# Supplementary material for: Development of SNP Set for the Marker-Assisted Selection of Guar (Cyamopsis tetragonoloba (L.) Taub.) Based on a Custom Reference Genome Assembly
Source: Plants (Basel). 2021 Sep 30;10(10):2063. doi: 10.3390/plants10102063 (PMC8539970; doi:10.3390/plants10102063)
Supplement: Supplementary file 1 [file plants-10-02063-s001.zip]

Archive with 11 entries (11 files):
- .DS_Store
- figures/.DS_Store
- figures/Supplementary Materials Figure S1.pdf
- figures/Supplementary Materials Figure S2.png
- figures/Supplementary Materials Figure S3.png
- figures/Supplementary Materials Figure S4.pdf
- figures/Supplementary Materials Figure S5.pdf
- figures/Supplementary Materials Figure S6.pdf
- List of Supplementary Materials.pdf
- tables/Supplementary Materials Table S1.xlsx
- tables/Supplementary Materials Table S2.xlsx
