# Supplementary material for: Development of SNP Set for the Marker-Assisted Selection of Guar (Cyamopsis tetragonoloba (L.) Taub.) Based on a Custom Reference Genome Assembly
Source: Plants (Basel). 2021 Sep 30;10(10):2063. doi: 10.3390/plants10102063 (PMC8539970; doi:10.3390/plants10102063)
Supplement: Supplementary file 1 [file plants-10-02063-s001.zip › tables/Supplementary Materials Table S1.xlsx]

## Sheet: Лист1
Plant ID	VIR Cat. Number	Origin	Accession
S1	52855	India	landrace
S10	52910	India	landrace
S100	52572	bred in the Krasnodar region, Russia	Vavilovskij 130
S102	52572	bred in the Krasnodar region, Russia	Vavilovskij 130
S104	52573	Argentina	breeding line
S105	52573	Argentina	breeding line
S106	52573	Argentina	breeding line
S107	52573	Argentina	breeding line
S109	52573	Argentina	breeding line
S11	52912	India	landrace
S110	52573	Argentina	breeding line
S111	52573	Argentina	breeding line
S112	52573	Argentina	breeding line
S113	52573	Argentina	breeding line
S118	52573	Argentina	breeding line
S12	52900	India	landrace
S120	53182	India	landrace
S121	53182	India	landrace
S122	53182	India	landrace
S123	53182	India	landrace
S125	53182	India	landrace
S126	53182	India	landrace
S127	53182	India	landrace
S129	52580	India	landrace
S13	52906	India	landrace
S130	52580	India	landrace
S131	52580	India	landrace
S132	52580	India	landrace
S133	52580	India	landrace
S134	52580	India	landrace
S135	52580	India	landrace
S136	52580	India	landrace
S137	52580	India	landrace
S139	52581	India	landrace
S141	52581	India	landrace
S142	52581	India	landrace
S143	52581	India	landrace
S144	52581	India	landrace
S145	52581	India	landrace
S146	52581	India	landrace
S147	52581	India	landrace
S149	52585	USA	Kinman
S15	52910	India	landrace
S150	52585	USA	Kinman
S151	52585	USA	Kinman
S153	52585	USA	Kinman
S154	52585	USA	Kinman
S155	52585	USA	Kinman
S156	52585	USA	Kinman
S158	52585	USA	Kinman
S16	52910	India	landrace
S160	52584	USA	Santa Cruz
S161	52584	USA	Santa Cruz
S162	52584	USA	Santa Cruz
S163	52584	USA	Santa Cruz
S165	52584	USA	Santa Cruz
S166	52584	USA	Santa Cruz
S167	52584	USA	Santa Cruz
S168	52584	USA	Santa Cruz
S17	52915	India	landrace
S170	52586	USA	Lewis
S171	52586	USA	Lewis
S172	52586	USA	Lewis
S173	52586	USA	Lewis
S174	52586	USA	Lewis
S175	52586	USA	Lewis
S176	52586	USA	Lewis
S177	52586	USA	Lewis
S178	52586	USA	Lewis
S18	52915	India	landrace
S180	52589	Pakistan	landrace
S181	52589	Pakistan	landrace
S182	52589	Pakistan	landrace
S183	52589	Pakistan	landrace
S184	52589	Pakistan	landrace
S185	52589	Pakistan	landrace
S186	52589	Pakistan	landrace
S187	52589	Pakistan	landrace
S188	52589	Pakistan	landrace
S189	52589	Pakistan	landrace
S19	52916	India	landrace
S190	52589	Pakistan	landrace
S191	52589	Pakistan	landrace
S192	52589	Pakistan	landrace
S193	52589	Pakistan	landrace
S194	52589	Pakistan	landrace
S195	52589	Pakistan	landrace
S199	52589	Pakistan	landrace
S2	52858	India	landrace
S20	52917	Australia	breeding line
S200	52589	Pakistan	landrace
S21	52918	India	landrace
S22	52919	Australia	breeding line
S23	52920	Australia	breeding line
S24	52921	India	landrace
S25	52921	India	landrace
S26	52922	India	landrace
S27	52923	USA	breeding line
S28	52923	USA	breeding line
S29	52924	India	landrace
S3	52862	India	landrace
S30	52925	India	landrace
S31	52926	India	landrace
S33	52927	India	landrace
S34	52928	India	landrace
S35	52928	India	landrace
S36	52929	India	landrace
S37	52929	India	landrace
S38	52933	India	landrace
S39	52933	India	landrace
S4	52869	India	landrace
S40	52935	India	landrace
S41	52936	India	landrace
S43	52937	India	landrace
S44	52937	India	landrace
S45	52940	India	landrace
S46	52940	India	landrace
S48	52581	India	landrace
S5	52871	India	landrace
S51	52581	India	landrace
S52	52581	India	landrace
S54	53181	India	landrace
S55	53181	India	landrace
S56	53181	India	landrace
S57	53181	India	landrace
S59	53182	India	landrace
S6	52875	India	landrace
S60	53182	India	landrace
S61	53182	India	landrace
S62	53182	India	landrace
S63	52569	Pakistan	landrace
S64	52569	Pakistan	landrace
S65	52569	Pakistan	landrace
S66	52569	Pakistan	landrace
S67	52569	Pakistan	landrace
S68	52585	USA	Kinman
S69	52585	USA	Kinman
S7	52875	India	landrace
S70	52585	USA	Kinman
S72	52585	USA	Kinman
S73	52580	India	landrace
S74	52580	India	landrace
S75	52580	India	landrace
S77	52580	India	landrace
S78	52575	bred in the Krasnodar region, Russia	Sinus
S79	52575	bred in the Krasnodar region, Russia	Sinus
S8	52876	India	landrace
S80	52575	bred in the Krasnodar region, Russia	Sinus
S81	52575	bred in the Krasnodar region, Russia	Sinus
S82	52575	bred in the Krasnodar region, Russia	Sinus
S83	52574	bred in the Krasnodar region, Russia	Vector
S84	52574	bred in the Krasnodar region, Russia	Vector
S85	52574	bred in the Krasnodar region, Russia	Vector
S86	52574	bred in the Krasnodar region, Russia	Vector
S87	52574	bred in the Krasnodar region, Russia	Vector
S89	52584	USA	Santa Cruz
S9	52880	India	landrace
S90	52584	USA	Santa Cruz
S91	52584	USA	Santa Cruz
S92	52584	USA	Santa Cruz
S93	52586	USA	Lewis
S94	52586	USA	Lewis
S95	52586	USA	Lewis
S97	52586	USA	Lewis
S98	52572	bred in the Krasnodar region, Russia	Vavilovskij 130
S99	52572	bred in the Krasnodar region, Russia	Vavilovskij 130
