# Supplementary material for: Development of SNP Set for the Marker-Assisted Selection of Guar (Cyamopsis tetragonoloba (L.) Taub.) Based on a Custom Reference Genome Assembly
Source: Plants (Basel). 2021 Sep 30;10(10):2063. doi: 10.3390/plants10102063 (PMC8539970; doi:10.3390/plants10102063)
Supplement: Supplementary file 1 [file plants-10-02063-s001.zip › tables/Supplementary Materials Table S2.xlsx]

## Sheet: SNV
	Contig	Position	Upstream sequence	Reference	Alt	Downstream sequence	Transcripts	AF	Average depth	# HET	HET alt allele %	Weight of seeds from mature pods	height of attachment of the first branch	% of pods matured to the harvest date	plant height	number of pods	S1	S10	S100	S102	S104	S105	S106	S107	S109	S11	S110	S111	S112	S113	S118	S12	S120	S121	S122	S123	S125	S126	S127	S129	S13	S130	S131	S132	S133	S134	S135	S136	S137
0	contig_1004	28957	GTGCCGAAAGACCACACAGTTGAAAAAGATTTGTATGTGCTAATGTGAGGTATAGAATTCAATTTTTGGTGTGGTTAATTTTTTTGTAATTCAAAATTAAAATTACAATGAAAACTAGGTTAATTACTTCCTTCCACCCGTGTTATTATG	C	T	TATTGATGTTAACTTATTTATTTATTTATTAAAAAAAGCTTATGTTATTAATTTTTAACAAGTTTTTAAATTACAATTATGTTCATTTTGTGGTTATTATCGCGTTGTATTAAATGTGAGTAAATACGATCGAATGCGATTACTATGAAC	none	0.373000	5.83243	23	0.742857	0.471819	0.055134	0.195820	0.149538	0.673844	C/C	T/T	C/C	C/T	C/C	C/C	T/T	T/T	C/T	T/T	C/C	C/T	T/T	C/C	C/C	C/C	C/C	C/T	C/C	C/C	C/C	T/T	C/C	T/T	T/T	C/C	C/C	C/C	C/C	C/C	C/C	T/T	T/T
1	contig_1004	42060	GTTTTGCCACCCCTAGCTATAAGCTTGTAGTTACATAATACCTTCACTTGACAATAAGCTATAAGTTATAAGCTATAAGCTCCTAGATAAGCTATAAGCTAGTGTTACGAAATACACTCAAAGTGAGCCACACTTGCAGATATAATTGCC	C	T	GCAGGTTCACACACTATGATGTGGACCATGCCATAGAGGGTATGCTAAGATAATGATGAGAAAGTCTCACATCATGAGCGTAAAAGGGATGTGTTAAGACGATCGACGAAGAAAGTTTCACATCTACTAAGAATATATCTAAGATAGACA	none	0.279000	9.10417	8	0.8	0.502526	0.188719	0.957297	0.365751	0.896468	C/C	T/T	C/C	T/T	C/C	C/C	T/T	C/C	T/T	T/T	C/C	T/T	T/T	C/C	C/C	C/C	C/C	C/C	C/C	C/C	C/C	T/T	C/C	T/T	C/C	C/C	C/C	C/C	C/C	C/C	C/C	T/T	C/C
2	contig_1004	51238	TTTCAATTAATTTAGACTTAAAAACTATTTTTTCAAAAAAGAAAAATGAAAAAGTGAGTATTTTATTGAAATAAAAAAAACTTAATTAAGTCTATATAAATAATTTAACTTTAAGCTTATGTTAATTCCTTTTAGACTTGGTGTACTGTC	C	T	GATTTTAACTCGGACACTTTTCGGCTAGATCAAGCTAAGTCTATTTTATCGGGGCTTCAAGACTTGTAGGGTTGGTGATATGTCCCAACCTCAATTACGATCAAGACCCTACGGACCCAAATATTCTAGAACTACTCTACATTTATGGAT	none	0.286000	12.276	8	0.566667	0.373426	0.203271	0.938428	0.312517	0.725599	C/C	T/T	C/C	T/T	C/C	C/C	T/T	C/C	T/T	T/T	C/C	T/T	T/T	C/C	C/C	C/C	C/C	C/C	C/C	C/C	C/C	T/T	C/C	T/T	C/C	C/C	C/C	C/C	C/C	C/C	C/C	T/T	C/C
3	contig_1004	147808	CTTCCAAGGCAATTACGAATCAAGCTAGCACCTCCTCAACCCCTGTTATTGCTAACAAGTATGGTCTTGCAGTTGCCCTAAAATCAAATGTAACATTTCGCTTTCAAGCTTCCCCGTGCAACCTAGCTTCATCTTGCTTTACCTAATCCA	G	A	TTGGTGGACACCCTTCAAAGAAATTCTATGTCATGCTTAAATAATAAGTTAAAAATATAGTAATCTAGAACTTTATATTATACATGAAAACTTTGTTGTGTACAGGAAAAAGAGAAGGAAGATATAAATAGGATTTTATTTTAAGGTTGG	none	0.158000	7.87368	14	0.722222	0.971373	0.176969	0.276311	0.797507	0.865689	G/G	A/A	G/G	G/G	G/G	G/G	A/A	G/G	A/A	G/G	G/G	A/A	G/A	G/G	G/G	G/G	G/G	G/G	G/G	G/G	G/G	A/A	G/G	G/G	G/G	G/G	G/G	G/G	G/G	G/G	G/G	G/A	G/G
4	contig_1004	266475	TTAATCTTTTCATGCTTGTCCGGTTACCCGGTGTGTGACCGGTGGGATTCAACCCACTTACTCAACATCCGTTGATGGGAGAAAGCTTAAACTTGTCTTTAAATCTCATTTTCATTTCACATAAAATATTATTATGCATTTCACATTCAA	C	T	TCATATCATTTGCATACAACATTCATCAATCATCATTTGTGACATTACGATTTTATTAATCATTAATTAAATTACTTTTCATCCATGTCATAACACTATACTTATCACAATCATTTCATGACCCTAATACATATTACCAAGTCATATGGA	none	0.353000	6.47594	15	0.680412	0.944736	0.412035	0.961666	0.138002	0.569709	C/C	C/T	C/C	C/C	C/C	C/C	T/T	C/C	C/T	C/C	C/C	NA	T/T	C/C	C/C	C/C	C/C	T/T	C/C	C/C	C/C	T/T	C/C	T/T	T/T	C/T	C/C	C/C	C/C	C/C	C/C	C/T	T/T
5	contig_1007	20658	CTCCTTCCTTTATCGTGAGTCGGTGACAACAGAACTCGGGATCTACGCCCGACATGTCTGAGGCGACCCATGCAAAAATATCTTTATTATCCTGCAAAACTTTGATTTGATAATACTAATGGGTAAGTTTTTCCCGACCTTGACTACCTG	ATCAGGTTGACTCCCAAGTTGTATTTCCACTTAATCACCTTCAGGT	A	TCAGGTTGACTCCCAAGTTGTATTTCCACTTAATCACCTTCAGGTTCAGGCCGTTCGTGCTGTAACTCCCCTCTTGGATCTAGGTCCATCATCATTACAGCATCATCTCGCCTAACAAGCTTCTGTTTTCCTTTAGTTTCTTTCTTCTGT	none	0.754000	8.95187	41	0.638756	0.323609	0.129053	0.328420	0.313521	0.496401	A/A	ATCAGGTTGACTCCCAAGTTGTATTTCCACTTAATCACCTTCAGGT/A	A/A	A/A	ATCAGGTTGACTCCCAAGTTGTATTTCCACTTAATCACCTTCAGGT/A	A/A	A/A	A/A	A/A	NA	A/A	ATCAGGTTGACTCCCAAGTTGTATTTCCACTTAATCACCTTCAGGT/A	A/A	A/A	ATCAGGTTGACTCCCAAGTTGTATTTCCACTTAATCACCTTCAGGT/A	A/A	A/A	A/A	A/A	ATCAGGTTGACTCCCAAGTTGTATTTCCACTTAATCACCTTCAGGT/A	A/A	A/A	A/A	A/A	A/A	ATCAGGTTGACTCCCAAGTTGTATTTCCACTTAATCACCTTCAGGT/ATCAGGTTGACTCCCAAGTTGTATTTCCACTTAATCACCTTCAGGT	A/A	A/A	ATCAGGTTGACTCCCAAGTTGTATTTCCACTTAATCACCTTCAGGT/A	A/A	ATCAGGTTGACTCCCAAGTTGTATTTCCACTTAATCACCTTCAGGT/ATCAGGTTGACTCCCAAGTTGTATTTCCACTTAATCACCTTCAGGT	A/A	ATCAGGTTGACTCCCAAGTTGTATTTCCACTTAATCACCTTCAGGT/ATCAGGTTGACTCCCAAGTTGTATTTCCACTTAATCACCTTCAGGT
6	contig_1017	49686	GATCATCACTTCACGCGTTTGTGACACGTGGGGTCCTCTGATTGGATGCTCTCAGATGACGTGACACTTACGTCACGTTGACGTCACCTCATCTTCAACCTCCAAAAGGCGCGTGTGCCGGCGACAGGCGCGTGGCTCTTCCGTTAAGGG	T	C	GCGTGAGGGCGCGTGCCAACTCTGGTGGCCTTGATATTTCCTGTCCTAATGTTTTAGGACCTCCTTAACACGTATACGGTGTTCGTTGATTGATAAATCCCCTGGAAGAGTGAGTTCCAGTCACGACTTAAGCTTTTTCCGGTGACGAAA	none	0.417000	32.2083	75	0.523922	0.117570	0.036777	0.411809	0.738932	0.159815	T/C	T/T	T/C	T/T	T/T	T/T	C/C	T/T	C/C	T/C	T/T	T/C	T/C	T/C	T/T	T/T	T/T	T/T	T/C	T/T	T/C	T/C	C/C	T/T	C/C	T/T	T/T	T/T	T/C	T/T	T/T	T/C	T/T
7	contig_1017	65167	CTTTCTCAATGGATTTGAGCAATCACTGAAAGCCCTTTAGGAATTTCTCATGCCATCAATTGACTCATATGATGCTTGATTATTGATCAACCATGGAGAATTTTTGAACTAGGTCAATTGAATGATGAACCCCAATGATCTTTTGAAGAC	G	A	AAAGCAAGAATGACCATATCTTTGATGCAAAAACTCCCCAATCTTCAAGATGATGAACTCACGTGAAAGCTTTGAAACTTAAACCCTAGAAGAGCTTTGGGAAAGGTTTTGGATCACTCAGATTCGTGTATTTTCAAAAATGATTCGTTC	none	0.157000	7.35638	12	0.564103	0.918669	0.025560	0.612029	0.463943	0.591945	G/G	G/G	G/G	G/G	G/G	G/G	NA	G/G	A/A	A/A	G/G	G/G	A/A	G/A	G/G	G/G	G/G	G/G	G/G	G/G	G/G	G/A	G/G	G/G	A/A	G/G	G/G	G/G	G/G	G/G	G/G	A/A	G/G
8	contig_1017	123950	ACTTACGTCACACTGACGCCACCTCATCTTCATCCTCCAAAAGGCGCGTGTGCCAGCGACAGGCGCGTGGCTCTTTGGTGAAGGGCGTGTGAGGGCGCATGCCAACTCTAGTGGCCTTGATATTTTGTGTCATAATGTTTTAGGACCTCC	T	C	GAACACGTATACGGTGTTCGTTGTTTGATAAAACTCCTGGATGTGTGAATTCCAGTCACGGCTTAAGCTTTTTCCGGCGACGGAAAATGCCCTCTCCCTGTTTTATGCTCACCCAAGGTTGTAGGATTCTAGGAACCTTGTTCTGATTAC	none	0.174000	23.474	7	0.708333	0.521386	0.084691	0.867505	0.496958	0.504333	T/T	T/T	T/T	T/T	T/T	T/T	C/C	T/T	C/C	C/C	T/T	T/T	T/C	C/C	T/T	T/T	T/T	T/T	T/T	T/T	T/T	C/C	T/T	T/T	T/C	T/T	T/T	T/T	T/T	T/T	T/T	C/C	T/T
9	contig_1017	126841	CAACCTATCTTTCATGCTTCCATGTTTACCGTTGACATTTACTTTCATAAGCAAAAAACTAACACAATAAACTTACAACTCCATAACCTAATTTAAAATCCAAAAAGAAAAACAAGCACAAGAACTAAAACTTTAAAGCTTAAAATATAC	T	A	AAGGTACCACATAGAAGAATCGAAAAAAAAAGAGCTTAGCTTAAATCCATCTATTATAAGAATAAATGTTATAGTCAAAGAAACAAAAGCACGTACTAGAAGCATAATACAAAGAAGGAAGAAAGGAAAAGAAAGATGTAACAATTTTCC	none	0.359000	6.86957	34	0.662835	0.493759	0.188944	0.319137	0.137805	0.728006	A/A	T/T	T/A	T/T	T/T	T/T	T/A	T/T	A/A	A/A	T/T	T/A	A/A	A/A	T/T	T/T	T/T	T/T	A/A	T/T	T/T	T/A	T/A	T/T	A/A	T/T	T/T	T/T	T/A	T/T	T/T	T/A	T/T
10	contig_1017	148167	AAATTTGATAGGACCTTGTCTTGTATAATTGTATTCTATATAAGAAAATATAAGCTTTGGGTTGTGAAAATACTCTAGGAAAATAATACCGCAAGCACTGATTTTCTTGGTGCTTGGTTGTGTGTATAATTTTGTATGGTTTCAATGAAA	A	C	ATGGACCAATTATAGTAGTGGAGAAATGTTAGAGTGAAATAAAAGTCTATGTATGGTTAGTATCTTAAACTAGTGCATTAGATACATGTTGTGATAGGATATTCATTACAAGTGAATAGTGAACTTTAATAATATGTTCTCTATAAATGA	none	0.0910000	8.05495	11	0.438596	0.428790	0.024713	0.411710	0.442743	0.272449	A/A	A/A	A/A	A/A	A/A	A/A	NA	A/A	C/C	A/A	A/A	A/A	C/C	C/C	A/A	A/A	A/A	A/A	A/A	A/C	A/A	A/C	A/A	A/A	NA	A/A	A/A	A/A	A/A	A/A	A/A	NA	A/A
11	contig_102	67855	CAGAATTAGAGCACCTACCACAGTCAAAGATTTATGAAATTGCGATTTTGGAGAGTTCAGAAATTGCAATTTTGGAGAGTTCAAAACTGGGATTAAGGTTTAAAATCAGCGATGGGTTCATTTTCTTTTCTCTCTGTGTTTTCTTTTGTA	G	A	TTCTCAGAAACAGTGTTGAAGCTTGAGCGAGAGTCCTCCAATTGTTGGAATTCACTGTGGCAAAATCATAACATTATTTCTAATCCATCAAATTCATAAACCAATTCCATTCCTAATTCCTTTCTCGGAGTACACTGATGTAGTTGTTCT	none	0.314000	7.6178	37	0.681818	0.738222	0.436095	0.363702	0.572016	0.684795	G/G	G/G	G/A	G/G	G/G	G/A	A/A	G/G	G/A	A/A	G/G	G/G	G/A	G/G	G/A	A/A	A/A	G/G	A/A	G/A	G/A	G/A	A/A	G/G	G/G	G/G	A/A	G/A	G/A	G/G	G/A	A/A	G/A
12	contig_102	500460	GGGTAGCGTGGACGATTTCACTTGGGAAGATTTTACTTTGTGGCATGCGTGTTTCTATCACCAGGGGGGGTTGTCCCGATAGATCTAGCAACCGTGAAATTCCACTCTACTCATTTCATATGTTATTGAAAGCTTGAAGCTGCTGTCATC	A	G	CTAGCTCTGTTGGTGAAGTGCACTGATAGTTAATGCAACACAGAGATCCTCTATAATTCGGCGTTGTTGTGTTCTCTGTCTTTCAAAAAAAAATCTAGCGTGTTTCTTGTTTGAGGGATGGTGTGAAATGTGGATCACATCCGGGTATAG	TRINITY_GG_1268_c289_g1_i1	0.0810000	14.25	12	0.700599	0.058283	0.978474	0.581676	0.400648	0.070807	A/A	A/A	A/A	A/A	A/A	A/A	G/G	A/A	G/G	G/G	A/A	A/A	A/G	A/A	A/A	A/A	A/G	A/A	A/A	A/A	A/A	A/A	A/A	A/A	A/A	A/A	A/A	A/A	A/A	A/A	A/A	G/G	A/A
13	contig_102	633995	ATCTTTGTGTATGTTAATTGATACGCCCTTGATCGCTTATCACCATAAATGCTGCTTGATATGTTTGCGATTTCCTATGATCATAAATTATGTTTGTTACGTTCCCAATTTCCTATATCCTATAGCCATGTAGTCAATCTTGATACCAGC	G	A	CACCCTAAGTACTAGAGACCTCGGGAAAGAGTCGAGTTGTTTAGACCGATGGATCGAGTTAGGGCCCTAGTTGGAGAAGCTTGAGCTATCCAAGTTGGGCCGAGTTGGGACTGGCTAGTTCACCAATCCCGCAAGTCTTAGAAGCATTAG	none	0.147000	7.45989	3	0.518519	0.603354	0.959533	0.085189	0.854626	0.542315	G/G	G/G	G/G	G/G	G/G	A/A	G/G	A/A	G/G	G/G	G/G	G/G	G/G	G/G	G/G	A/A	G/G	G/G	G/G	A/A	A/A	A/A	G/G	G/G	A/A	G/G	A/A	A/A	G/G	G/G	G/G	G/G	G/G
14	contig_102	747153	GCAGATTTAGTTCAAGGTCAAAATTCTTCAACATACATGAGGCACGTTTAGATAAACCCTTTAATTTAGATAAACTCTCTTCTCACTAGAATAAGCTTAAATCAACTTATTCTGATAAGCTTCTCTATGAGCTTACGGAAACAAGTTAAA	G	A	AGAGTTTATGAAAAGGCATAAACTATTTTCATAAACTATGTATAACTACTTCCAAACACTTCCTTATTTCTTTTGAGCAAGATATAAGATGGGGTATAATACAATTACCTTCACCTTGTCCAAGTATAGTTCAGGGGCAATAACCTTCTT	none	0.115000	15.099	25	0.686469	0.933347	0.680543	0.414959	0.680387	0.841928	G/G	G/G	G/G	G/G	G/G	G/A	G/G	A/A	G/G	G/G	G/G	G/G	G/G	G/G	G/G	A/A	G/G	G/G	G/G	G/A	G/A	G/A	G/G	G/G	G/A	G/G	G/A	G/A	G/G	G/G	G/G	G/G	G/G
15	contig_102	862811	ACTTTTTGTGACTTGGTTAAAATAACTACAATGCAAATCCAAGTAAACAGAAAGATCTACTGTGATATAATTTAGGAATCCATTAACTAGTTGGTTGCCATAAAAAGAATATTAATATGAAAAATGAAGAAACAAAAATACAATGACAAT	T	C	GAAGAAAGAACAACGCGGGGAAGATACTAGACATTAGACAAGCTTACTATTAGTAGCGTTGGTATTTAGCTGAGACTCGCCAAAGTACTTTTTGTACTGCCAAGCTATTCTCAGATCCTTTTCCTGCAATTACAAGCACAATAAACAAAT	TRINITY_GG_1268_c163_g1_i1;TRINITY_GG_1268_c163_g1_i2;TRINITY_GG_1268_c1300_g1_i1	0.141000	14.6719	11	0.710059	0.598957	0.521833	0.468783	0.446093	0.635464	T/T	C/C	T/T	T/T	T/T	T/T	T/T	T/T	T/T	T/T	T/T	C/C	T/T	T/T	T/T	T/T	T/T	T/C	T/T	T/T	T/T	T/T	T/T	T/T	T/T	T/C	T/T	T/T	T/T	C/C	T/T	T/T	T/C
16	contig_102	925106	AGTTTTGTTAAAAGAAAAGATTTTCACTATATAGTCCTTTACACTATACTTGTTGTTTCCATTGTATCAAATATTCAAATGTGTGAACTACCCTAAAACTTTTGGTAGTGGGAACCAAGACCCTAAATGATGGGGACATATGTAATTTGG	A	G	GGTAACATCTGAAGAGTGTATTACTATTCGGTTGCTTGTACATTGCCATTATTTAATCAAGTTTCCTAAATGAATTGTATTAACCACCTCTGTAAATATTCAAATTTTGATTTGGTCAGTTTAGTGGCGAAAGCTTAAATAATTTATATT	TRINITY_GG_1268_c247_g1_i2	0.313000	12.2158	23	0.679868	0.132104	0.519418	0.762788	0.159192	0.256937	A/A	A/A	A/A	G/G	A/A	A/A	G/G	A/A	G/G	G/G	G/G	A/A	NA	A/A	A/A	A/A	A/G	A/A	A/A	A/A	A/A	A/A	A/G	A/G	A/A	A/A	A/A	A/A	A/G	A/A	A/A	G/G	A/A
17	contig_102	925304	ATTATTTAATCAAGTTTCCTAAATGAATTGTATTAACCACCTCTGTAAATATTCAAATTTTGATTTGGTCAGTTTAGTGGCGAAAGCTTAAATAATTTATATTAAGTTTTAAGTTCAAACTTTATTTATTTTCGTTGTGAATCAAAATTT	T	C	ATTTTAAGTTTTAAATTAAGGCCTAGTTGGGAATGAAACCTAACTTAATTTATATGCTATAAATAAGCATCAATCATTAAAGTACGTATCATGTACTGTTTATTTCCTATCTAGATCACATACTGACTTTAGCATTGGAGTTTATGCAGG	none	0.315000	7.69565	18	0.662651	0.182461	0.793904	0.554299	0.364354	0.415431	T/T	T/T	T/T	C/C	T/T	T/T	C/C	T/T	C/C	T/C	T/C	T/T	C/C	T/T	T/T	T/T	C/C	T/T	T/C	T/T	T/T	T/T	C/C	NA	T/T	T/T	T/T	T/T	T/T	T/T	T/T	C/C	T/T
18	contig_102	957936	AAAAACTATTAATTACTTAAAGATAAAATTATAAAAAATAAAAAATAAGTTGCATTGGTACCTTAAAATTAAAAGGTAATAAAAGTGAGATAATTTTTTTCTTCTCAAAAAGCTTAACAATAAGGGATGAAAGGAGTATTTACTTTCTAA	C	T	CAAGAGTAAAAGATAAAGGTGATTATTTGAATAACTTAGGGTCCGTTTGTTTAAGATTTTGTTTTGGTCACAAGTGAAGCTATAAATATTTACTTTCATTTTATGACCTTGTTTTTGTACGTAAATAATCTCAATCATTAATATTTATTT	none	0.413000	9.33684	50	0.604348	0.049210	0.523647	0.839446	0.229780	0.145324	C/C	C/C	C/C	T/T	C/C	C/C	C/T	C/C	T/T	T/T	T/T	C/C	T/T	C/T	C/C	C/C	C/T	C/C	C/T	C/T	C/C	C/C	T/T	T/T	C/C	C/T	C/T	C/C	C/T	T/T	C/C	T/T	C/T
19	contig_102	1086904	AAAATTATGTGGATGTTCGCGTACTTTGTGGGCAGACATGGGCTTCGATTTTTACAGTCCGTTTATTCATCGGACTTATACGGATTACCCGTTAAGCCCGCGGACCGACACGGGGTGGGGCAGACGGCCTGTGTACCCATCTCTATTCCA	AGCTATGAT	A	GCTATGATGAGCTCTAGTAAAAGCATTCACAACTCTATCGGCTTCACGAAGAAAATGAGTGATCTCAAGAGCAACTAGAGGATAAGCAATTCAGTAATAGCTCGAACCAACATGGAAGCTTGATGATGGAGAGAACACCCAGTCCGCAAG	none	0.320000	4.92697	0	NA	0.302455	0.661981	0.217104	0.294546	0.537289	AGCTATGAT/AGCTATGAT	AGCTATGAT/AGCTATGAT	AGCTATGAT/AGCTATGAT	AGCTATGAT/AGCTATGAT	AGCTATGAT/AGCTATGAT	NA	AGCTATGAT/AGCTATGAT	AGCTATGAT/AGCTATGAT	AGCTATGAT/AGCTATGAT	AGCTATGAT/AGCTATGAT	NA	AGCTATGAT/AGCTATGAT	AGCTATGAT/AGCTATGAT	AGCTATGAT/AGCTATGAT	NA	NA	AGCTATGAT/AGCTATGAT	AGCTATGAT/AGCTATGAT	NA	NA	NA	NA	NA	NA	NA	AGCTATGAT/AGCTATGAT	NA	NA	NA	NA	NA	AGCTATGAT/AGCTATGAT	AGCTATGAT/AGCTATGAT
20	contig_102	1088467	TGGCTCGTAACTCATGTGAGCCTTGCGAGCCAACCCATACGGATTAAAAAAAATTTCAACCCGTGGTGAGCCAACCCGTGTAAGCCGAGTTGGCTCACTTTGACAGCTCTACCTCAAGGCCACCATATCAACACCCTTTGGTTGCATTGG	G	A	GGGGTGAATGGTAGTGATTTTATCAACAGAATAAGGAGGAAGCGAAGACCACAAGCTTTGCAAGGTCCTATCCCATCCTTGAAAGGTAGTACAGTTTTGTGGTCATGTTATTGTGTGTTTGGTTACATATCCAAATAAGACATAACTTAT	none	0.369000	7.40107	43	0.635294	0.831173	0.121591	0.230892	0.183791	0.748423	G/G	G/G	G/G	G/G	G/G	G/A	G/G	G/G	G/A	G/G	G/A	G/G	G/G	G/G	A/A	G/A	G/G	G/G	G/A	G/A	A/A	A/A	G/A	A/A	G/G	G/A	A/A	G/A	G/A	A/A	G/A	G/G	G/G
21	contig_102	1088497	CAACCCATACGGATTAAAAAAAATTTCAACCCGTGGTGAGCCAACCCGTGTAAGCCGAGTTGGCTCACTTTGACAGCTCTACCTCAAGGCCACCATATCAACACCCTTTGGTTGCATTGGGGGGGTGAATGGTAGTGATTTTATCAACAG	A	T	ATAAGGAGGAAGCGAAGACCACAAGCTTTGCAAGGTCCTATCCCATCCTTGAAAGGTAGTACAGTTTTGTGGTCATGTTATTGTGTGTTTGGTTACATATCCAAATAAGACATAACTTATAAACATATATTTGAACATAATTAACTAGGG	none	0.425000	7.44624	43	0.60049	0.450862	0.176625	0.526367	0.239801	0.849718	A/A	A/A	A/A	A/A	A/A	T/T	A/A	A/A	A/T	A/A	A/T	A/A	A/A	A/T	T/T	A/T	A/A	A/A	A/T	A/T	T/T	T/T	A/T	T/T	A/A	A/T	T/T	A/T	A/T	T/T	A/T	A/A	A/A
22	contig_102	1088727	ATTGTGTGTTTGGTTACATATCCAAATAAGACATAACTTATAAACATATATTTGAACATAATTAACTAGGGTTTTGGAGAACCAACTCTCGAGTATGTGGTCTTATTGCAGGAAAGAAAATGTGTAGTATTATGGTAACGATTTGGATTG	C	T	GATTGTGTAGAGTGTTTGGTTACAACATAACAAAATTATATTATTCGAGAATGGAGTGTGAGATACAATCAAGCTTGTTGGCGTTATAAAATATAGATCATGAAAGTGGTTAACGGCGGGGTTGAGGGATCGAGATGTTTTGTATGTTTC	none	0.266000	14.9583	0	NA	0.885614	0.115717	0.061747	0.424276	0.619968	C/C	C/C	C/C	C/C	C/C	NA	C/C	C/C	C/C	C/C	NA	C/C	C/C	C/C	NA	NA	C/C	C/C	C/C	NA	NA	NA	NA	NA	C/C	C/C	NA	NA	C/C	C/C	NA	C/C	C/C
23	contig_102	1124789	GGGAAATACCTGATTTATAAATTGGTATCCATTAGTGTTATTAAACACCAATTATAACTAAATTTCCTTATGGAAATGAATAAGCTGAATTAAAATTTCTCTACCCTAAATGTGAGAGTTTGCCTTGACATATATTTCGAATTTTCTATT	C	T	AGTACCTTATTCTTAAAAAGCTTGGATTTCGTTGTTGTGAAAGTTTATTTTTTTCCTACTTAACCCCACTGTTTGCATTCCTTTATTTTCTTTTAAGTGATAACGTAGTAATTAATATAGGGTATTACTTTACTTATATGCCACATCATC	TRINITY_GG_1268_c152_g1_i9;TRINITY_GG_1268_c152_g1_i7;TRINITY_GG_1268_c254_g1_i1	0.405000	8.36316	38	0.585586	0.771306	0.446471	0.205874	0.594846	0.809994	C/C	C/C	C/C	C/C	C/C	T/T	C/C	C/T	C/C	C/C	T/T	C/C	C/C	C/C	T/T	T/T	C/C	C/C	C/C	T/T	C/T	C/T	C/T	C/T	C/C	C/T	T/T	T/T	C/T	T/T	C/T	C/T	C/C
24	contig_102	1166446	TTATATAAGACTACATCACAAAATAATTTGTATCATAGGTACCTCCTATTACAGAGTCTATTTAATTAAGCTTTTGTCTTGACTGCTTTTTGACGGTGTATATTCTAAAATCTAAAGACTTTTGGTTTAGGCTCCTGTTTTTTTATTGAC	T	C	AAGGTTATTGTTAACAGGATGCATACCTTTTGAATTCTTTGTTAACGGATCATTCATAATTTATTAGATAAAGATTAGTAATTAAATTTAATTGATTGGGAACAGTAATGTTGATTAGCATAGAATAAATGGATATTTATTCGCAGAGGG	none	0.378000	9.97917	48	0.738	0.460307	0.619212	0.106384	0.690681	0.286608	T/T	T/T	T/T	T/T	T/T	C/C	T/T	T/T	T/T	T/T	T/C	T/T	T/T	T/T	C/C	C/C	T/T	T/T	T/T	T/C	T/C	T/C	C/C	T/C	T/T	T/C	T/C	T/C	T/C	T/T	T/C	T/T	T/T
25	contig_102	1915940	CTTCTCTTTTTTTCTAACGGTTATACCCTTCGGATAGCCTCATCCAAAAAATTTGGATGAAGCTCATCCTATAAAAATAAATATTTTATCGAAAGACGCAGTTTATACAGATAAATCTAATCCAAAATTTATTTCGGATGAAGCTCTTCC	G	A	AAAATATGTGTTAATTTTCGGATCAGCTTCATCCAAAAATTAATAAATATTTTTGGATAAGCTTCATCTGAAATTAATTTATTTTTTTCAGAGGATCTTCATCCGAAAATTAATACATATTTTCGGATGAGCTTTATAAAAAGTTAAAGT	none	0.0900000	6.66667	3	0.464286	0.116704	0.885886	0.374359	0.315787	0.189742	G/G	G/G	G/G	G/G	G/G	G/G	A/A	G/G	A/A	A/A	NA	G/G	A/A	G/G	G/G	G/G	A/A	G/G	G/G	G/G	G/G	G/G	G/G	G/G	G/G	G/G	G/G	G/G	G/G	G/G	G/G	A/A	G/G
26	contig_102	2538457	GCAGGACCCTCCGGATTAGCCACAGCAGCATGCCTCAGAGAACAAGGGGTACCCTTCATTGTTCTCGAAAGAGCAGATTGCATAGCCTCATTATGGCAAAAACGAACCTACGACAGGTTAAAGCTTCACCTTCCAAAACAATTTTGTCAA	T	C	TACCAAAACTTCCATTCCCCGAAGACTTTCCCGAATACCCAACAAAGTTACAGTTCATTGATTACCTCGAATCCTACGCAAGAAAATTCGAGATAAACCCGAGATTCAATGAATGTGTTCAGTCCGCTAGGTACGATAAGACCAGCGGAC	none	0.0810000	25.8646	9	0.672489	0.742445	0.416794	0.877171	0.676486	0.963091	T/T	T/T	T/T	T/T	T/T	T/T	T/T	T/T	T/T	T/T	T/T	T/T	T/T	T/T	C/C	T/T	T/T	T/T	T/T	T/T	T/T	T/T	T/T	T/C	T/T	T/C	T/T	T/T	T/T	T/T	T/C	T/T	T/T
27	contig_102	2575086	TTGGGTTAGAAGAACAGTTTCCAGTGACTACCATCATCATCATCCTGATTTGGAAGCTTGGTCTCCATCTTCACTAGACGAATATCAAAGGTGCTTACCCTTAACCAGTTCCAGTCCAAATTACCAAAGTTCAAATTCAAGAACTTTACA	G	T	CTGCCCCAAAGGGAAAGTATATCTTCTGTTTTTCACCCTTATGATAATTACGAGCCAGAATTGGATGGTGGAAATCACAGGGAAGTGGTTTATCATTTTACTGAAGGCTTTTTCGAAATGTACAACTCTCCTTTTCTCCGAATGACCATG	TRINITY_GG_1268_c203_g1_i1	0.0570000	17.8958	1	0.37037	0.282261	0.627305	0.197158	0.823534	0.956689	G/G	G/G	G/G	G/G	G/G	G/G	G/G	G/G	G/G	G/G	G/G	G/G	G/G	G/G	G/G	G/G	G/G	G/G	G/G	G/G	G/G	G/G	G/G	T/T	G/G	G/G	G/G	G/G	G/G	G/G	G/G	G/G	G/G
28	contig_102	2678395	CTATAATTTTTTTTATACGCCAAAATACGTCTACAGAGATTCGAACTAATAAGGAGCTACTACTTAAAGTAGTACTCTCCAACCACCCAACCAATATTGTCTCGACTTCGATTTGTCTTATCTTATCTCTAGCTTAAAAGATATCTTACC	A	G	AAGATTAACTCTGCTAACCATAAGCTTATCTTAGCCTATACAGCTATACCCAAGTTATACAGCCAATAGCTACTTTTTTAGTGTTAATAGTTGTCAACCTAGTATTAAGTCATTAGATTCTCTTACTTAATAGATGAATCTTTTGGATTT	none	0.0680000	11.9062	15	0.592417	0.298833	0.231947	0.650168	0.610802	0.516981	A/A	A/A	G/G	A/A	A/A	A/A	A/A	A/A	A/A	A/A	A/A	A/A	A/A	A/A	G/G	A/A	A/A	A/G	A/A	A/A	A/A	A/A	A/A	A/G	A/A	A/A	A/A	A/A	A/A	A/A	A/G	A/A	A/G
29	contig_102	2769580	GAATTTTCTTAATTGCAGCTTCTGAAAATGAAGCCAGAAGAAGTGTTAGTTGAATCCACTGGTGTAATCGGTCAAAGAATAAAGAAGGTAATAAATGCAGAGACTGTTTGTATTGGGTTTTATATCCCATATGCTTGTGTGTGCTATGTA	C	A	TATTACTTACTTTCTGTGATATAGACTATGCATTCACAAAATTCTGGATTCCAACAAGCTTCAATTCTGATGTTTTCAGTATTACATACTTCTCATTTTATTTGCAGGAGGCACTTTTAAACTCGCTTCCCATACTAGTGAATTCGCTAT	none	0.708000	13.0885	43	0.621185	0.919868	0.971822	0.300682	0.553311	0.635787	C/C	A/A	A/A	A/A	A/A	A/A	A/A	A/A	A/A	A/A	A/A	A/A	A/A	A/A	C/C	C/A	A/A	A/A	C/C	C/A	A/A	A/A	C/A	A/A	A/A	A/A	C/A	A/A	C/A	C/C	C/A	A/A	A/A
30	contig_102	3052870	GAGTTAGCTGTAGGGACTAAACTGCATCACGGACTACAAAATAAAGAACTAAATCAGTCATTTTTAAAAGTGAAAGACTAAACTTCATGATAACTACAGAGTGAAAGACTAAAATGGTACATTACTCGACTAACGATTAAATAAAGCTTT	C	T	TAACGCGAAAAACCTCTCAAAAGATAAAATAGTGGGCAGTCACTGAGTTTCACTATATGATTAAATGAAGGTACAATACAATTATACAAGAGAGTCTTTTAAGTGCACAAATGTGTGATTTATAATGATTGGTATGTCATTTTAGAATTT	none	0.168000	8.21277	11	0.784946	0.147186	0.526257	0.689578	0.646202	0.374251	C/C	T/T	T/T	C/C	C/C	C/C	C/C	C/C	C/C	C/C	C/C	NA	C/C	C/C	T/T	C/C	C/C	C/C	C/C	C/C	C/C	C/C	C/C	T/T	C/C	C/T	C/C	C/C	C/C	C/T	T/T	C/C	NA
31	contig_102	3092984	TTGATTTATGGTTGTATGATTTTATTTAGCATTGAGTGCTTGGCGCAACACTCGAGGCACACCACGTGGCGCAACACCATTGGCACTTGGGATTCTTTTATTTTTTTTTGAAGCTTGACGTTCACTGCAGACGCAATACACTAGTGCCTG	C	T	CGCGCGATGCTTCGTCATTGGGCAACAGTTTATTTTTTTCTTTTGGCACCTAGAGGGATGGCGACAAGGCGGGTGGATTTTGCCCTCCTTGTCCCCAATAAGAGCCAGACAAGATCGAGTTCGGAAATAAATAAGGTGAGGAAGAAAATT	none	0.154000	20.349	9	0.649351	0.100869	0.355026	0.819608	0.171721	0.328539	C/C	C/T	T/T	C/C	C/C	C/C	C/C	C/C	C/C	C/C	C/C	C/T	C/C	C/C	T/T	C/C	C/C	C/C	C/C	C/C	C/C	C/C	C/C	T/T	C/C	C/C	C/C	C/C	C/T	C/T	T/T	C/C	C/T
32	contig_102	3220497	TAAGGCACTCTATATCAAGACCCAAAATTAAAATGGTCTATTTCCTTTCAAATACAAAGTTATATATTTAATTATTTTTTTGAAATATTTATTCTCATAATTTGGCCAATTAAAATTTGTTATTAAATAAGCTTTTAAATAGGCTTCTAG	A	G	CCATACTTAGGCCTCTAATTTTTAAACAAAGTAAGTCTGACTTATTTATGCAAAATCTGGTCTGACTTAACCTACTTTTACCTCTAACAACAATGACAAATTGTTAATTAATTACCAGAAAACCAGGAGCATGCCTTTCAAAAAAGAAAA	none	0.179000	5.63043	15	0.6875	0.211083	0.598793	0.913439	0.687891	0.287823	A/A	G/G	G/G	A/A	A/A	A/A	A/A	A/A	A/A	A/A	A/A	G/G	A/A	A/A	G/G	A/A	A/A	A/G	A/A	A/A	A/A	A/A	A/G	G/G	A/A	A/G	A/A	A/A	A/A	NA	A/G	A/A	A/G
33	contig_102	3405026	AACATATTTAAAAACATAGTTATTTATCAATTATGTATAGTCTTATTAATATTAACAAGTGATTTTTTGATACATTGATGATAGCACTGAGGTTTAGATCAAAGACCTCAAGCTTGTTATTCAAATTTTTTAATAACTTAAATTAGTGTT	T	C	TAAAGACATTGTATATTGAGACTTTTTTTTCATAGGATGGCTGATCATTTGTTGACATTTAGGGGACTTGCTTTGGGCCTATGATATTTGTCCAAATTTCCACAATTTTTTTGGATTGTTTTGTAACATAACTTAAGTTGGAATAGCTTT	none	0.0980000	5.82447	20	0.612245	0.668487	0.526944	0.463682	0.320972	0.628727	T/T	C/C	C/C	T/T	T/T	T/T	T/T	T/T	T/T	T/T	NA	T/C	T/T	T/T	C/C	T/T	T/T	T/C	T/T	T/T	T/T	T/T	T/T	T/C	T/T	T/T	T/T	T/T	T/T	T/T	C/C	T/T	T/C
34	contig_102	3466120	ATCACTATCTTACACTTAAACAATAATATTTCCAAAATAGTTAAGAACAAGCTTCAAATTAGCCAAAACCAAAGCAGATCAAAACTTCAATTCACCATTTCTTAATTCAACTCAAGTAGAATTGATCAAACAAAATCATACCAAAAGAAC	A	G	AGAAGAAGAAGAAGAAAGAAAGAAAACTACATGTTTACAAAATTCAATGTACAAGAGTTATTGCGAAATAATAATACTAAAATAGAGATAATAAATCCCTTATTTCACAACTAGTGAATCTTCTTCCATCCTCATCGTCATATATATCCT	TRINITY_GG_1268_c1424_g1_i1	0.0950000	7.48421	2	0.411765	0.582683	0.746974	0.899555	0.831341	0.789251	A/A	A/A	A/A	A/A	A/A	A/A	A/A	G/G	A/A	A/A	A/A	A/A	A/A	G/G	A/A	A/A	A/A	A/A	A/A	A/A	A/A	A/A	A/A	A/A	G/G	A/A	A/A	A/A	A/A	A/A	A/A	A/A	A/G
35	contig_102	3476308	CAACTCATGAACTAAAGTGGTATTTGGAACCCATAACATTATGATTCGCTGGCTTTTAGACGAAGGAAAAGATTAGCACCATTTTTATTGAAAGTGATATTATTCTTTTTAAATGTAAGAATCATAAATTTATATACTGAAAAGGATGGT	G	A	TCACTCCCAATAGGGATGATGTTAATCTCATCCACCGTTTTAGAAGCTTGGCTTGACAACATGAACTTGGGAAAAACGTTCTTCTCATGTTATTAAATAGAGATTACTACACCAGCCTTCTTTAAAAGTTTATGTGTATTATTCTTATTT	none	0.0960000	11.2708	0	NA	0.720500	0.771249	0.292852	0.356108	0.715058	G/G	NA	NA	G/G	G/G	G/G	G/G	G/G	G/G	G/G	G/G	NA	G/G	G/G	NA	G/G	G/G	NA	G/G	G/G	G/G	G/G	G/G	G/G	G/G	G/G	G/G	G/G	G/G	G/G	NA	G/G	NA
36	contig_102	3476309	AACTCATGAACTAAAGTGGTATTTGGAACCCATAACATTATGATTCGCTGGCTTTTAGACGAAGGAAAAGATTAGCACCATTTTTATTGAAAGTGATATTATTCTTTTTAAATGTAAGAATCATAAATTTATATACTGAAAAGGATGGTG	T	C	CACTCCCAATAGGGATGATGTTAATCTCATCCACCGTTTTAGAAGCTTGGCTTGACAACATGAACTTGGGAAAAACGTTCTTCTCATGTTATTAAATAGAGATTACTACACCAGCCTTCTTTAAAAGTTTATGTGTATTATTCTTATTTC	none	0.208000	11.2604	5	0.79661	0.414112	0.288047	0.354382	0.245105	0.542686	T/T	NA	NA	T/T	T/T	T/T	T/T	T/T	T/T	T/T	T/T	NA	T/T	T/T	NA	T/T	T/T	NA	C/C	T/T	T/T	T/T	T/T	C/C	T/T	T/C	T/T	T/T	T/T	T/T	NA	T/T	NA
37	contig_102	3511775	TCACTTGTAATGCCTCGGTCGCTTCTCAAGATTGACGATTGTCCCAAAGATCAACACAAGACTTTTTAGCGTGCTTTGTCATCACTCATGCACATTTTAAGAATACTTCCTAGAAGTTCACCTATCTCTAATTACATTATGTCAAGCACG	C	T	TTAACCATAAAATTCTTAAGTGATAAGCTATAAAAAAATAAATGCATTTACAGTATGTGTGCATAGGATTTTAGAAGCTTTAAAATCCATTTTGATTTAGAAGAATTCATTCCATAAAAATCATTTTTGTTTGGCAATAAAATATTACTA	none	0.0630000	11.6615	7	0.76087	0.523872	0.191292	0.858856	0.172636	0.610694	C/C	C/C	C/C	C/C	C/C	C/C	C/C	C/C	C/C	C/C	C/C	C/C	C/C	C/C	C/C	C/C	C/C	C/C	C/T	C/C	C/C	C/C	C/C	C/C	C/C	C/C	C/C	C/C	C/C	C/C	C/C	C/C	C/C
38	contig_102	3651688	ATACTCAGGCATAAGATTTGAGATTTTAGAAGCCATAGCCAAGTTCATAAACAGCAATATCACCCCAGTCTTGCCACTTAGGGGCACAATTACATCTTCTGGTGATCTTGTTCCTCTTTCTTACATTGCCGGTTTGCTAATTGGTCGACC	G	A	AATTCCAAATCCGTCGGACCCTCCGGCGAGATTTTAAGTGCCAAGGAAGCTTTTGAATTGGCAAACATTGGATCTGGCTTCTTTGAATTGCAACCAAAGGAAGGCCTTGCTCTTGTTAATGGCACGGCTGTTGGTTCTGCCTTGGCTTCT	TRINITY_GG_1268_c559_g1_i1	0.0650000	18.9375	12	0.611111	0.158877	0.690254	0.266650	0.333528	0.297999	G/G	G/G	G/A	G/G	G/G	G/G	G/G	G/G	G/G	G/G	G/G	G/G	G/G	G/G	G/A	G/G	G/G	G/G	G/G	G/A	G/G	G/G	G/A	G/G	G/G	G/G	G/G	G/G	G/G	G/G	G/A	G/G	G/G
39	contig_102	3868779	TAAAAGAATATTTTGATTTTTAATGTAAGTTATTAATTAATAATATTAATAAAAAATTTATTTATATCTGTTATGATTCTGCCCGCTAGGGTGGGATAAGATAAAATTGTTGATTACTCCGCTTGCAAGCTTCTCGTTGGAAGATCAACG	C	T	AGACGGAGTAAAGAGATACCTGCAAGACCACTTTGACACCTAAATTAGTTTAGGTGTAAGATGGTGAGTAACTAGTAGGAAGTGATGTGTGTTACCTTTTGTATGTTGTCTTCTCTACCTTTTAAAGAAAGACTAGGTCTTTCGGAATGA	none	0.0780000	23.7083	19	0.668113	0.779904	0.643019	0.928632	0.860601	0.798079	C/C	C/C	C/T	C/C	C/C	C/C	C/C	C/C	C/C	C/C	C/C	C/C	C/C	C/C	C/T	C/C	C/C	C/C	C/C	C/T	C/C	C/C	C/C	C/C	C/C	C/C	C/T	C/C	C/C	C/C	C/T	C/C	C/C
40	contig_102	3925014	CTAACAGTATGCAAACATAAATTTTACTGAACAAAACTAATTTTTAATTTAACTTACTTTTACTAAATTTATTTTCAACCAAACAAAATTTCACTGATAGAAAACGGGCAATAACATGTTATTAGTGCGTCAAGTGGATTGAAACAATTG	T	G	GCCCTAAAGTAGTATCTCACTAATTAAGTAATAAGGATGGATTGAAACAATTGTGCCCTAATGTAGTATCTCACTAATTAAGTAATAAGGATGCAATAATGTTCATAATTAAGCTTCGTTTTCCGTTTTTTAAAGCAAAGAAATATTAGG	none	0.150000	7.71053	6	0.714286	0.187894	0.653511	0.698608	0.106078	0.638668	T/T	T/T	G/G	T/T	T/T	T/T	T/T	T/T	T/T	T/T	T/T	T/T	T/T	T/T	G/G	T/T	T/T	T/T	T/T	T/T	T/T	T/T	T/T	T/T	T/T	T/T	T/T	T/T	T/T	T/G	G/G	T/T	T/T
41	contig_102	3942840	TTAATGTACTTGCAGTGTGTGTTGGCTGTAACAATGGGGGAAAGGGTTTTGATATTAATGGTCTCAATTAGTTTTTGTTTGGTTGAAATAAAGCTTCTCGCGTAGCTTCTTTTTCTTGATGTACAAACCTTAAGCTGATATTTTAGTGCC	T	G	GTTATGTTTTGTGACTTCTCAGAAATTCAATGGCTTCCGGAAGAGAGAATTACGCTGTTCACTAGTGATGGACTAATCCAGATTGGAGGCTCCATGGTTCCTCGCCGGGTCAGCTCTTCAGATGTATGGTTATATCATGTAATTTCTCTT	TRINITY_GG_1268_c32_g1_i1	0.0820000	7.22632	13	0.621849	0.680641	0.691463	0.730528	0.096545	0.708842	T/T	T/T	G/G	T/T	T/T	T/T	T/T	T/T	T/T	T/T	T/T	T/T	T/T	T/T	T/G	T/T	T/T	T/T	T/T	T/T	T/T	T/T	T/T	T/T	T/T	T/T	T/T	T/T	T/G	T/T	T/G	T/T	T/T
42	contig_102	4895314	CAGCAAATTTTTCTGAAAAAATGGATGTTCATGCATGAAAGAACTTCCAAGAAAGCTCTCTTCAGTTGTCTTAACTTCTTATGGGTGAAAACATTATCTGATATTTAACATCATACATATATCTTAATTAATTAAAGTTTCCTATATAAA	T	A	TGACAAAGATGCATCTTGTTGATGGCTTGGTGCAGTGAAAATGCTGAACATTTGAAAGCTTAACCACTAACTTTATATGCAGATTAAAGGTCTTGTTTGAGTGATAGTGTCTCTGCTGTTTAGTTCCTACATTTTCTTGGCATAACTTCT	TRINITY_GG_1268_c712_g1_i1	0.590000	8.69841	16	0.727273	0.511955	0.493656	0.392427	0.410317	0.736820	T/T	A/A	A/A	T/T	A/A	A/A	A/A	A/A	T/A	A/A	T/A	A/A	A/A	A/A	A/A	A/A	A/A	A/A	T/T	A/A	A/A	A/A	T/A	A/A	A/A	A/A	A/A	A/A	A/A	T/T	T/A	A/A	A/A
43	contig_1022	82037	GCCGGGGTGATCATCGAAAACGACGACGGGATAGCAGTCGAGTATTCATTGAGATTTGCATTCCGGACGTCTAACAACCAAGCAGAGTACGAAGCTTGTTTAGCGAGGATTAGGATGGCAAAAGAACTGGGGGCCAGCGTCATCACAATC	C	T	GCTCAGATTCCCAGTTAATGGTGTCACAAATAAAAGGGGACTATATGGCTAAAGAACCTATTCTACAAAATTACCTGGCTAAGGTAAAAGAAAGCCTGCAGGGTTTATCTGACTTCGAAATACAACACATTCCCAGGGAACAGAATCATC	none	0.229000	18.5684	11	0.628692	0.244089	0.740530	0.404817	0.921812	0.588868	C/C	C/C	C/C	C/C	C/C	T/T	C/C	C/C	C/C	C/C	C/C	C/C	C/C	C/T	T/T	C/C	T/T	C/T	C/C	C/T	T/T	C/C	C/C	C/C	T/T	C/C	C/T	T/T	T/T	C/C	T/T	C/C	C/C
44	contig_1032	12676	TGAATGATAGATACTTATATCCAACCAAGTTGTCCACAAGTTTGTCGGTGCATGGCAGTGGAAAAGGGTCCTTTGGACAAGCTTTATTCAAATCTGTATAATCAGTACACATTCTCCATTTTCCGTTCACCTTTTAAACCATTACAACAT	C	T	AGACAAACACTCAGCATATCGTATCTCCCGTATGAAACCGACAATAACAACTCCTTGACTTGTTTCTCGATAGCTTCTGCTCTTTTTGGTCCCATGTGTCTTTTCTTCTGGGCCAATGGGATGCACCCTGGTTTGATGGCCAGACAATGG	none	0.753000	29.9062	82	0.590144	0.179965	0.851782	0.900794	0.421213	0.959428	T/T	C/T	T/T	T/T	C/T	T/T	T/T	C/T	C/T	T/T	T/T	C/T	T/T	C/T	T/T	C/T	T/T	T/T	C/T	C/T	C/T	T/T	C/T	C/T	T/T	C/T	C/T	C/T	C/T	C/T	T/T	T/T	T/T
45	contig_104	211645	TTGTAAGAATAGGGCAGTTTTTGAAACATAATGAAAAAGAGATTTTTAAATTACTTAACCTGTTACAAGCTTTATTTAGAGAAAAATATTATTAACTATGATGTCTCGAGCTCAATTTACTTAATTCTTCCACATTTTCAAAATTAAACA	TAA	T	AATTTTTTGAGAGATCGTTTACTATACATTTGAAGAATAGGGCAGTTTTTGAAAAAATAATGAAAACGTATTTTCAAATACTTAATTTATTACAAGCTCTATTTATAGAAATATATTAATAACATTGATGTCTCAAGCTCAATTTACTTA	none	0.335000	5.06452	75	0.585952	0.724630	0.518790	0.090845	0.774945	0.431059	TAA/T	NA	TAA/T	TAA/T	TAA/T	NA	TAA/TAA	TAA/T	TAA/TAA	TAA/TAA	TAA/T	TAA/T	TAA/TAA	TAA/TAA	TAA/T	TAA/T	T/T	TAA/T	NA	TAA/T	NA	TAA/TAA	TAA/T	TAA/T	TAA/TAA	T/T	TAA/T	TAA/TAA	TAA/T	TAA/T	TAA/T	NA	TAA/TAA
46	contig_1045	17655	AATATTTGAGTACTTTCAAACACAAACTCACTTTTCAAATCCTTATCTAATTGAAAAACAGTTTTCTCATGATAAAACACTTTGTAACCAATTTCTTTGAAAAACACATTTTGAACGCTATGGTTTAAAATGATGCTATGAATGCAAGGT	G	GA	AAAAAAAAGCTCTATCAAATAATGTCTTGTAAAATTTACACTTACATAGCCTAGAAAAGAAATATAGCAAAATAAGTCCATAGGCTTCTTGATGCAATCCAAGCTTGTTAGTTTCTCATTCATATCATAAGCGCTTGGCCATCATTATCA	none	0.263000	8.45263	35	0.691843	0.266727	0.122491	0.322272	0.214897	0.265889	GA/GA	G/G	GA/GA	G/G	G/G	G/G	G/G	G/G	G/G	G/G	G/G	G/G	G/G	G/GA	G/GA	G/G	G/G	G/G	G/G	G/G	G/G	G/G	G/G	G/GA	GA/GA	G/G	G/G	G/G	G/GA	G/G	G/GA	G/G	G/G
47	contig_1045	38560	TTACACTTACATAGCCTAGAAACGAAATATACCAAACTAAGTCCATAGGCTTCTTGATGCAATCTAAGCTTGTTAGTTTCTCTTTCATAGTATTATAAGCGCTTGGACATCATTGTCATTTTTCATTTGAGTTGAGCATAATTGATTTTT	C	T	CATTTTTGTTGATAATTGGTTACTCTTAATACTTGGACTATCTGGAAGATATTTCTCACTTGAAAATCATAGTTAGTCCAAACATCCAAACTCAATATCAAATATACTTGATTTATAAATATATAACTCCAATTAGTCTATCAAGCATCG	none	0.345000	7.99465	67	0.524476	0.290803	0.985866	0.619962	0.149224	0.553139	C/C	C/C	C/C	C/C	T/T	C/T	C/T	T/T	T/T	NA	C/T	C/T	C/T	C/C	C/C	C/C	NA	C/T	C/C	C/T	C/T	C/T	C/T	C/C	C/C	C/C	C/T	T/T	C/C	C/T	C/C	T/T	C/T
48	contig_1047	11849	GATACACTTGAAAAGTAGGGTGTTTTTTACTAAAAAAATGAAAACGCATATTTTAAATTTATTAAATTATTTAATTTTTTTTGAAATCAATGTATTGTTTACCAAGAAGTTTTAAGCTTAGTTTACACAACTTTTTATATTTTCAAAATT	A	G	CAACATTTGTTTTTATAAATCGTGTATTATAATAGACTTGAAATATAGGGTTTTCTTACTTTAAAAATGAAAATGCATATTTTAAATTTATCAAATTATTTGAGTTTTTGACATCAATGTATTGTTCACCGTGAAGTTTCTAACTTAATT	none	0.794000	4.46622	40	0.751852	0.308361	0.256876	0.958189	0.990591	0.164455	G/G	G/G	A/A	A/G	A/G	NA	NA	A/G	NA	G/G	NA	G/G	NA	G/G	NA	G/G	NA	A/A	G/G	NA	G/G	G/G	A/G	A/G	G/G	G/G	NA	A/G	A/G	A/G	NA	G/G	G/G
49	contig_1047	20061	CTTGTCATTCTCGACCTCCAAAGCTTCCTTGTCGGTCAGCAGTTGGTCGTGAACCCGGGATAAAAGTTTGTTTTCCTCTGACAGGGAGGCCATCTGCTCCTGAGCTTTGGAGATGGCGACCTGCATCTCTTTCTTCTCCTCTGAAAAATT	T	G	GCATTCTTCGACTGAGCTTAGGGTCGAAATTGGAGGCAGCCGTAGCAATCTCGACCCTAAGCTCTGCCTGCGAAGCCTTCAATATATCTCGCTCCTTGGTGAGAGCCAGGATTTGCTTCTCGGCAGCAGCCTTGGTAGCTTGCAGCTTCT	none	0.883000	23.1302	15	0.557927	0.581840	0.992735	0.506946	0.524757	0.137956	G/G	G/G	T/G	T/G	G/G	G/G	G/G	G/G	G/G	T/G	G/G	G/G	T/G	G/G	T/T	G/G	G/G	T/G	G/G	G/G	G/G	G/G	G/G	G/G	G/G	G/G	G/G	G/G	G/G	T/G	T/T	G/G	G/G
50	contig_1047	22623	TCTTTTGGGGGAAAGTTTGTAGGTCTCTTAGGAGTAGACATTTCTAAGAAGATTAAAAAAGAAAGAAAGAACACAGAAAAAGCGAACAGGAAATGAAATAAGGTACCTGGAAATGGTGAAGGAGAAACGGCCAAGGAAGGCTGGAAGACA	G	A	CAAGGAGGAGTTGACAGCAAGAAAGCAAGAAGAAAGCTTTTACGCAAGAAAAAACTGGGAAGCAGAGAAGAGTTTTAGGTCAAAAAAACGAGTATTTATAGAGAGAGAAAGGGAAGACTAAGCGTGAAGAGGAAGTGACGGCGTAGGGCG	none	0.872000	12.1979	16	0.623188	0.747826	0.792124	0.541601	0.407518	0.231409	A/A	A/A	G/G	G/A	A/A	A/A	A/A	G/A	A/A	G/A	A/A	A/A	A/A	A/A	G/G	A/A	A/A	G/A	A/A	A/A	A/A	A/A	A/A	A/A	A/A	A/A	A/A	A/A	A/A	G/A	G/G	A/A	A/A
51	contig_1047	38011	TATTTATTTTACAATTTCCTATACAACTGAACAATATAACATCTGAATAAAATCTTAGTTTCACCATGTCAGGCTACTTCTAAGGAATTCCTAAAGCTTTTCCTCATCCTTTGCTTTAGCTCCAAAATCTCCTGATACCTGCAATACTGA	C	G	ACCGTCAGTTATATGTAAAACATATAACCGAGTAACCCCCGATCTTACTAAAACATTTTAAGCTAGAATTGCAGCCAGTCTAACTGGAAAACTCCCCAAATATACACCCTAGCAATCACATATCATACACATACAAATCACACATTCATA	none	0.893000	14.4583	12	0.455285	0.889807	0.807305	0.765598	0.303830	0.249057	G/G	G/G	C/C	C/G	G/G	G/G	G/G	G/G	G/G	C/G	G/G	G/G	G/G	G/G	C/G	G/G	G/G	C/G	G/G	G/G	G/G	G/G	G/G	G/G	G/G	G/G	G/G	G/G	G/G	C/G	C/C	G/G	G/G
52	contig_1050	84784	TGCTGGAATATATATTAGCATAAGTCAAAATATCATGATTTTGCAAATCCAAACAGTATTGCATTACACATAAGATAAGAAAAATAAAACAAGTATGCATGTTTTGTTACATAGCGAATACTAACACGAAAATGACTATTTTCTAAACCT	C	CCACAAAAGCTA	CACAAAAGTCTGAATCTTCAAGAGTTTGAGTCTTGTTTCTTGAAAAGCTTTTTACTAGGATCTGATTCAAAAAACTTGAACTTTTGATTTTTACCATTACTTCCTTCAAGCTTTGCTTAAATCTTTGATTCTTATCATCATGCTGGAGTT	TRINITY_GG_874_c39_g1_i1	0.251000	5.96791	15	0.829114	0.285071	0.867884	0.398849	0.080133	0.192457	C/C	C/C	CCACAAAAGCTA/CCACAAAAGCTA	C/C	C/C	C/C	C/C	CCACAAAAGCTA/CCACAAAAGCTA	C/C	C/C	C/C	C/C	C/C	CCACAAAAGCTA/CCACAAAAGCTA	C/CCACAAAAGCTA	C/C	C/C	C/C	C/C	C/C	C/C	C/C	CCACAAAAGCTA/CCACAAAAGCTA	CCACAAAAGCTA/CCACAAAAGCTA	C/C	CCACAAAAGCTA/CCACAAAAGCTA	C/C	C/C	CCACAAAAGCTA/CCACAAAAGCTA	C/C	C/CCACAAAAGCTA	NA	C/C
53	contig_1050	137993	CTACTATATATCCAAACTAAACTAAAGAACCAATAATCAATTTAGATAAGTGTGACGAATAATAAAATTTTATTTTAAATTTTAGTGAAAGATTTATCTTTGTACCCAATCTTCTCTTATTTTATTTTAGATTTAATATATTTTTTGTTC	C	T	TAAACTTTCGTGATATTTCGTTTTTATTATGTGAACTTTGAAAATATTCACTTTTAATCATTTTAAAAAGCTTTTGCTAACGTAGTAAACAAAACTGTTAATACGTAGACTTGTTAAAGCACCCTCCATTTGTCACTTGACAAAAAAAGC	none	0.385000	5.07143	10	0.717391	0.512269	0.847643	0.439197	0.487086	0.249441	C/C	C/C	T/T	C/C	C/C	T/T	C/C	T/T	C/C	C/C	C/C	C/C	C/C	T/T	T/T	T/T	T/T	C/C	C/C	T/T	T/T	C/C	T/T	T/T	C/C	T/T	T/T	T/T	T/T	C/C	T/T	C/C	C/C
54	contig_1050	143547	TTACCCTCTAGTCACTTATTATATGTTTACTCTATCAAATAATTTTTTACATGTAATTATTATTTGTCTTTTTTAGTCATTTAACAAATATAAACTACCTAATTAGCTAATTTTACCAAACACCTTTACTCAATTATAAGTCACAAGTCA	TAAGCTACAAGCTAC	T,TAAGCTAC	AAGCTACAAGCTACAAGCTACAAGCTACAAGCTAGTTTTACCACACAGAGCATAAGCTAAAAATAACTTATTCTAATAAGCTACTTCAAGAAGCTTATGAAAATAAGCAGCTTATAGGAACCCATAAGATATTTTCATAATCTCATAGTC	none	0.240000,0.0500000	3.06	9	0.755102	0.061158	0.805133	0.463555	0.141605	0.083980	TAAGCTACAAGCTAC/TAAGCTACAAGCTAC	NA	T,TAAGCTAC/T,TAAGCTAC	TAAGCTACAAGCTAC/TAAGCTACAAGCTAC	TAAGCTACAAGCTAC/TAAGCTACAAGCTAC	NA	TAAGCTACAAGCTAC/TAAGCTACAAGCTAC	T,TAAGCTAC/T,TAAGCTAC	TAAGCTACAAGCTAC/TAAGCTACAAGCTAC	TAAGCTACAAGCTAC/TAAGCTACAAGCTAC	TAAGCTACAAGCTAC/TAAGCTACAAGCTAC	TAAGCTACAAGCTAC/TAAGCTACAAGCTAC	NA	TAAGCTACAAGCTAC/TAAGCTACAAGCTAC	T,TAAGCTAC/T,TAAGCTAC	NA	NA	TAAGCTACAAGCTAC/TAAGCTACAAGCTAC	TAAGCTACAAGCTAC/TAAGCTACAAGCTAC	NA	NA	TAAGCTACAAGCTAC/TAAGCTACAAGCTAC	TAAGCTACAAGCTAC/T,TAAGCTAC	T,TAAGCTAC/T,TAAGCTAC	TAAGCTACAAGCTAC/TAAGCTACAAGCTAC	T,TAAGCTAC/T,TAAGCTAC	NA	NA	T,TAAGCTAC/T,TAAGCTAC	TAAGCTACAAGCTAC/TAAGCTACAAGCTAC	NA	NA	TAAGCTACAAGCTAC/TAAGCTACAAGCTAC
55	contig_1050	213585	TTTTTAATGTACTCAGCAAATTCTACAGATGGACTTCCAGCACCTATGCAGTAATCTGAAATTAGAAGCTTACCTCCAGGCTTCAACCACTTGAAAAATAATCTGAACAATGATGGTTTATCCTGTATTGATCCAGACACATCAAGTAAA	T	A	AATATATTATTAAATGAACTACAGAACTAAAAAGATTGGCATTAGTCAACAAAAAGATTGATCAAATTAAAATCTAAGACGTGGCACCGTCTATCAGAAAATCGTATATTTATGTCATGTACCTAGTATATTTTCCAAATTACTCTACCT	TRINITY_GG_874_c40_g1_i1;TRINITY_GG_874_c0_g1_i2;TRINITY_GG_874_c0_g1_i5;TRINITY_GG_874_c0_g1_i1;TRINITY_GG_874_c0_g1_i8	0.0700000	8.76562	13	0.723881	0.080279	0.993778	0.692291	0.234115	0.250483	T/T	T/T	T/T	T/T	T/T	T/T	T/A	T/T	A/A	T/T	T/T	T/T	T/A	T/T	T/T	T/T	T/T	T/T	T/T	T/T	T/T	T/A	T/T	T/T	T/T	T/T	T/T	T/T	T/T	T/T	T/T	A/A	T/T
56	contig_1050	228935	TGTGTTTTTTAAAGAATAAATTAAACACATTATATAAAAAACAAATTAGATTAAAAATAAAATAATATTCTAACTTTATTAAATAATATTATATGAAAGGTTTTTTAACCTGTACAATAACACAAGCTTATTAATAATGTCTTCTCTTTC	T	C	ATCTTTAATTTTTTAACCTGGACTGCAGATTAAAAAAAAATCCTTATATGAATATAAGTATGAATGTGTAAGTAAATAAAATTAGTTATGAAACGGGTTCGTACACAGTTAATCAACCACGATTTGTAAATATAATGAATCATAGCTGCA	none	0.325000	6.82514	28	0.702326	0.301298	0.992012	0.570672	0.332302	0.212566	T/T	T/T	C/C	T/T	T/T	C/C	T/T	C/C	T/T	T/T	T/T	T/T	T/T	C/C	C/C	NA	C/C	T/T	T/T	T/C	T/C	T/T	NA	C/C	T/T	NA	T/C	NA	T/C	T/C	T/C	T/T	T/T
57	contig_1053	8712	AGGTGGTTTCTGCTAATCTCTGATTGATGGTTTATTGTTAGCAAATAAGTCTTTCTTTAAAGACTCTTTATTATTTGCTAAGAAGGACTCAAGATAGAAGCTGTTTTTTGCTATCTAGGACTTAGCTGTTATATCTGTTGATATTAGTAG	T	C	AGCAAACTTTTATATATATCAGTTTGTAAGCTTCTGTTAGATAATCATCTTTTTTGTATTTCTCTAACTTCTTTCAATAATACAATTCTCTTTCTCTTCTCCTTTCTCCCTTTCTTCTCTCTGACTCAATGTCTTCCTCCCGTTGCTCGA	none	0.803000	9.76316	18	0.638889	0.306842	0.411328	0.421460	0.762015	0.159869	C/C	T/T	C/C	C/C	C/C	C/C	C/C	C/C	C/C	C/C	C/C	T/T	C/C	C/C	T/C	C/C	C/C	C/C	C/C	C/C	C/C	C/C	C/C	C/C	C/C	T/T	C/C	C/C	T/C	C/C	T/T	C/C	T/C
58	contig_1053	54365	AAGAAAAACCGCATAAACGACATGGGAGACTAACGTGGCAGACTGACGTGGCTCTCCGTTAGCCAGTTAACAGGCAAAGTTAACCACAGTGACTGAAAGACAAACATTTAAAAAAGTTTAGATTTTACAACAAGTTTTTTTTGCAGGGAC	G	A	AAAAGTCAAAACTGAGTATTTTGCAGGGACAAAAAGCTTATTTAAACCAATTATAAGTCAAATTTTTGAGCTCTTGCTTCTCTTATTTTTTTAGTGGCCTTTTAGTGAAGAATAACTCTAAAATAGTTTTTAAACAAACAACTTTATAGT	none	0.0530000	7.17895	9	0.619718	0.238757	0.838878	0.233098	0.561698	0.285686	G/G	G/G	G/G	G/G	G/G	G/G	G/G	G/G	G/A	G/G	G/G	G/G	G/G	G/G	G/G	G/G	G/G	G/G	G/G	G/G	G/G	G/G	G/G	G/G	G/G	G/A	G/G	G/G	G/G	G/G	G/G	G/G	G/G
59	contig_1053	58149	AATTTGTAGTGAAATAGATGTTTTTTTGTAGTAAACTTTTATTCCTATCAAAGATGTGTCCATTGCTCTGAAGACCTCATTTTGGTAACAATTTTTTACCTTGAATTTTCCTCTTCCATGTTTTTTAGGTACTAAGCTTCTTTTTAAATT	C	CTGTT	TTCTCATTTGAATTTTACAGTTTTCCTCACTTTCTAATATTTTTGTTTTACAGGCTACTTCAGGTTATCCCTCCTAATAGTGATAATATCAATAACTCTAGTGCCAAATCTGTTGTAACAACTTAAGTAGTTAGTTACTTTCTATTAAGG	none	0.807000	11.375	11	0.814815	0.139396	0.362822	0.326696	0.368894	0.092988	CTGTT/CTGTT	C/C	CTGTT/CTGTT	CTGTT/CTGTT	CTGTT/CTGTT	CTGTT/CTGTT	CTGTT/CTGTT	CTGTT/CTGTT	CTGTT/CTGTT	CTGTT/CTGTT	CTGTT/CTGTT	C/C	CTGTT/CTGTT	CTGTT/CTGTT	C/C	CTGTT/CTGTT	CTGTT/CTGTT	C/CTGTT	CTGTT/CTGTT	CTGTT/CTGTT	CTGTT/CTGTT	CTGTT/CTGTT	CTGTT/CTGTT	CTGTT/CTGTT	CTGTT/CTGTT	C/C	CTGTT/CTGTT	CTGTT/CTGTT	CTGTT/CTGTT	CTGTT/CTGTT	C/C	CTGTT/CTGTT	C/C
60	contig_106	315201	CATTTTTCTTATATTAAAATATTTATGAATAAACGATAAAACATGTATGATGCAAGACAAGTGAAAAACGACAAACGCACAGAACAAGAAGTTTAATCTCACAGACAAGCACACAAAAAATCAAATATTTTAAATAAATAATCCCACCAG	A	G	CCACAAACATATACTAAGCTTTGTTTATTTATTATAGAGCTTAACAGATTTTCAGAACAAAGGGAAACACAACCAATAATAATTTCCATTTTCGCATCGAAAAATACTGTGTATCATTTAAGCTGATAATAAAAACTGAGATCTAGGGGA	none	0.0630000	5.69841	5	0.690476	0.871359	0.858359	0.802049	0.738809	0.878082	A/A	A/A	A/A	A/A	A/A	A/A	A/A	A/A	A/A	A/A	A/A	A/A	A/A	A/A	G/G	A/A	A/A	A/A	A/A	A/A	A/A	A/A	A/A	A/A	A/A	A/A	A/A	A/A	A/A	A/A	G/G	A/A	A/A
61	contig_106	516198	AGTTAGACCCAATCTATCTAATATGATATAAGAGTCAATCCAGTCCTTATGTTTACACTCCCTAAGTCCAACTCTTCTCTCCATGCCATCGAGCATGGGATATAAAATTAATGACCAAGATCATACAAACTCTCAAGCTTAGACTTTAGT	A	G	CTGCCATTTACAGAACTAAGCTAAGAAAAAAAATCTTTCCAGCTCAGTTTTAAGAAAGCCATTACAGTTACAGTTTAACACAATTTTCTCTGAGACCAAGTAAATGTACAACATGCATAACCGTTGTCAGCAACCTTTCAAGTCGACCAT	TRINITY_GG_2649_c726_g1_i1	0.0640000	6.24064	7	0.55	0.368918	0.959654	0.992022	0.207974	0.435896	A/A	A/A	A/A	A/A	A/A	A/A	A/A	A/A	A/A	NA	A/A	A/A	A/A	A/G	A/G	A/A	A/A	A/A	A/A	A/A	A/A	A/A	A/A	A/A	A/A	A/A	A/A	A/A	A/A	A/A	G/G	A/A	A/A
62	contig_106	833433	GAAAATATTATACAAGGGTTTTAATTCCTTATGCATTTTGTCAATTTAATATTTCCGTGCATTTCTTCCCTCTGTTCAAATATTACTTCTTTAGTGTTCTTTAAGCTTCACAGATACTAGGGGTTTGTTTGGATTGAGAAAAATAATCTA	C	T	TTTAATTTTTTGTTTTTATAAATAATTACAAAACTGTCACATTTTCGTTTTGGTTCTTGTTACTGAAAATTAGATTTGATTGTTTTGCGGTTTCCTGTACAAATTTCAGAAAAAGGAAACAAAATGAAAACAACTTGGCAGTTTTATAAT	none	0.386000	6.90476	9	0.583333	0.828853	0.937869	0.369462	0.949980	0.917523	T/T	C/C	C/C	C/C	T/T	C/C	T/T	T/T	T/T	C/C	T/T	C/C	T/T	C/C	C/C	C/C	C/C	C/C	C/C	C/C	C/C	T/T	C/C	T/T	C/C	T/T	C/C	C/C	C/C	T/T	C/C	T/T	C/C
63	contig_106	845455	TGTTGATTGATACCAGAGATCTACCAGAGTCGTCTTCTATCTGTTTTCTAACTTAAATTTCTTCACAGATTCGGAAACTGGATGATACTGAGTTTAGAAATCCTTGGGCAAGATCCTATATACGGGTAACCAGCCCCTTCTCATCTCATA	T	C	GGTTACATCAGAATATTTCTTCAAAGCTTGTGATTATGGCGAGAAATCTTTTGAACTTCAATCAATTTTTACATGCTGATAGATATTGCACTCTTCTGTCTCCTTTTCTTCTCTATAATGATATTTCACCTCTAACTCGAAGCATATGGG	TRINITY_GG_2649_c8_g1_i1;TRINITY_GG_2649_c8_g1_i2;TRINITY_GG_2649_c8_g1_i3;TRINITY_GG_2649_c523_g1_i1	0.391000	10.3021	14	0.661654	0.874613	0.988077	0.253936	0.936525	0.973444	C/C	T/T	T/T	T/T	C/C	T/T	C/C	C/C	C/C	T/T	C/C	T/T	T/C	T/T	T/T	T/T	T/T	T/T	T/T	T/T	T/T	C/C	T/T	C/C	T/T	C/C	T/T	T/T	T/T	C/C	T/T	C/C	T/T
64	contig_106	850997	TATTTTTCATTTTTTGTTAGGTTTTATCATAGAGGAAAATGTTTATTATTATCAATTTAGAAGAACAAAACTATCTTCTTCTTTTTTCAAATAAAAAAAATCAAAAAATAGGGTTAAAACATAAAAAAAAAAGCTTATGTGGATAATCTG	T	C	GGATAACCCGCGGATTTGCGGTGTGGATGTGGGCCATATTTTTATTGATATGTTTAACATGTGGGCTTAGACGGATTGGCCCGTATATCCGCGGATCGTTGCGGGTACCTAGTGCTAGGAGCGAAGACGGGAAACAGGGGAGTATTCCCT	none	0.319000	5.43373	20	0.728571	0.632808	0.880109	0.360384	0.932882	0.957920	NA	T/T	T/T	T/T	C/C	T/T	NA	C/C	C/C	T/T	NA	T/T	T/C	T/T	T/T	T/T	T/T	T/T	T/T	T/T	T/T	NA	T/T	C/C	T/T	C/C	T/T	T/T	T/T	C/C	T/T	C/C	T/T
65	contig_106	1141825	AGCAAATTATTGAGTTGATAATGGTTGATACCAAGAGAAAATCGGCATAATCCTGGAGTATGAATATAGGAACCAAATGAAAATCAAGAATGAACAACCTAAGCTTACCAATATAATGCTACAAAGCAAAAACCATCTAGGTCATAAAAT	G	A	AGTATTGGAAACTCACAGCTCTCATTTTGTACCTGTTCTGTTTGATCTTCAACATCATCAGAGCTGAACTTCCCCGTCTGTATCAAAGAGCAAAGGACACATGAACATTATCGACAATCAAAACAATGAATGCACATGCATTGATTTAAA	none	0.428000	8.36702	23	0.802632	0.747726	0.694352	0.107105	0.383836	0.675597	G/G	A/A	G/A	A/A	G/G	G/A	G/G	G/G	G/G	A/A	G/G	A/A	NA	A/A	A/A	A/A	A/A	G/A	G/G	A/A	G/A	G/G	G/A	G/G	A/A	G/G	A/A	G/A	G/G	G/G	A/A	G/G	A/A
66	contig_106	1317978	GAAATTCACTATACTTAACATGCAGTTATTGAATTTTCTAGCCAAACTCATTATGCAGCATCTAAAAGAGTGTGGCCCTTTTGATGACCAGGATAAGGAGCTCAGGATAGGATAACATATCATATCCTGTTACTATTTGTAATTTGGTGA	A	G	CTAGCAGAATATGATAAGCTTATCCTGTTAGTTTATCCTATCATACTCTCTAGTACAAAAGGTTATCTTGAGGGGGGAGTTGGATTAGAGGCCAGCAAGATAGGCTAAGGATTTTTATTTCTTACTTTACCTTTGCTTATAATACATATT	none	0.437000	5.29885	21	0.729167	0.918595	0.883939	0.503473	0.501780	0.563974	A/A	A/A	A/A	A/A	G/G	A/A	G/G	G/G	G/G	A/A	A/A	A/A	G/G	A/A	A/A	A/A	NA	A/G	A/G	A/A	A/A	G/G	A/A	G/G	A/A	A/G	A/A	A/A	A/G	G/G	A/A	A/G	A/A
67	contig_106	1363050	TCCTTGCTAGATCTGTACCGTGGTTCTACAGACAATGCAACTTCCTATATGTTAGAAGTCTCACATCAGCTAATGATATGACCATTGTTGAGTTTATAAGGGTGTGGCAATCCTCCTCCTACAAGCTTTTGGGATTGAGTTAGGCCCAAA	C	T	CCAAATTCTATCCTAGATCCGTTTGTTGGGCCCCCATGTTGTTGGGTGTTTGTTAGTCCCGTATTGTTGGACCACCAGTTTGTTTGTCCACCCGTCCTGGACGATTACCCGTACATCGCCATGCTGAAGCTGATTCAAGTTGGCCTCACG	none	0.474000	7.47619	20	0.777778	0.948371	0.679454	0.373922	0.340996	0.761649	T/T	T/T	T/T	T/T	C/C	T/T	C/C	T/T	C/C	T/T	T/T	T/T	C/C	T/T	T/T	T/T	T/T	C/C	C/C	C/T	T/T	C/C	T/T	C/C	T/T	C/C	T/T	T/T	C/T	C/C	T/T	C/C	T/T
68	contig_106	1467609	TATGATTTGTGACTTAGAGTAAATGTGTTTGGTAAAATTAGCTTATTAGGTAACTTATATTTGTTAAATACTTAAAAGGACAAATAATAATTACGTGTAATAAATTATTCGATAGAGTAAACATGTAATAAATGATTAGAGGGTAAAATA	G	A	GAAAAAGTTTGTCATCAAACACATCTAGTTACTGATAAGCTTTAAGCTCTTAAATAAGCTATAACTTATAGTAAAACTAATTTATAATAAACTAAAATTATATGAAATGACCCAAAAGGACATATAATATATTAATATTTAATATAATGA	none	0.143000	7.01587	5	0.8125	0.215505	0.818598	0.288414	0.104255	0.244232	G/G	G/G	G/G	G/G	G/G	G/G	A/A	A/A	A/A	G/G	G/G	G/G	A/A	G/G	G/G	G/G	G/G	A/A	G/G	G/G	G/G	G/A	G/G	A/A	G/G	G/G	G/G	G/G	G/G	G/G	G/G	A/A	G/G
69	contig_106	1565956	CATGAACCTGTAATTCAAGTGCCATAAAAAGGAGTTCTTGGAGAACAAGAAGAGAGGTTTAATTTCCGGTAAAATAAATTTAGAAGTAGTGTAATGTAGAGTCTGTAAATTTGGGCGATTAAAAAAAAGTTCATTAAAATAAAATTTGAG	A	T	AGACCATAACTTTAATCTTTCAAATTGAATAAGCTTAATTTTTAGTTTTGTGACCTCTATCTCAATCATTCATTTTGTTCCAACGCCATAGTATTGTTAAGGTTGGAAATAAAAGTCTCATATTCGTTAGAGATTCAAATCAGGTGTCCT	none	0.385000	4.96648	17	0.652893	0.954844	0.692322	0.560795	0.959933	0.484294	A/A	A/A	A/A	T/T	T/T	A/A	T/T	A/A	T/T	T/T	A/A	A/A	T/T	A/A	A/A	A/A	A/A	T/T	A/A	A/A	A/A	T/T	A/A	A/A	A/A	T/T	A/A	A/A	A/A	T/T	A/A	T/T	A/A
70	contig_106	1944581	AGCTTCATCGAGCCTGTCAATTTTTGCAAGTCCATCAATGACAGAACCATAAGTTACAACGGTAGGTTGGAGACCCTTCGTCTTCATTTCCTCCAGCAGTTGGTAAGCTTTATTGACCTTACCGGACTTGCAGAAACCATCAATAACAAC	G	A	TTGTAAGCACGTGTATCCAAATGCAGTCCTTGTTCCTTCATCTCATAAAACAACTTGTAAGTTTCTTTCGAAAGACCTGCTTTCACTAGACCGTGAATTAAAATTGAGTAGCTCCAAACACCAGGAACTAACCCATGAGCCTTTATTTCT	TRINITY_GG_2649_c185_g1_i1;TRINITY_GG_2649_c185_g1_i7;TRINITY_GG_2649_c185_g1_i2	0.552000	10.1099	78	0.621495	0.616708	0.694514	0.294862	0.193825	0.892497	G/G	A/A	G/A	G/G	G/A	G/A	A/A	G/A	G/A	G/G	G/A	G/A	G/A	G/A	G/A	A/A	A/A	G/A	G/G	A/A	A/A	A/A	G/A	G/A	A/A	G/G	G/A	A/A	G/G	G/G	G/G	A/A	G/A
71	contig_106	1960084	TTATGCAAACTGTATTATCATTTATAGCAGTTATTTATATGAATTTGAGTCTAGCTCAGCCTAAAAGCTAGCTCGAGAGGAGGGATGTGTCCAAAGCTTTATAAATGATATATTGCCGTATTTCTAGCGGCTCTAACACACTTTTCTTAC	G	A	TTCAAAGCTAAACATCTAAAGCATACGTTTAAGTGACTGTAACAACCAGCATAACTAACTCTAATAACTGAGATGATTTTGGTTATACTAGTATAGTAATATGACATGACATTATGTTAGTTTAGTTGAAATTTGGCTTCATTCACTTCC	none	0.588000	6.27119	32	0.710744	0.288159	0.433486	0.207607	0.389362	0.473490	G/G	A/A	A/A	G/G	A/A	A/A	A/A	A/A	NA	G/G	A/A	A/A	G/A	A/A	G/G	A/A	G/A	A/A	G/G	A/A	A/A	A/A	G/A	A/A	A/A	G/G	G/A	A/A	G/G	G/G	G/A	A/A	G/A
72	contig_106	2186952	CAAACACACATCCCACACTACACTATTCCTAAGTCTACTCCTAAAATCTCTCCACCTGGGATTGAATCCCTCCCCTCAAGCTTCAAGAGTTTCTCCTTGTGTCATTTGAGCTACAAGCTTTTGGTGACGCTCATTTAGGTTTTAGTCTCA	A	G	TATTTTAAAAGTCGTGATTTTAATCCTTACGCTTTTACATCGTTAAAGTTTTAGTCACTAACGTTAGTTTCGTCACTAACTTCGTTACCGCTAGCCTACGTGACACACATATACTATTAATTTGACAACGTAGAATGCCATATCAACTAC	none	0.812000	17.2461	8	0.576642	0.775348	0.690094	0.434146	0.502440	0.785423	G/G	G/G	G/G	G/G	G/G	G/G	G/G	G/G	G/G	G/G	G/G	G/G	G/G	G/G	A/A	G/G	G/G	G/G	A/A	G/G	G/G	G/G	G/G	G/G	G/G	G/G	G/G	G/G	A/A	G/G	A/A	G/G	G/G
73	contig_106	2312023	AATGATTTGAAGGAAGCATCTGTAGCCGTGCCGCTTCATATGCTGAAGAAACGGTGTAACCTCCGATTCTGATGCCAACCAACACCTATCATAACCTGCAGGGAAATTGAGACCACAACTTACAAGAAAGCGTAAAAAATGAAGCTTTCC	C	T	AACTCGAAAATTCTCGCTTCCACCTCCATCTCCAAACCCACCTACAATCTAACCACTCACTCATTTCTCGAATAGTGGCACCTTTGTCCTCCGACACACGAAACAGACCATCAAACCTGTCGTTCAAGCAAATAGACCCCACATCTCCCA	none	0.143000	15.0573	15	0.608527	0.884892	0.851167	0.184483	0.695517	0.914689	C/C	C/C	C/C	C/C	C/C	C/C	C/C	C/C	C/C	C/C	C/C	C/C	C/C	C/C	C/C	C/C	C/C	C/C	T/T	C/C	C/C	C/C	C/C	C/C	C/C	C/C	C/C	C/C	T/T	C/C	C/C	C/C	C/T
74	contig_106	2312061	TATGCTGAAGAAACGGTGTAACCTCCGATTCTGATGCCAACCAACACCTATCATAACCTGCAGGGAAATTGAGACCACAACTTACAAGAAAGCGTAAAAAATGAAGCTTTCCCAACTCGAAAATTCTCGCTTCCACCTCCATCTCCAAAC	C	A	CACCTACAATCTAACCACTCACTCATTTCTCGAATAGTGGCACCTTTGTCCTCCGACACACGAAACAGACCATCAAACCTGTCGTTCAAGCAAATAGACCCCACATCTCCCATATTATAATGGAAATTCGTCACAAACCACTTACAACTA	none	0.146000	15.0521	16	0.597744	0.748572	0.897505	0.221155	0.601739	0.785213	C/C	C/C	C/C	C/C	C/C	C/C	C/C	C/C	C/C	C/C	C/C	C/C	C/C	C/C	C/C	C/C	C/C	C/C	A/A	C/C	C/C	C/C	C/C	C/C	C/A	C/C	C/C	C/C	A/A	C/C	C/C	C/C	C/A
75	contig_106	2508961	ATTCCTATACCCAATGAATTCATGGGTCGAATTTCATTGGATATTTCAGACATTCCTATGCGGTTTCCAACAGATAGTGCTCTAGCAGTGCAGTGGCATGGATTAGAGGATCAATCTGGAAGAAGATGCAGGGGACAACTTATGCTCTCA	T	A	CTTGGATTGGTTCTCAGGTTGATGAGGCTTTTCATAAAGCTTTCCATCTCCATTTAGATGGAGCTTCCATTGGTACTTACAATGTTGTCAACACTCGCTCACGGATCTACCGTATGCCTAGGATTTGGTATCTTAGGGTTCATTTGATTG	TRINITY_GG_2645_c204_g1_i1	0.153000	8.54737	8	0.777778	0.391869	0.916428	0.999904	0.918231	0.664770	A/A	T/T	T/T	T/T	T/T	T/T	T/T	T/T	T/T	T/T	T/T	T/T	T/T	T/T	T/T	T/T	T/T	T/T	A/A	T/T	T/T	T/T	T/T	T/T	T/T	T/T	T/T	T/T	T/T	T/T	T/T	T/T	T/T
76	contig_106	2797662	ACATAAAATGAAAGTGGAAAGTAAATAAGTCCCAACAGATTCCTATTCTTTGTTCTTCATTTCATTTAACTTAAAAGAAATTTTTTTTTTTGTTCATAGGAAAGTAGTACAACCGGAATTCGAACCCCGTACCCACACACACGTATGTCC	C	T	CATATGCTTAAAGCTTTATATCTTAGACATAATAATAATAATAATAATAATAATAATAATAATAATAATAATAATAATAATAATATTATTATTATTATTATTATTATTATTATTATTATTATTATTATTATTAAGGAGGAAAAACAAAAG	none	0.0740000	5.25683	6	0.676471	0.478649	0.957345	0.532761	0.876551	0.476279	C/C	C/C	C/C	C/C	C/C	C/C	C/C	C/C	C/C	C/C	C/C	C/C	C/C	C/C	C/C	T/T	C/C	C/C	C/C	T/T	NA	C/C	C/C	C/C	C/C	C/C	C/T	T/T	C/C	C/C	C/C	C/C	C/C
77	contig_106	2993540	ATAATTGACATTTTTATTACTTTAGCTTATTTGTGACTTGTCAAATTTTTTAGCATGGACTTTTTTATTATTGAAGTTATGGGCTTATGTCTCAAGTCTTTTTTTTTCTTGGATTTTGTGCTTATTTTTTCTTGAATTCTTTTTAGCCCT	A	G	TATTCTTTTTATAGAGATAAGCTTTAATATTATCTTAAAATTTAGATTTAAGTATAATTCACTCTCAAAAGTTAATTTATAAGAAGAAGATTATTACACCATTTATATACTTCTTACAATTTGGTTTGGGCCTAACTCAATCCCAAAAGC	none	0.244000	4.48889	9	0.653846	0.086525	0.300033	0.825712	0.110747	0.204993	A/A	A/A	A/A	A/A	A/A	A/A	A/A	A/A	A/A	A/A	A/A	A/A	A/A	A/A	G/G	A/A	A/A	A/A	A/A	A/A	A/A	A/A	G/G	A/A	A/A	G/G	A/A	A/A	A/G	G/G	G/G	A/A	A/A
78	contig_1064	70867	CATCAATTAGAAAAAATCGATATATGATCACATTTATTGATGATTTCTCAAGATATGTGTGGGTGGACTTTATGAAAGAGAAATTTGAAGCTTTCATGAAGTTCAAGGAGTTTAAAAAGAAGACTGATAAGGAAACTGGTAATAGCTTTC	G	A	CTGCTTGCACACTGACAATGGTGGAGAATACACTTCAAAGGAGTTCACAGACTACCTGCATATGTGTAGAATAAGGCGACAATTAACTTGTCCAAATACTTCGCAATAAAACGAATTCGCTGTAAGGAAGAATCGACATATGGAAAAAAC	none	0.0990000	14.2448	19	0.752542	0.419967	0.773450	0.374513	0.912504	0.225225	G/G	G/G	G/G	G/G	G/G	G/G	G/G	G/G	G/G	G/G	G/G	G/G	G/G	G/G	G/G	G/G	G/G	G/A	G/G	G/G	G/G	G/G	G/G	G/G	G/G	G/G	G/G	G/G	G/G	G/A	G/G	G/G	G/G
79	contig_107	184505	CAATCAATGTCATTCATCAGCATTGATGATGATGGTCCTAAAAAACCTAAGACATTAACGAAAATTAAATCACTTGTTAAAGAAAACCCTAAGAAAACCTCAAATAAAAGGCAACCAACTCCATTTATCAGCGATAATTATGATTCTAAA	G	A	ATACTTACAAATTAATAAAAATTAAGCCACTTGTCAAAACAAACCTTAAAATAAAAGGTTTTTCTAAAGAACAAAAGCTTAAATAAAATATAAAAATAATTAACCCTTGAATTCCTCATCAATATGAGTAAAGCTTAAGATAGATTAGAA	none	0.0510000	5.75806	10	0.802817	0.897347	0.319371	0.467498	0.496864	0.656419	G/G	G/G	G/G	G/G	G/G	G/G	G/G	G/G	G/G	G/G	G/G	G/G	G/G	NA	G/A	G/G	G/G	G/G	G/G	G/G	G/G	G/G	G/G	G/G	G/G	G/G	G/G	G/G	G/G	G/G	G/A	G/G	G/G
80	contig_107	253210	TTCCATTAACAATGACTAGCGTAGAGACTCAAAATGATGATGCACGAACCCCTTTTGAGTATAATCGAGTTGATGAATCAACGTTGGAGTCATTAAGCTCAACATTGGTAGGGAAGGTACGTAGCCCAAAAGGGATCTTTAAGCTTGAGA	T	G	TAAACTCATTTCGATTGGTTTTCTCTCCATAAAAGTTACTGTTATGGGAGCCCACTATGTTCTCCTTCAAGGAGAAGAGGGTGATAACTTAGTTGATATGGTTAATGAAGAAAATGATTGATTTCAAATTTGGTTTGGAAGCCTAGTTCC	none	0.122000	16.1875	17	0.686084	0.905729	0.359574	0.647488	0.632030	0.694385	T/T	T/T	G/G	G/G	T/T	T/T	T/T	T/T	T/T	G/G	T/T	T/T	T/T	T/T	T/T	T/T	T/T	T/T	T/T	T/T	T/T	T/T	T/T	T/T	T/G	T/T	T/T	T/T	T/T	T/T	T/T	T/T	T/G
81	contig_107	702654	GTGGATGGGGAAGAAATTAAGGAGTATTCCTGGTCTCTGCCCTGCCCCATTGCCCTGCCTACTCCCTTCATACTCAAATATATATTAAAAAAATAGGTTGTAGGATGAGAGTTGTCACACCCTCATAAACTCAACAATAGTCATATCACT	G	C	ACTAATGTAGGACTTCTAAAAAGCTTTAATCACTTTCTTTTTATTTAATGTTACTATTCATATTGTGCTTTTCATTTAATAATTTTTAAATTAGAGAGAATGTGACTTTTTAGTGAATGATATGAATGTTATTTTTGTAATTAAAATTTA	none	0.0600000	6.5	3	0.823529	0.688593	0.439909	0.742405	0.269497	0.868066	G/G	G/G	G/G	G/G	G/G	G/G	G/G	G/G	G/G	G/G	G/G	G/G	G/G	G/C	G/G	G/G	G/G	G/G	G/G	G/G	G/G	G/G	G/G	G/G	G/G	G/G	G/G	G/G	G/G	G/G	G/G	G/G	C/C
82	contig_107	824553	TTCTAATCTAACCCCACATTATGCTTTTACTATAATGATTTGAATATATACTTTAGATATGATTTCTTACTTTCCTTAGTTTCTTTGAAGAATTTTAATTCCAAATACATGTAGTGTCGATACAACTGTAGTTGTTGAAAAGTGTATATA	C	T	AGTACTTTTCAGGTTTAAAACAATAGTATGTTGTTGTTTATCAATAAGTAGCCACAATTCGATAGTTACCAAAAGCTTTATTACACAAAAAATAGGATTGTTTGCCTTTTAAGGGAAAAAATCTAGTAGGTGTGACTTTTGGTGAAGGTT	none	0.904000	6.05056	11	0.641026	0.388173	0.012139	0.793783	0.038536	0.687336	T/T	T/T	T/T	T/T	T/T	NA	T/T	T/T	T/T	T/T	NA	T/T	T/T	T/T	T/T	T/T	NA	T/T	T/T	T/T	T/T	T/T	C/T	T/T	T/T	T/T	T/T	T/T	T/T	T/T	NA	T/T	T/T
83	contig_107	824657	ATACATGTAGTGTCGATACAACTGTAGTTGTTGAAAAGTGTATATACAGTACTTTTCAGGTTTAAAACAATAGTATGTTGTTGTTTATCAATAAGTAGCCACAATTCGATAGTTACCAAAAGCTTTATTACACAAAAAATAGGATTGTTT	GC	G	CCTTTTAAGGGAAAAAATCTAGTAGGTGTGACTTTTGGTGAAGGTTACATAATGTCGTTAGCAAACAACTACACGATTCACTGGAGATCTACCAATTTAGAGCGAATAATGTAACAGAGATTTTCTTAAACATGAGTTGAAGCATCTATT	none	0.0850000	6.30688	4	0.772727	0.157301	0.872309	0.306988	0.232115	0.586341	GC/GC	GC/GC	GC/GC	GC/GC	GC/GC	GC/G	G/G	GC/GC	GC/G	GC/GC	NA	GC/GC	NA	GC/GC	GC/GC	GC/GC	GC/GC	GC/GC	GC/GC	GC/GC	GC/GC	G/G	GC/GC	GC/GC	GC/GC	GC/GC	GC/GC	GC/GC	GC/GC	GC/GC	GC/GC	G/G	GC/GC
84	contig_107	934577	CATAGTGGTGGAGATGATTGAAACCAAAGATGATGGAAACCAACTATGAAGCTTAAAAAAAAGTATAAGCTCCAAAACTAACTCCCAACGAGCGCTTATTGTTAGATTTTTCTTCACTATAATTAAGAATTTTTGAAAAACTCTATTTAG	C	T	TTAATTATTACGGGCTAAACGCCACCTTAGTCTCCTATTTAACCCCTAAAAGTTACAATAATCCTCCCTTTTCAACACATTATTTCCTTCCTAATATAGATTCATTACCCCCAAGACTATACAATTGGTCCTAGGCCCATTGGTCTGGTT	TRINITY_GG_769_c130_g1_i1	0.0470000	10.2565	3	0.481481	0.967570	0.580915	0.553881	0.527021	0.855349	C/C	C/C	C/C	C/C	C/C	C/C	C/C	T/T	C/C	C/C	C/C	C/C	C/C	C/C	C/C	C/C	C/C	C/C	C/C	C/C	C/C	C/C	C/C	C/C	C/C	C/C	C/C	C/C	C/C	C/C	C/C	C/C	C/C
85	contig_107	962515	TCAAAGCCCACTTTTTTGTGATTTTATCAGCATTACCAACCGGTCCACCCAATCTATTAACAACAAGATCAGCAAGTTTCTGAAGTAAGCCACTCAAAATCAGTCCTAGTTCAGAAACACAAGACTCCTGAAACAAAGTACAAGCTTTCC	C	T	CTCAAGCTGATTGAGCTCCTTATCAACAACGCGGTTCACCAAAATCACTTCACAATCAACAACTTCCGAGACAGGCATCCTTTGCAAATCCGCCAACAATGGCATCTTACCTCGTTCAACCAACTTGGAGGTGATCCCATAAACATCATA	TRINITY_GG_769_c67_g1_i1	0.262000	17.1466	10	0.587879	0.348514	0.852614	0.405978	0.827301	0.283446	C/C	C/C	C/C	T/T	C/C	C/C	C/C	T/T	C/C	T/T	T/T	C/C	C/C	T/T	C/C	C/C	C/C	T/T	C/C	C/C	C/C	C/C	C/C	C/C	T/T	C/C	C/C	C/C	C/T	C/C	C/C	C/C	C/C
86	contig_107	969891	CTCGAAGTCATCCGAATTAGGAGCTAAAATGCATAAAAAAAAATAAATGCATGAAAATGCAATTACACAACAATGCATAAGGAAATAATATGACTTTGATGCTTTCATCAAACATCCCAAGCTTGAGTCTTTGTTTGTCCTCAAACAAAA	C	T	TATAAAATGCAAATGTTAGTCCTAAGAACTAAGATGCAATCACCACACAGGTCCTTAACAAATAACATCAACAAATCCAATGGTAGACAATAGTGGATCCAGAAATACTTGGTGGGGGGCAATTTTTTTATTTTTTTTATTTTTTGTGAT	none	0.159000	5.29121	14	0.693878	0.682606	0.789731	0.833938	0.742122	0.968911	C/C	C/C	C/C	T/T	C/C	C/C	C/C	C/C	C/C	NA	NA	C/C	C/C	T/T	C/C	C/C	C/C	C/T	C/C	C/C	C/C	C/C	C/C	C/C	T/T	C/C	C/T	C/C	C/C	C/C	C/C	C/C	C/C
87	contig_107	995167	GACTTGCCACCAGCAAAAACTTTGAAAAGCTTGTCTACATCCTCTAATGTGGTTGTTTCATCAAAAGCAACAGTGATCTGAAAAGCAACCAAGTTCTATAATCCAAAGACACGCAAATACAAATAACTGATTCGGTGCAACAAAAAGCAA	C	A	ACTCACGGTGTTTCCATCGACAACTCGCAAGTTTATTTCATTTTTCAGAGCAGCATCAGCAATTGCATGGGCATTGGCAGTCTTAACCTTCACAGTGTCAAAGAAGGGAAGATCCTGAACCTCCACTGTTCCAAGTTTCTTCAATCCCAA	TRINITY_GG_769_c62_g1_i1	0.0470000	14.9267	3	0.604651	0.771486	0.851756	0.864613	0.486791	0.869925	C/C	C/C	C/C	C/C	C/C	C/C	C/C	A/A	C/C	C/C	C/C	C/C	C/C	C/C	C/C	C/C	C/C	C/C	C/C	C/C	C/C	C/C	C/C	C/C	C/C	C/C	C/C	C/C	C/A	C/C	C/C	C/C	C/C
88	contig_107	1083105	AACGTTTAAGCAAGCCCATTGGGGTGTATAGGAAGCAAGAAAACATAGTAACCTAAGCAACACTATTTCATAATCATCTAAGTCTTATACATATTCATGTGTTAAATTTTAAGAACACTAAATTAATTCCATTCCAAGGTTAGAAAGGAT	A	C	TAAGATAGGTGGAACAACTTTGGAATCAATAACAAAGCTTCAAATCCCAAGGATTTGTGTCCAGACGTGCCCTTAGGGTGTCTTAACGTGTTAAAACAGTAGTAAAACATTGTTTTGTAGTCCAGACGCAATTTCATGCTCCAAAATTGT	none	0.900000	4.8	8	0.736842	0.277550	0.186261	0.299605	0.479971	0.658449	C/C	C/C	C/C	C/C	C/C	C/C	NA	NA	C/C	C/C	NA	C/C	C/C	C/C	C/C	C/C	C/C	C/C	C/C	C/C	C/C	NA	C/C	C/C	C/C	NA	C/C	C/C	C/C	C/C	C/C	C/C	C/C
89	contig_107	1178801	AGGCAGGTGGTTCAATGAACTACCCTCTAATTCCATTGGGAGCTGGCAAATGTTTAAAGATAAGTTGCTCCGACATTTCACTAGCAGTAAAAGGCAATTCAAGTCTGAATACCACCTGAAGAGCATAATGCAGGGCGACAAAGAGCCCCT	A	G	CGAGATTTTATTATTCATTTCAATAAAGAAGCTTTGGAAGTTAAAGATGTAGCGCCTAACATGATTCTGTTCTTTCTGATGGAGGGTTTAAAGCCCGGTTTCTTTAAACAGGAGCTCACCGGGAACAAGCCTTTGAATATGGAGGAACTC	TRINITY_GG_1552_c0_g1_i1	0.277000	11.3665	10	0.785714	0.328672	0.230534	0.856483	0.989850	0.803817	A/A	G/G	A/A	G/G	A/A	A/A	A/A	A/A	A/A	G/G	A/G	A/G	A/A	A/G	A/A	A/A	A/A	G/G	A/A	A/A	A/A	A/A	A/A	G/G	G/G	A/A	A/A	A/A	A/A	A/A	A/A	A/A	G/G
90	contig_107	1181974	AATACGAAGCCTGTTTGGCGGGGATTAGGATGGCAAAAGAACTGGGGGCCAACGTCATCACAATCCGCTCGGACTCCCAGTTAATGGTGTCACAAATAAAAGGTGACTATATGGCTAAAGAACCTATTTTGCAAAAGTATCTGGCTAAGG	A	T	AAAAGAAAGCTTGCAAGGTTTATTCGGCTTCGAAATACAACACATCCCCCGGGAACAGAATCACCGAGCAGATATACTATCGAAACTGGCAAGTACAAAGAATGTCGGTAATTCAAGGTCGGTTATCGAAGAAACATTGTCAAATCCGTG	none	0.279000	15.9896	10	0.727941	0.291939	0.262739	0.905951	0.728359	0.511239	A/A	T/T	A/A	T/T	A/A	A/A	A/A	A/A	A/A	T/T	T/T	A/T	A/A	T/T	A/A	A/A	A/A	T/T	A/A	A/A	A/A	A/A	A/A	T/T	T/T	A/A	A/A	A/A	A/A	A/A	A/A	A/A	T/T
91	contig_107	1182023	CAACGTCATCACAATCCGCTCGGACTCCCAGTTAATGGTGTCACAAATAAAAGGTGACTATATGGCTAAAGAACCTATTTTGCAAAAGTATCTGGCTAAGGAAAAAGAAAGCTTGCAAGGTTTATTCGGCTTCGAAATACAACACATCCC	C	T	CGGGAACAGAATCACCGAGCAGATATACTATCGAAACTGGCAAGTACAAAGAATGTCGGTAATTCAAGGTCGGTTATCGAAGAAACATTGTCAAATCCGTGTATCGTTCTCCAAATAGAAGTAAACGATTGGCGAACCCCAATTCAACAG	none	0.292000	29.4479	8	0.59447	0.291824	0.288147	0.826382	0.589168	0.675398	C/C	T/T	C/C	T/T	C/C	C/C	C/C	C/C	C/C	T/T	T/T	T/T	C/C	T/T	C/C	C/C	C/C	T/T	C/C	C/C	C/C	C/C	C/C	T/T	T/T	C/C	C/C	C/C	C/C	C/C	C/C	C/C	T/T
92	contig_107	1182026	CGTCATCACAATCCGCTCGGACTCCCAGTTAATGGTGTCACAAATAAAAGGTGACTATATGGCTAAAGAACCTATTTTGCAAAAGTATCTGGCTAAGGAAAAAGAAAGCTTGCAAGGTTTATTCGGCTTCGAAATACAACACATCCCCCG	G	A	GAACAGAATCACCGAGCAGATATACTATCGAAACTGGCAAGTACAAAGAATGTCGGTAATTCAAGGTCGGTTATCGAAGAAACATTGTCAAATCCGTGTATCGTTCTCCAAATAGAAGTAAACGATTGGCGAACCCCAATTCAACAGTAC	none	0.125000	29.4271	6	0.735955	0.246748	0.981880	0.911786	0.707449	0.370680	G/G	G/G	G/G	G/G	G/G	A/A	A/A	A/A	A/A	G/G	G/G	G/G	G/A	G/G	G/G	G/G	G/G	G/G	G/G	G/G	G/G	A/A	G/G	G/G	G/G	G/G	G/G	G/G	G/G	G/G	G/G	A/A	G/G
93	contig_107	1229579	ACAATTTCAAAAGTGAAAAATTCCTTAATAATTTGAGCTCATATCTTGTAATCATTCCAAGAATCAAATAAGGCTAGCTAGATCTATAATTTCAATTATGTAATTAAGAAAGTCACACAAATATTAATTCAAGCTTTTTTCCTTTTTATT	T	C	TTGGGCTACATAGTTGAATACAATAAATTACTCAGCAATTCTTCATTGATTTATTATTCCAAGAATAATATAATAATATCATTTATGATTCACAAAATTATGCACTATACTCAATAATTCTACACAATTGTAAATTGAGATCAAAGGAAT	none	0.241000	6.07955	6	0.527778	0.277689	0.372445	0.283597	0.898294	0.443148	T/T	C/C	T/T	C/C	T/T	T/T	T/T	T/T	T/T	C/C	C/C	T/C	T/T	NA	T/T	T/T	T/T	C/C	T/T	T/T	T/T	T/T	T/T	C/C	NA	T/T	T/C	T/T	T/T	T/T	T/T	T/T	C/C
94	contig_107	1290982	TGTCTACCATAAAGGAGAAATTGCCCTTGGAGTTTCTTGATGCAGATATAGGAATACCAAGATAACTATGTGTAGGAGGGACATTGGCAGAGAAGAAGTTTTGGATTTTGCACAGCTCACCTTTTGTCCCGAAGCCAGACAAAATCGATG	G	A	AGGACCTTCTTAATAACCATAGCCTGATCCATAGAAGCTTCCGCCATTAAAATCAAATCATATGCAAAAAAAGATGAGAAATACCAAGACCGTTTCTGTTCAACCTAGCAGGTTTCCAAGAGCCCAAATTCACTTGTTCAGTAATACAGT	none	0.393000	11.6146	19	0.656652	0.406772	0.800089	0.217994	0.483835	0.871605	A/A	G/G	A/A	A/A	G/G	G/G	G/G	G/G	G/G	A/A	G/G	G/G	G/G	G/G	A/A	G/G	G/G	G/G	A/A	A/A	A/A	G/G	A/A	G/G	G/G	G/A	A/A	G/A	G/A	A/A	A/A	G/G	G/G
95	contig_1072	6321	TTGATAAAAACTTATTAATTAGCGTGCTACAGAAAGCATACAGGATTTGAGCACGCAAATCTTGGTAGGTGTGATCATACCAGCACTAATGCACCGGATCCCATCAAAACTCCGAAGTTAAGCTTGCTTGGGTGAGAGTAGTACTAGGAT	G	T	GGTGACCTCCTGGGAAGTCCTCGTGTTGCACCTCTTTTTTTGTAACTTTTCCAGTCCGTTTTGGATAAAAACTGATTAAATAGCGCGCTACAGAAAGCATATAGGATTTGAGAACGCCAAACATGACAGGTGCGATCATACTAGCACTGA	none	0.0860000	8.81034	0	NA	0.224855	0.196437	0.787504	0.793597	0.956742	G/G	T/T	G/G	G/G	G/G	G/G	G/G	G/G	G/G	G/G	G/G	T/T	G/G	G/G	G/G	G/G	G/G	G/G	G/G	NA	G/G	G/G	G/G	G/G	T/T	G/G	NA	NA	G/G	G/G	G/G	NA	T/T
96	contig_1077	29714	CTACACCTGGCAATGAAATTCCCGGGAGATCAGGGGGAGGTTATCACGATACGCGGTAACAAGGACGAAGCTAGAGAGTGTTACAAAGAAAGTTTGAAGATTTCTAAAACGCCGAACGAGGAAAGCTTGCCGTCAACAAACAGATCATTC	T	C	GACGAAGGGACCCACCAAAGGAATCCGGGGTGCTCATGCTCAACCTCGATCCCAGATTCAACTTTGAACACCAAAGGCCCCAACCTGAGGGAGATTTGATCACAGTACAAATCAGTGGTTGATGCGTACCTGGATTCAAGATACGAGAAC	none	0.0840000	9.82723	7	0.725806	0.941725	0.449211	0.617206	0.463592	0.644316	T/T	T/T	T/T	T/T	C/C	T/T	T/T	T/T	T/T	T/T	T/T	T/T	T/T	T/T	T/T	T/T	T/T	T/T	T/T	T/T	T/T	T/T	T/T	T/T	T/T	T/T	T/T	T/T	T/T	T/T	T/T	T/T	T/T
97	contig_108	52184	AGAAAAATTCTTGGCAGGATTACCAAAATCTCAAGGAGATAAAGTCAGAGATAAAATTAGAAGCTTAACACCTGATGGGATCATCCCATATGACAAGCTCAGCTATGGACAAATTGATTTCTTTTATCCAAAAAGTAGCCTTAAAAATTT	G	T	CCAAGATGACAAAATTCAAAGGCAGTTAGCCCGAGAAAAGGCCTAAAACAACAAGGATTTAGGATCTTTTTGCGAACAATTTAGTCTTCCAGGATGCTCAAAGAGAAAAACCAAAAGACCTAACAAGCAAGATCATGAGAATAAACCAAA	none	0.196000	15.4031	17	0.57551	0.742377	0.122201	0.730889	0.468492	0.776244	T/T	G/G	T/T	G/G	G/G	G/G	G/G	G/G	G/T	G/G	G/G	G/G	G/G	T/T	T/T	G/G	G/G	G/G	G/G	G/G	G/G	G/G	G/G	T/T	G/T	G/G	G/G	G/G	G/T	G/G	T/T	G/G	G/G
98	contig_108	65817	GTGAAATCCACTCCTTTTTCTTCTTATCCTTCTGATATGGTTGGAACAACACACGGAACAAGGAGGAGGAGTAATACCACCCCTGAGTCAAGCAAAACATCTCAAAAGCTTGAAGGAAATCCCACCCATTTAGATGAAGTTGCGTAGGGG	C	T	CACTTGCAGATAATTTAAAACTTCCATTTGGAAAATGGAAAAGGGAAAATGAACGCAAATCCGGCTGAAAAGACCATGGTACACCATGATGTAAGGTTTTTCGTGCTCAGTGGCGGGACAACACACACGTTCGTTCTCATCTACCGAGAT	none	0.242000	8.27604	13	0.712963	0.043581	0.358153	0.333163	0.692234	0.041416	C/C	T/T	C/C	C/C	C/C	C/C	C/C	C/C	C/C	C/C	T/T	T/T	C/C	C/C	C/C	C/C	C/C	C/C	C/C	C/C	C/C	C/C	C/C	C/C	C/C	C/C	C/C	C/C	C/C	C/C	C/C	C/C	T/T
99	contig_108	243688	TCAAGCTTAAACCAAGAAAAGAAGAACAGAAGAAGAAATCCAATTCATATATAATATAAAACTAACAATTGAAAGAAATAAGAGACGAAGTAATTACAATCAATCCCAGCAGAAAGCTTAGCCTAGCAAGGCTATGAACTTCAAGAACTA	A	G	ACCTAAGAGTATTAGAACTTTGACTAAAGCACTATACCTTGTAGTTTATTTCTCTACAATTCAATATATTTCCTAACGTCTGAAGAGTTGTATTTATAGGTGTTTTGGGCAGAGGTCTGGTGCTCTAGCGCCCTCCTGCCACTTGAGCAC	none	0.317000	5.95628	18	0.673759	0.090726	0.607083	0.960810	0.284613	0.310814	A/A	A/A	A/A	A/A	G/G	G/G	G/G	G/G	G/G	G/G	A/A	A/A	G/G	A/A	A/A	NA	G/G	G/G	A/A	A/G	G/G	A/G	G/G	A/A	A/A	G/G	G/G	G/G	A/G	G/G	A/A	G/G	A/A
100	contig_108	440427	ATGAGGTACAGATTAATAAGGGTTCAAGAAGCTGTAACCTAGATGTTGTGGCATTATCACTACCCTCAGATGACTCATCATACTCATATTTACAAACCCCATACCTTAGGGGTATGGGGGCAACAGATAGTGAAAAAGGGGCCTGAGAAC	A	G	GGATATTCTGGGGAACGCCAGGAACGAACTCCCCAGAAGCTTCAAACAGAGGTTCCTTGTCAAAGCCGGAGGATGAAGGGGGAGTGAGGGGTTGATGCCCACTACATTCACTTATTTCAGGCCCAGAGGGTGAACTAATGAAATCCCCAA	none	0.670000	10.822	45	0.652591	0.326573	0.817995	0.913270	0.697446	0.297256	G/G	A/A	G/G	G/G	G/G	G/G	G/G	A/G	A/G	G/G	A/A	A/G	A/G	G/G	G/G	G/G	G/G	G/G	A/G	G/G	G/G	G/G	G/G	A/G	G/G	A/G	G/G	G/G	A/G	G/G	G/G	G/G	A/A
101	contig_108	537378	CTAGTTATTAATTGGATAGTTTAGTCCACTTATATGAAAAACTTATCACAATCAACAATTTCTTAATATGTGTGAAATTAGTTAAAATGACGATAGTTTTGGAATGGAGGGAGTAATACATATGTGTTCGGCTACTTCTCGTAGTGAGAA	A	C	ACACACACAATATATCTATGTAGTGTGGCAGTTTGAGAATAAACCATCTGGAAGCTTTTTTCTTTATATTTATAATAATTTATAATAATTAATTTAATTATAGAAAATGGGAATGAGGTAGAAAACAAATATACTTTAAATATCAATGTT	none	0.656000	6.34104	27	0.572864	0.433630	0.806149	0.494776	0.709607	0.547542	C/C	A/A	A/C	C/C	A/C	NA	A/C	C/C	NA	C/C	A/A	A/A	C/C	C/C	C/C	C/C	C/C	C/C	A/C	A/C	A/C	C/C	C/C	C/C	NA	C/C	C/C	C/C	C/C	C/C	A/C	C/C	A/A
102	contig_108	644476	ATTCCCAAACAAGATTCACATAAAATGGTCAGTATTTATTTCTCTAAAAAAGAAAATAAGCTTGGCCCAAGCTTCTCAAAGACCTAATAACATTAAAATGTATTGAAAGAAATGTTTCTACTTTGCAAGTATATTCAATAAACGCAAATC	C	A	AAGAGAAGAATGACAGCCCTTAACTAAATTACAAAAGAACTAAATCTGCAGAAGGAACATTTAGTTAATACAATGACAAAGTTACTACAAATATAACCCAGAAAAGAATAGACTAGTAAAAAAGAATTACCACTTAGGTATGGGCTTTGA	none	0.0550000	10.9062	8	0.635417	0.659932	0.098908	0.338060	0.512993	0.970896	C/C	C/C	C/C	C/C	C/C	C/C	C/C	C/C	C/C	C/C	C/C	C/C	C/C	C/C	C/C	C/C	C/C	C/C	C/C	C/C	C/C	C/C	C/C	C/C	C/C	A/A	C/C	C/C	C/A	C/C	C/C	C/C	C/C
103	contig_108	667717	GTGATTGAAATGTTAAGACCAGGTCATGGAATTGGTTTTATCCTTACAAAGGTAGAACCGTTTCTTTCTCAGATTGGTGTGTGACTCCTGTAATGTGCCTAAGGAGTTCCTAATTGTAATTCTTTCCCTTTTTTCCCCTCTGTTTAATTT	T	G	CCAAACTCCTAGAAAAGCACTTCTTGTACTCTTTATATATCAAAAAAAATTTTGGCTTATAAAAAAATAACATAAAAGGCAAATTCTCGAAATAACTAAAAAGTAAAATAGTTTTTCTTCACACTAAGGAAAGCTTAAGCATTTTTACTA	none	0.663000	8.34759	20	0.792929	0.053869	0.355895	0.136823	0.269553	0.121011	G/G	T/T	NA	T/T	T/G	G/G	G/G	G/G	G/G	G/G	T/T	T/T	G/G	G/G	G/G	G/G	G/G	G/G	G/G	G/G	G/G	G/G	G/G	G/G	G/G	G/G	G/G	G/G	T/G	G/G	G/G	G/G	T/T
104	contig_108	725639	TCCTGCTTTAAAGTAGATGAATGAATAGATGCAACGCTTCCACTTGGAAGCATTTTTTTTAAAAAAAAATTGTTGTTAGAAAAAACTTCTTTAATAATGATAACATTCTTTTGAAACTAGTACCACTAGTCATAGCATTTTCTTTTTCCT	C	T	CCACAAGTATCTTAACATTTTCAAAAGTATAAGCTTCTATGACTCCATATCTTCTCAATTCTTTGACTTTCGATTCTAAATTGTGTGTGGAATGAAAATTTCTCTACATTTGCATTGAAATTTGAAGCTGATAGCTTAGAGATATGCAAG	none	0.657000	8.29787	30	0.686508	0.344219	0.466280	0.293135	0.720552	0.435165	T/T	C/C	T/T	C/C	T/T	T/T	T/T	T/T	T/T	T/T	C/C	C/T	T/T	C/T	T/T	T/T	T/T	T/T	T/T	C/T	C/T	T/T	T/T	T/T	T/T	C/T	T/T	T/T	T/T	C/T	C/T	T/T	C/C
105	contig_108	865572	CTTCTAATAAAGATGACAGTTTAAAGAACCCTAAAACTGCGAAACGGTTCAATACATGACAAGAACAAACCCTAAGGTCTCTTGTCCCTAATCCTACGAACGAGCTGAATATCCTTAGGCATAATAGGTACTCTCTTATCATGAATTGCA	C	T	AGAGATTGGTATCTTCGAACAATCCGTCGAGGTTGGCTTCGGCGGCTTCTTGAAGAGCGGAAACGACAATGCTCTGGAATCGGAGATCTGTTTTGAAATCTTGAGCAATTGCTCTGACCAATCTCTGCAATAGAAGCTTCCTTATCAGAA	none	0.688000	18.5156	14	0.65641	0.216892	0.439566	0.337736	0.844834	0.296843	T/T	C/C	T/T	C/C	T/T	T/T	T/T	T/T	C/T	T/T	C/C	C/C	T/T	T/T	T/T	T/T	T/T	T/T	T/T	C/T	C/T	T/T	T/T	T/T	T/T	T/T	T/T	T/T	T/T	T/T	T/T	T/T	C/C
106	contig_108	866385	TGACTAATGTAGTAAGTATCATCCAAGGATTGAAAAGAAACCCCTAATTGGGGCACCCAACAATCCTGTAGCGACAATTGGCAGCAAATGAGACCCCCCTTTTCCCCGAAAAATTTTGGCTCCCTCACCCTCTAAGCTTCCCTCCATTTT	G	A	AAATGAATCATTTTGTATCATTTGAAAAAAAAAGATATGATACTCTCTCTCCCCAAATTTCATGTTGCCTTGTCCTCTCCTGCCACCTTCTTCACTTTTCTCCGACTTCCTCTCTCTGTCTCTCCCGTTCTTTCTCTCCTGCCCCATCTT	none	0.0530000	8.10582	9	0.514286	0.369517	0.286761	0.030885	0.620742	0.915414	G/G	G/G	G/G	G/G	G/G	G/G	G/G	A/A	G/G	G/G	G/G	G/G	G/G	G/G	G/G	G/G	G/G	G/G	G/G	G/G	G/G	G/G	G/G	G/G	G/G	G/A	G/G	G/G	G/A	G/G	G/G	G/G	G/G
107	contig_108	873601	TCTTTGTTGCATAAAGATGGTGAGGCTAAAGCTTCTTATGTGAAGAAGCTACATGATAAGGTGAAGGCGCAAATTGAAAAACAAGTAGCCCATTATGAGAGATTGGCTAACAAGAAGAAAAAGGCCGTGAACTTTGCACCGGGAGATTGG	G	A	TTTGGGTACATTTTCGAAAGGAAAGATTCCCAAATGAAAGAAAATCTAAGCTTCATCCTAGAGGTGGAGGTCCTTTTCAAATTTTGGAGAAAGTGAACGAGAATGCCTACAAAGTGGATTTGCGAGGTGAGTATAATATTTCTTCCACTT	none	0.686000	6.06215	8	0.444444	0.415301	0.716001	0.366609	0.746414	0.729762	A/A	G/G	A/A	G/G	A/A	A/A	A/A	A/A	NA	A/A	G/G	G/G	A/A	A/A	A/A	NA	A/A	A/A	A/A	NA	A/A	A/A	A/A	A/A	A/A	A/A	A/A	A/A	A/A	A/A	A/A	G/A	G/G
108	contig_108	895331	TAAAAAATCATCATGTTTTCATTTCCCAAACTTGTATCCATGGTAGTGAATTTTCTTCCATTTGCATTGATATTTGGAGTTGGTGGCTTGAGATGTATGCATGGGTTAATTATGAGTTCTAGGCTTAAGCTTTCCTTTATGCGAAGAAAA	G	A	CTATTTTCGTATTGGTTATTTCGAGAATTTTCCTTTTATGTTTTTTTATAAGCCCAAAATTTTATTAATATATAAAGAGTACAAGAAGTGCTCTTCTGGGAGTTTGGAAAATTAAACAGAGGGGGAAAAAGGGGAAGAATTACAATTAGG	none	0.359000	9.60106	20	0.708995	0.854802	0.406785	0.671557	0.882260	0.879613	A/A	G/G	A/A	G/G	G/G	G/G	G/G	G/G	G/G	G/G	G/G	G/G	G/G	A/A	A/A	G/G	G/G	G/G	A/A	G/G	G/G	G/G	G/G	A/A	A/A	G/G	G/G	G/G	G/A	G/G	G/A	G/G	G/G
109	contig_108	919922	TTCGGATTCGTTTCCCCTTCTCCGATTTTCAGATAGAAGTCCTTCACAATCTTCATCTCGCCCCTTCTGAACTTCATCCCAATGGCTGGGCTTTTTTATAAGCTTTAGAAGTTTTTTGCTGGGCCAACGAGTGGAAATACTCTTCTAGTC	T	C	GTTTCTATACTTGTTTGGCCCATATCGGGGATCTTCCATCTGGTCTTGGATATCCCTTCGACATCATAAGAACGTTATGCAGATGTTCATTTCGTGGGATGATTCCGTCAAAGTTCGGCGAGATCTATACGTGAAGGTGACACCCCGGAA	none	0.698000	14.4219	33	0.615776	0.415545	0.839177	0.163257	0.458533	0.430518	C/C	T/T	C/C	T/C	C/C	T/C	C/C	C/C	C/C	C/C	T/T	T/T	T/C	C/C	C/C	T/C	C/C	C/C	C/C	T/C	T/C	C/C	C/C	C/C	C/C	C/C	T/C	C/C	T/C	C/C	C/C	C/C	T/C
110	contig_108	923730	CTCATAAGATATATCATATTGTGAAAGCTCTACTGCCCAAGCCATCATTCTTCCGGCGAGATCAGGTTTATGCAAGATTTGCCTCATCGGTTGTTTGGTGCGAACCGTGATAGGATGACATTGGAAATATGGACGCAAACGTCTTGACGC	C	T	TGATAAGCAACCTTCTCTAGCCTTTAATAATTCAACTCTGATCCCTGCAAAGCTTTGGAAACAAAGTATACCGAACTCTGGGTCCGGGATTCTTCCTTGATTAAGGCAGCACTTACCGCTTCATCAGATATCGCCAAGTATACATACACG	none	0.135000	7.43784	8	0.777778	0.377863	0.827440	0.745985	0.429180	0.648361	C/C	C/C	C/C	C/C	C/C	T/T	C/T	C/C	T/T	T/T	C/C	C/C	T/T	C/C	C/C	T/T	NA	C/C	C/C	NA	T/T	T/T	C/C	C/C	C/C	C/C	T/T	T/T	C/C	C/C	C/C	T/T	C/C
111	contig_108	932888	AGAGACAGAGAGAGGAAGTGAGAGAAAAGTGAAGAAGGTGGGAGGAGAGGAAGAGGCAAAGTGAAATTTTGAGAGAGAGAGTATCTTTTTTTTCAGATGATACAAAATAATCCAAAATGATTCAATTCAAAATCGAGGAAAGCTTAGAGG	G	C	TGAGGGAGCCAAAATTTTTGGGGGGAAAGGGGGGTCTCATTTGCTGCCAATTGTCGCTAGAGGATTGTTGGGTGCCCCAATTAGGGGTTTCTTTTCAATACTTGGGTGATACTTACTACATTAGTCATTGCATTTATGAACACGTGGCAC	none	0.632000	8.98925	74	0.70697	0.875753	0.975922	0.739640	0.308532	0.974669	C/C	G/C	C/C	G/C	C/C	C/C	G/C	C/C	G/C	NA	G/G	G/G	G/C	C/C	C/C	C/C	C/C	C/C	C/C	C/C	C/C	C/C	G/C	C/C	G/C	G/C	C/C	C/C	C/C	G/C	G/C	NA	G/C
112	contig_108	964479	AAGTGCAACAAGTTTTTGTTATAAAGGTTGTGAAAGATGACATGACTGAGATCAGATAAATTTCTACCTCCAATTTTTCTCCCTCTCCAAAAGCTTGTTTCTTGGTTGTGCATCAACTGAAAATGCATCATCCAATAAAACGTTTAAACT	A	G	TGGTTGGTGTGAAGGGTCCCCGCAGATCAAGACCCCAAGTGCGGAAAGGCCAAGGGGTGGAGATGCTATGCAGGTCTTCAGCTGGGATATGAGATATTGAACTGTGTTCCTGGCACTTCTGACATTTCTTTACATGCTCAGCTGCGTCTT	none	0.742000	17.9323	63	0.510814	0.120065	0.569867	0.357680	0.658607	0.257029	G/G	A/A	G/G	A/G	G/G	G/G	A/G	G/G	G/G	G/G	A/G	A/G	A/G	G/G	G/G	G/G	G/G	G/G	G/G	A/G	G/G	G/G	G/G	G/G	A/G	A/G	G/G	A/G	G/G	G/G	G/G	G/G	A/G
113	contig_108	969988	CGGAAGTTTGCTCCGGCAACCGGCGGCATGAAAAAGCCTCACCGTTTTAGGGCAGGAAGGGTGGTTCTGAGGGAGATCCAAAAGTACGAGAAGAGCACAGAGCTTCTAATCAGGAAGCTTCTATTGCAGAGATTGGTCAGAGTAATTGCT	C	T	AAGATTTCAAAATAGATCTCCGATTCCAGAGCAGCGCCGTTTCCGATTTGCAAGAAGCGGCTGAAGCCAACCTCGACGGATTGTTCGAAGATACCAATCTCTGTTCAATTCATGATAAGAGAGTCACTATTGTGCCTAAGGATATTCAGC	none	0.182000	15.3073	14	0.584416	0.131801	0.750269	0.839605	0.782482	0.403668	C/C	C/C	C/C	C/C	C/C	T/T	T/T	C/T	T/T	T/T	C/C	C/C	T/T	C/C	C/C	C/T	T/T	T/T	C/C	C/T	T/T	T/T	C/C	C/C	C/C	C/C	T/T	T/T	C/C	C/C	C/C	T/T	C/C
114	contig_108	986001	CAACAAAAATTTATCACTTGAATATGTTCATTATTAAAGAAGTTTTTTCTAACAACAATTTTTTTAAAAAAAATGCTTCCAAGTGGAAGCTTTGCTTCTATTCATTCATCTACTTCAAGACAAGAAGAAAGACTAGTAGTAATTAGAAGA	A	G	ATACTTGATCACCCAATTTATCCACGTTAACTCATTCCATAGCATCAAATTCCATTTTGTAAATATTTAAATGCTTCTCAGGAACAAAATCAATCGTGAGAAATTGATTATCTGAAACAACCAACTCAAGATCAAGGGAATCAACATTAG	none	0.234000	13.5938	47	0.729866	0.059735	0.316513	0.855519	0.573834	0.146958	A/A	A/A	A/A	A/A	A/G	G/G	A/G	A/G	A/G	G/G	A/A	A/A	G/G	A/A	A/A	A/G	G/G	A/G	A/A	A/G	G/G	G/G	A/G	A/A	A/A	A/G	G/G	A/G	A/G	G/G	A/A	G/G	A/A
115	contig_108	1170240	GTGAGAAATTGAGAGATGGTAGCTTAAAAACCTTTACTTGGGATTAGATGTAACTTGTTGTGTGAATTCTCAAACTCTTGTTTATGTAAATTGATTGGTTTTCTTTACTCTTTTTTATTTTAGAGTTGAAAGCTTAATCACCTTCCTTCT	C	G	TCCTTCTAACTTTTCTTGTTGAATGGGAATTTAACGTGAAAAGAGGTTCTGTGAAAAGAAATTTCATCAATGAAAGTCTAGACATAGTTTTCATTTATGAACCACTTTTAAAAAGAAAATTCTTATTGCGTGGTAACTCTTTTACCATTT	none	0.685000	5.83523	4	0.6	0.372756	0.752248	0.120395	0.563319	0.261241	G/G	C/C	G/G	C/C	G/G	G/G	G/G	G/G	G/G	G/G	C/C	C/C	G/G	G/G	G/G	G/G	G/G	G/G	G/G	G/G	G/G	G/G	G/G	G/G	G/G	G/G	G/G	G/G	G/G	G/G	G/G	G/G	C/C
116	contig_108	1512787	ATGAGAGTGGTCAGTCATGAGAGCAAGAGTGGTGTTGGAGACCTCTGACCTTGCTCCCATTGTCCGGTGTTGCTACAAGGAGGTGGAGAGGGGTTTGGTAGTTGCTTTTATAGAGAGGTGACATTATGAGACATCCTCATTCCATCTTGC	T	A	GTAGAAGGGATGATCGTCACTCTAGATTACGTGGAGGCCATCACCAACTTCCCTTCGAAGGTCAGTTCTAATCGTTTGTGAAGCTTTTGAAGGATGAAGCATGGGGTATGTTGGAGTTAGAGTTGGGCATGACAAACTATGCGACTCGAG	none	0.201000	24.7552	16	0.585956	0.265513	0.033150	0.196882	0.980634	0.528640	T/T	A/A	T/T	T/T	T/T	T/T	T/T	T/T	T/T	T/T	A/A	A/A	T/T	T/T	T/T	T/T	T/T	T/T	T/T	T/T	T/T	T/T	T/T	T/T	T/T	T/T	T/T	T/T	T/T	A/A	T/T	T/T	A/A
117	contig_108	1548198	AATGTTTTGGTGTGATTTGTGATGATCCTATGATCGAGTTGATGAAATTGAAACAAATGGGTTTAGTCACTGAGTTTCATGATGAATTTGATGCTATAATCAATAGATTAGATTTATCAGAAACCAATGTTCTTAATTGTTTTGTGGGGG	A	G	ACTCAAGAAAAAGGTTCAAATGATGGTACACGTTTCAACCCACCACTGTGCGGAAAGCTTATGTATTAGCCAAGATGTATGAAGCAGCTAATGCACAATCTAGATCTAGTACCTTGACGCACAAGCTAGAAAAAATGCTATACTATATAA	none	0.172000	7.09524	22	0.763736	0.293786	0.052249	0.064758	0.553859	0.460499	A/A	G/G	A/A	G/G	A/A	A/A	A/A	A/A	A/A	A/A	A/G	G/G	A/A	A/A	A/A	A/A	A/A	A/A	A/A	A/A	A/A	A/A	A/A	A/A	A/A	A/A	A/A	A/A	A/A	A/G	A/A	A/A	G/G
118	contig_108	1573256	CTAGAGTTCCGACCTTCTGATCAACTTGTAAAAGTAACTAGAAAACATTTCTAACTAATTGCAAAGCTTTCTGACTCCAAATTGCCCTCCTCGGAGTTCAATTACTCGTAATTTAGAGGCTATTAACTCAGAAGGACCTTTTTTCTGAAA	T	C	TAGAAGAACTCTGATTCAAAATATGTCAGTCTAGCAAATCTCTTTGATGTTAGAATGACTTTGAGTGATGTTCATTTATTTTGAACATGTGTTCTTTTCAAGCTAACAAGGATTTTGAATAATTTAAAGTTTCTCAGAACATAATTCAAG	none	0.204000	9.06283	13	0.628788	0.372921	0.044087	0.322733	0.823483	0.604338	T/T	C/C	T/T	T/T	T/T	T/T	T/T	T/T	T/T	T/T	C/C	C/C	T/T	T/T	T/T	T/T	T/T	T/T	T/T	T/T	T/T	T/T	T/T	T/T	T/T	T/T	T/T	T/T	T/T	T/C	T/T	T/T	C/C
119	contig_108	1613498	TTCAACAAGTTTTAGAAAAAAAAACAAGATTAAGGGAGAGGGTTAGAGGAAATTGAAAACAAAAACCATTGAATTCAAAAGAGGAAAAGGGATATGCAGATTCAAAAAGTTTCAGAACTAAAAAACAAGATTACGAGAATAGGGGTTACA	C	T	CCAGATCACCAAATTAAAAATATAAGCTTGAAAATTAATTCAAAATAGATATTAAACTAACTCACTAAATAAAAAGTAAATATTTGCTTGTGCTTAAACCTTGAAGATAATGAACAGTGGCGAACAGAAACGGAAGTAGTTCTACGATGC	none	0.198000	5.96257	20	0.625	0.190561	0.077342	0.027243	0.806395	0.341028	C/C	T/T	C/C	T/T	C/C	C/C	C/T	C/C	C/C	C/C	T/T	C/T	C/C	C/C	C/C	C/C	C/C	C/C	C/C	C/C	C/C	C/C	C/C	C/C	C/C	C/C	C/C	C/C	C/C	NA	C/C	C/C	T/T
120	contig_108	1674007	TGAATTTATTCGATTAAGAGTTAAGTTGACAGAATATCCAAAAACATATCAAGTTGTGGATGGAAAATAAAATAAAAGCTTGGTAAAAAGATAAACAAATAAGATAACTATTCACCTGGGATTGAGTTTCATTACTTAACCTTGTTTCTT	T	C	CAATTAAAGTGAAATATTATAAGAAAAGATGCATACTCAATGTCACAAGTGCAAATATCTTTCACTTGATTCTAAGACACTAGTCTCTAGAACCCAATCTCTTGTCACTCTAGGTACTAAGTGTTGCATTAAGCAGAGTATTTTGGCAAT	none	0.159000	7.30645	35	0.548736	0.289842	0.010228	0.540812	0.938360	0.390479	T/T	T/C	T/T	T/T	T/T	T/C	T/T	T/T	T/T	T/T	NA	T/C	T/T	T/T	T/T	T/T	T/T	T/T	T/T	T/T	T/T	T/T	T/T	T/T	T/T	T/T	T/T	T/T	T/T	C/C	T/T	T/T	T/C
121	contig_108	1718597	GAATCCTGGCAGCTTTGAGCTACCATCCATGAGAAAGAAGGACCTTGAGTCTTTCAATGAATATGAAGAGAGGTGGAGAGAAACTGCCGCCCAAGTTCAACCCCTTTGTCTGATAGAGAGATGGTGACCTTGTTCATCGATACCCTAGGA	A	G	ACCCCTACTATGAGATGATGATAAGGAACATCTGCTCAAGCTTCCCGGATATTGTAATGACTGGGGAAAGCATCGAAGCTGGAATAAGGAGTGGCAAAATAGCCCAATCTGCAACAAGTAATACCAAGAAACACTTCAATGGGTCAAGTA	none	0.578000	11.5469	54	0.706061	0.229477	0.344810	0.214052	0.734172	0.391687	A/A	G/G	A/G	A/G	A/A	G/G	G/G	G/G	A/G	A/G	G/G	G/G	G/G	A/A	A/A	G/G	G/G	G/G	G/G	G/G	G/G	A/G	A/A	A/G	A/A	G/G	G/G	A/G	A/G	G/G	A/G	A/G	A/G
122	contig_108	1728410	CTTGTCTTGAGTCCATTTTAGTTGTCTCAGTGCTATAACAGGAGTGTAAAAAATGCACCCTCTTGGACCCATTAGGGGAACATTTGAAAATTCCCCGCAACTAAAAATAGTGTCCCTAGCGTGGTACTAAGGACACAACAAGCATAAGTT	G	C	TATTCTTCAAATGCGAGCAAGTCCTCTTTCCAAGCTTGGACCTTTTGGTTTTTTACAAGAATACTATGAAACTCCCTTAATGGATCTGGTATGCGGCTCATGCGTCCTCTAGAAAACATATGGGTTATTATCCATACATATAACATGTGT	none	0.432000	7.02174	41	0.616667	0.062863	0.250977	0.805898	0.325490	0.105120	G/G	G/C	G/G	C/C	G/C	C/C	G/C	G/C	C/C	NA	C/C	C/C	C/C	G/G	G/G	C/C	C/C	C/C	G/G	G/C	C/C	C/C	G/G	C/C	G/G	C/C	NA	C/C	G/C	C/C	G/G	C/C	G/C
123	contig_108	1854310	ATATTATTATAATTAAGTTTTCTTTTCTTTTCTTTTCTTATGTATTTTGATTACATTTTTCATTTTGTTTTACTATGTTAAATTGTGGATATTTGTATTCCTGCTCCTATGCATATATACATGGCCAAATTGTAACCAAGTAGAGTGCGA	A	G	CTTCAATTTGACCTTGAAGTTGTAATATTTTAATTTAGGAGAAAGAAAGCTTCAAAGTATAAAGTGCACGTAAAGAAATACTTGCACCTACTTCACCTGAAAAACAAGTAAAGATTCAAATATGCAGCCTACTAGATGCAAGTCTCTATT	none	0.160000	4.84239	7	0.607143	0.531755	0.158717	0.665915	0.718424	0.911769	A/A	G/G	A/A	A/A	A/A	A/A	A/A	A/A	A/A	A/A	G/G	G/G	A/A	A/A	A/A	A/A	A/A	A/A	A/A	A/A	A/A	A/A	A/A	A/A	A/A	A/A	A/A	A/A	A/A	G/G	A/A	A/A	G/G
124	contig_108	1871580	CAAATCCAATTCTAATATGGTATCAAGAGCCAGGTTAGTCATGAGCCACCGCAGATGTCCAGTCCTGCAAACTTCACGAACAAGATGTCCAGTCCTGGGCATAAGGGGGTATGTTAAGATGAAGTCCCACATCGACTAGAAAGAAGACCA	T	C	CATATAATATATAAGTCCGAAGCTTTTGGTAATCAACAATGGAGATTTTCACTTTGTAACAACACATATAAGAATTTCTTTATATTTTTCTATTTTTATTAAAAAGTATAAAAAGATTGATATATGTCTTTCATTTTTGGATGAAATTGC	none	0.492000	10.6562	33	0.586301	0.050806	0.789606	0.453492	0.193090	0.140049	T/T	C/C	T/T	C/C	C/C	C/C	C/C	C/C	C/C	C/C	C/C	C/C	C/C	T/T	T/T	C/C	C/C	C/C	T/T	C/C	C/C	C/C	T/C	C/C	T/T	C/C	T/C	C/C	C/C	C/C	T/T	C/C	T/C
125	contig_108	1924555	CACAGGTCAGTTTAAACATCTTATTGTTGCTGTTGATTATTATACTAAGTGGATTGAGCTAGAACCACTAGCTAGCATAGCCTCAATTAAAGCTTAGAACTTTGTATTTCGGAAAATAATATGCCGATTTGGTATCCCGGCAGAAGTGAT	C	A	TGCGACAACGGGACCCAATTTACTGACAAAGACTTCCGAGAAATGTTAGCAGGACTACGTTTAAACAATACTTTGCTAGCGTGGAACACCCACAGTCTAATGGGCAGGCAGAATCTGCTAATAAAGTCATACTCAATGGCCTGAAGAAAA	none	0.216000	23.8958	12	0.491525	0.313358	0.849571	0.330464	0.381996	0.501041	C/C	C/C	C/C	C/C	C/C	A/A	A/A	C/C	A/A	A/A	C/C	C/C	A/A	C/C	C/C	A/A	A/A	A/A	C/C	C/A	A/A	A/A	C/C	C/C	C/C	C/C	C/A	A/A	C/A	C/C	C/C	A/A	C/C
126	contig_108	1995511	ATATCTCATTAACAGATGTCCTTCCTCTGCTATAAAGTTCAAAACTCCTATGGAAGCATGGAGTGGTAAAGCAGCAGATTACTCAAATTTGAGATGCTCATGTGAATCAAGGGAAGCTGGAATCAAGAGCTGCGAAATGTGCCTTTCTCG	A	G	ATATCCAGAAGGAACAAAGGGATACAAGCTTTGGAAAATGGAACAAGGAGAAGGTAGGTGCATTATCAGCAGGGATGTAACCTTTGATTAGTTTTTTTTCTTATTTACTCTTATAATAAATAAAAGAATAGTAGGTATAATTCATGTTTT	none	0.102000	6.16129	26	0.627907	0.406157	0.459289	0.453095	0.939511	0.165299	A/A	A/G	A/A	A/G	A/G	A/A	A/A	A/A	A/A	A/A	G/G	A/G	A/A	A/A	A/A	A/A	A/A	A/A	A/A	A/A	A/A	A/A	A/A	A/A	A/A	A/A	A/A	A/A	A/A	A/G	A/A	A/A	A/G
127	contig_108	2037041	TGAGTATTTTCTCTCTTTGAGAGTACCCCTTGTAATCCTGAGCCATTCTATATCCACTTTATTGATGCTTTTTCAAGATTCACTTGGGTATATTTCATGCATAATTAAGCTAAAGCTTTCATTCATTTCTAACACTTCAAATCTATGATA	A	G	AATTACAATTCAATACTAAGATTAAAGCTATACAATCTGATAATGGAAAAGAATACATTGTTTTCAACAAATTCCTAAATGAACATGACATTATTCATAGACATAGTTGTCCTTATACTCATTAGCAGCATGGTACAATTGAAAGAAAAC	none	0.515000	4.61988	23	0.687023	0.221168	0.297049	0.885163	0.041422	0.346085	A/A	G/G	A/A	A/G	G/G	G/G	G/G	G/G	G/G	G/G	NA	NA	G/G	A/A	A/A	G/G	NA	G/G	G/G	G/G	G/G	A/G	A/A	G/G	NA	A/A	G/G	NA	G/G	A/G	A/A	A/G	G/G
128	contig_108	2095189	TATATTCATGTATCCTCCAATTAACCTTACTAATTGGGAGGATAGGTTTTTTATTTATCAATTATTGTAGTAGCAGTTCTAGTAGTAGTAGTAATAATAATAATAATAAAAAAAAATATACTAATAATTTGTTGTGCTTTTCCTGATGTG	C	T	AGGAGTCCCCTTCCTGAGGCAGTGCAGTCTATTCTGGAGGAAGGAATCGATCTATATAAGCTTCACACTAAAAGACATGGAAGGTCAGTTTTAAGAAATTTCACTTGCGTACTATGTTTTTAAGATCCCATTTGGCTAGATATGTGACCA	none	0.181000	7.58115	11	0.740741	0.063131	0.634134	0.805119	0.691010	0.170698	C/C	C/C	C/C	C/C	C/C	T/T	T/T	C/C	C/T	T/T	C/C	C/C	T/T	C/C	C/C	T/T	T/T	T/T	C/C	T/T	C/T	T/T	C/C	C/C	C/C	C/C	C/T	T/T	C/C	C/C	C/C	T/T	C/C
129	contig_108	2108038	AAATATTTTATCATGTTACAATAGTATTATAAATTACCAAACTATCATGAACGAAAAAATTAATAAAATATTTTGGTCTCCAAAGTTTTTAGTTTTTGAGATATTCGTCTCCTAAGCTTTAATTTGACGATTTTGATCCATTAAGCTGAC	A	G	TACACTCCAAAGAAATTTATGGATGGAACGATAATATTTACAATTTTTAGAAACTTGCAGGATTAAAGTTGTAAAATTAAAACTTGAGGGACCAAAATTCCATTTTCTATCTTGTAATATACTAACAAAACATTGCCTTTTTTCCTGAAA	none	0.167000	7.625	31	0.561404	0.684183	0.054680	0.065741	0.491690	0.847635	A/A	A/G	A/A	A/G	A/G	A/A	A/A	A/A	A/A	A/A	G/G	A/G	A/A	A/G	A/A	A/A	A/A	A/A	A/A	A/A	A/A	A/A	A/A	A/A	A/A	A/A	A/A	A/A	A/A	A/G	A/G	A/A	G/G
130	contig_108	2169379	TTCAGTAATTATTTTAGTTTGTGTGTCTTTCACACGGAAAAACCTTCTTCACATAAGTTAATTCTCAAAGACTCGTTTCAACTTCTTTTCTTATTTGAAATTACCTGACTCATTTGGGTACTTTATTAAAAATAGTCAGGATGCCAAGAG	C	T	TTGTAGCTCAAGTGGCATAAGGAGAAGCTTATTGAGCTGAAGGTGTGGGGTTCAATCTCCGGTGGGGTATAAATAGCTATGACACTATACATTTGAGGATAGTTTAAAGGAATTAATTTGGACTATCTATACCAACAAAATGCATTTATT	none	0.186000	7.21277	10	0.746988	0.502576	0.354048	0.449501	0.135746	0.895792	C/C	T/T	C/C	C/C	C/C	C/C	C/C	T/T	C/C	C/C	T/T	T/T	C/C	C/C	C/C	C/C	C/C	C/C	C/C	C/C	C/C	C/C	C/C	C/C	C/C	C/C	C/C	C/C	C/C	NA	C/C	C/C	C/T
131	contig_108	2212767	GTGGATGATGCCCGGGAAGAGGTCATCCGTCAAAATGACGTATGGAAGGCGGCCGAGAAAAAGCTTAAGGCTTCATTGGAAGCTTCCGAGCAGGAGCAGGCCGACCTGATCAAAACGAGGGTGACGCTGTCGACCGAAGTGAACCAACTT	C	T	GGAGAGATAAAATTTCCTTGTTGAGAAATTAAAGATTCAATCCTGGGAGGCAGAAGAAGCCAAGAAGGAGGCCGAGACTTTGAGGGATGACTTTGACGCTCTCAACTATGACGCCTTCTGCAAATGCCTTCAATAGGTTATGCTGCTGAA	none	0.172000	26.2917	10	0.584677	0.598365	0.280449	0.322890	0.793991	0.573085	C/C	T/T	C/C	C/C	C/C	C/C	C/C	T/T	C/C	C/C	NA	T/T	C/C	C/C	C/C	C/C	C/C	C/C	C/C	C/C	C/C	C/C	C/C	C/C	C/C	C/C	C/C	C/C	C/C	T/T	C/C	C/C	T/T
132	contig_108	2234307	ATCAGAGCCTCTACAAACACCCGTGATAGTTCCGAGGTAATGAACATGGTCTAAAAGCATCCAAGGGACCCCATGATGATTATGTTTGGATTTTCTGTATGTGATTTTGTTATCACTGCCTCATGACTTGCAATATGTCTCTAAGACAGA	C	T	TGAATGTTCGAATGTTATATATGTATCTACACACATTCTACACACACACACGTGCACACACTAGTTGTTAACTATCTATGTTTTCTTCTTAAAGCTTGTCTGTAATGTAAGTCGATGACCATTCTAGGAATGGTACTATGCGGTGTGTAT	none	0.158000	9.18947	11	0.608247	0.461948	0.140599	0.542742	0.721509	0.930287	C/C	T/T	C/C	C/C	C/C	C/C	C/C	T/T	C/C	C/C	T/T	C/T	C/C	C/C	C/C	C/C	C/C	C/C	C/C	C/C	C/C	C/C	C/C	C/C	C/C	C/C	C/C	C/C	C/C	T/T	C/C	C/C	C/T
133	contig_108	2234346	ATGAACATGGTCTAAAAGCATCCAAGGGACCCCATGATGATTATGTTTGGATTTTCTGTATGTGATTTTGTTATCACTGCCTCATGACTTGCAATATGTCTCTAAGACAGACTGAATGTTCGAATGTTATATATGTATCTACACACATTC	T	TAC	ACACACACACACGTGCACACACTAGTTGTTAACTATCTATGTTTTCTTCTTAAAGCTTGTCTGTAATGTAAGTCGATGACCATTCTAGGAATGGTACTATGCGGTGTGTATATTTTATGCCAGTATTAGGACATGACTATCTTAAAATTT	none	0.281000	9.06771	20	0.73913	0.362084	0.341955	0.395327	0.846420	0.958983	T/T	T/T	T/T	T/T	T/T	T/TAC	TAC/TAC	T/T	TAC/TAC	TAC/TAC	T/T	T/T	T/TAC	T/T	T/T	TAC/TAC	T/TAC	T/TAC	T/T	T/TAC	TAC/TAC	TAC/TAC	T/T	T/TAC	T/T	TAC/TAC	TAC/TAC	TAC/TAC	TAC/TAC	T/T	T/T	TAC/TAC	T/T
134	contig_108	2431312	CCCTCCCCCATTTCTGCCTGGCTTTTTGGGCTAACAAACTTTCTTTTCGACGCCTAGCTACCCATAAGTCAGCTACAACAAAACATTGTCTCAGTTTCTCCCCTTCATCTAACCCGACCGACTCATTCTTTTCATCCAAAGCTTGCAACT	T	C	AGCAGACAGCTTATTAATACGCAAATCAAAATTACCAAAAACCTCATGGTTCCACTTTTTCAGAGCTAATTTGACATTACCTAGTTTGCCTTTCACTCGTTGAGCAGCCCACTGAAGATTCACTGGCAAAGACCAAGCATCTTTAATCAC	none	0.159000	6.86022	29	0.582329	0.596442	0.037123	0.177173	0.656601	0.753335	T/T	C/C	T/T	T/C	T/T	T/T	T/T	T/C	T/T	NA	T/C	T/C	T/T	T/T	T/T	T/T	T/T	T/T	T/T	T/T	T/T	NA	T/T	T/T	T/T	T/T	T/T	T/T	T/T	T/C	T/T	T/T	T/C
135	contig_109	5811	ACTTAGTCTAACGAAGGCAAGCTTAAGAAAAAAATTCAATACAGTGTCGTTTTATTCTGGAAATGGAGGGCAACTAATACCGTTAGTACCCTATTGGTGCCACGTATGCAGTTTTTTAATTTACACTAACGAATTCAAAAAGAGTCCAAC	G	T	TTGATCCAAAAAACAAACATAAAGGACCAAATTGAGACAAAATAAAGATAAAGAATCAAAATAGAATTTCCACCGAACATAAAGGAGTAAAGGTATATTCTAACCTTTTATTTTTGATAAAAACATGAATTGCATTTTGTAACACAACAA	none	0.0570000	5.37158	1	0.833333	0.706222	0.960662	0.536953	0.359905	0.809545	G/G	G/G	G/G	G/G	G/G	G/G	G/G	G/G	G/G	G/G	G/G	G/G	G/G	G/G	G/G	G/G	G/G	G/G	G/G	G/G	G/G	G/G	G/G	G/G	G/G	T/T	G/G	G/G	G/G	G/G	G/G	G/G	T/T
136	contig_109	135362	ATATAACATAATGTAAAAGCTATAAACGGTATTAGCCGTCAGAAATCTAGGCTAAGTGTTTTTTATGGAATGAAACTGATGTGATCTAACTTGATAAGGAGGGATCACGAACTCTAAGGTTAAAGCTTCAAGTGGCAAGGAAGTCTCAAG	T	C	TCCGTCGTCTAAGCTCTGAGGCGGCAGCGATTACACCTGCAGGAACTCTGACGCTCAAGTTAGTAAGTGGATTAGGGTTTGTGTGTGAATATAGAATGATATGTACCTTGTATGACATAGAGTTATTAGGGTTTGGACCTTGTGTCGTGG	none	0.628000	38.8333	12	0.501062	0.401279	0.747491	0.420404	0.115363	0.285183	C/C	T/T	C/C	C/C	T/T	C/C	C/C	C/C	C/C	C/C	C/C	T/T	C/C	T/T	T/T	C/C	C/C	T/T	T/T	C/C	C/C	C/C	T/T	T/T	C/C	C/C	T/C	C/C	T/C	C/C	T/T	C/C	C/C
137	contig_109	135388	CGGTATTAGCCGTCAGAAATCTAGGCTAAGTGTTTTTTATGGAATGAAACTGATGTGATCTAACTTGATAAGGAGGGATCACGAACTCTAAGGTTAAAGCTTCAAGTGGCAAGGAAGTCTCAAGTTCCGTCGTCTAAGCTCTGAGGCGGC	A	G	GCGATTACACCTGCAGGAACTCTGACGCTCAAGTTAGTAAGTGGATTAGGGTTTGTGTGTGAATATAGAATGATATGTACCTTGTATGACATAGAGTTATTAGGGTTTGGACCTTGTGTCGTGGGTTACACCTGCAGGAACTCTAACTTC	none	0.659000	38.8594	11	0.501182	0.364829	0.766100	0.615786	0.187589	0.234103	G/G	A/A	G/G	G/G	A/A	G/G	G/G	G/G	G/G	G/G	G/G	A/A	G/G	A/A	A/A	G/G	G/G	A/A	A/A	G/G	G/G	G/G	A/A	A/A	G/G	G/G	A/G	G/G	A/G	G/G	A/A	G/G	G/G
138	contig_109	400329	ATCTACTTTCATAGTGGAAATATTTTACTAGCTTGGTCCTTTGGTTTTTTCTTTTCACATTGAGGAGGTTTTCCACATTAAAAAATTCTCATGTGTTATTTTTTTCTCCTTACTTTCTTTTAAGCTTATTTTAAGTCACATAGACGGAGG	A	G	AAATCTTTTCGCTTCGGCATAATTGCTCTGATTTCCCAACACAAATTCACTATGTACTCTACTCTACTCTGCGCCCTACTAAATGGAAACCTAAAATTAAAGGTTTAATTATTTGACCTTTGAAAATATAATACTGCTTCCTTGCCTATT	none	0.577000	6.07955	37	0.646825	0.376268	0.839913	0.171590	0.571686	0.543048	G/G	G/G	NA	A/A	G/G	G/G	G/G	A/A	G/G	A/A	G/G	A/G	A/G	NA	A/G	G/G	A/G	A/G	A/A	A/G	G/G	G/G	A/A	G/G	G/G	G/G	A/G	G/G	G/G	A/G	A/G	G/G	G/G
139	contig_109	426028	TCATTTAACTGTGAGATCCAATTTGAACACCCTATTTGTACAGGGATCAAAATTTCCTGTACCACTTTTATATTAGAAGTTTTGGTTTCATCGATTAGATTCATCCACCCCATACAAATATGAGGTATAATGTGAACAATAAAACTTAAT	A	G	TACAACTCTGAGTTTGTACAACTTGTACAACTCAAGCTTTTTAGCCTACTTCCGATCACTTTCTTCTTTTTTCAATAAATATTGACATACAACCCATTTGCTGTACAACTTGTACAATTGAAGCATTTTAATATTATCCAGCCTTTTTTA	TRINITY_GG_768_c137_g1_i1	0.484000	10.3194	27	0.650376	0.776886	0.596791	0.276025	0.344875	0.503370	NA	A/A	G/G	A/A	G/G	G/G	A/G	A/A	A/G	A/A	A/A	A/G	G/G	A/A	A/A	G/G	A/G	G/G	A/A	A/G	G/G	G/G	A/A	G/G	G/G	G/G	G/G	G/G	A/G	G/G	A/A	G/G	G/G
140	contig_109	589055	ATCCTTGTGTTTAACCTAAAGCTTGTCATATCAATGTCTATTAAGTTTGGTGAACAATAATATTGAAATGGTTTCAAGTCGAATTGCTAGTTCTATGTCTCATTATTCTTTAATGGATCCAGATTTATAATCTAGTATATGCGAAAGAAT	T	A	TTGATGTGACACTTGAAAAAGTGATGAGAAGGTAAGTGTTAGTCATGTGTTTAATCTCTACAATCAAAGATTTGGAAAAGATCTTAGGTAGGTAGGTTGGTTAATTTTAAAAAAAAATTTGGGTGAAGCGGAATTAGCGCCACTTAAAAG	TRINITY_GG_768_c51_g1_i1	0.559000	9.64894	27	0.688645	0.909905	0.667420	0.101160	0.130870	0.590818	T/T	T/T	A/A	A/A	A/A	A/A	T/A	T/T	T/A	A/A	T/T	T/T	A/A	T/T	T/T	NA	A/A	T/T	T/T	A/A	A/A	A/A	T/A	A/A	A/A	A/A	T/A	A/A	A/A	T/A	T/T	A/A	T/A
141	contig_109	611578	GAGTTGGAAGTGTCGTTCTTACTAAAAGACGTGGCGCACTTATTATAGCACTCCCCTGAGTTGGATGGTTTCTGCAGAATTTATTCCATATGCTTTTAAACTATTTGGGGTCTCTACTAAGTTGTGGGCTTAAGCTTTTAAAACCTGATT	A	AT,ATT	TTTTTTTTTTTTGTCAACAATGATGATTGGTGATTTCCATTCACCTTAAAGACACTCAAAGAATTGTACTTGTAATTAATTGTAAGTATATTTGTTTAGGGAAAACTATGCTTTGAACCCATAATAGAATACTAGTTGGAAAGGCAAGTC	none	0.737000,0.0820000	6.83511	51	0.780282	0.870418	0.849250	0.492831	0.115858	0.983639	AT,ATT/AT,ATT	AT,ATT/AT,ATT	AT,ATT/AT,ATT	AT,ATT/AT,ATT	NA	NA	A/AT,ATT	AT,ATT/AT,ATT	NA	AT,ATT/AT,ATT	NA	AT,ATT/AT,ATT	A/AT,ATT	AT,ATT/AT,ATT	AT,ATT/AT,ATT	A/AT,ATT	AT,ATT/AT,ATT	A/AT,ATT	A/AT,ATT	A/AT,ATT	A/AT,ATT	AT,ATT/AT,ATT	NA	AT,ATT/AT,ATT	AT,ATT/AT,ATT	A/AT,ATT	AT,ATT/AT,ATT	AT,ATT/AT,ATT	AT,ATT/AT,ATT	A/AT,ATT	AT,ATT/AT,ATT	NA	AT,ATT/AT,ATT
142	contig_109	807103	TCAATTCAAATTTTTTTTTTTCAAGGAAAGAGACAAGTGGATGGATACTAGCTATAACAATATTGTAACCACTTATCTAATCACGATGCTCTATGATATTATATTTTTTCAGAGGCCATCGAAGAAAATGAACAAGGTAATGGAGGATGA	G	A	GAACCGCCCAGGTGCCACCTCTTCATCATAACACCAAGATGAAATCTGATGACCATCAAGAAGCTTAACTAATTACATATTATTAAAGAAGCTTAATTAATTACATACATCAAACTCTAAATTAAGGAAATGTTTTTTTTATCCTATAAT	none	0.609000	21.5573	9	0.548193	0.950845	0.946293	0.106084	0.861561	0.862821	A/A	G/G	A/A	G/G	A/A	A/A	A/A	A/A	A/A	A/A	A/A	G/G	A/A	A/A	G/G	G/G	G/G	G/G	G/G	G/G	G/G	A/A	A/A	A/A	A/A	A/A	G/G	G/G	G/A	A/A	G/G	A/A	A/A
143	contig_109	812922	GGCCTTGTTAATTATAGTTTCCCCAAAACTTTTAATTAGTTGTGACTCATAATCATGACTTTAATTTTGTCGTGCAGAGTCATTAATAATCACAATTAATTAATATTTAATATACGGAAATCATTAACGAAGTGATATACAAAATAACAG	T	C	TGATAAATTGGTTGATGAGTTAATCCAAATCAAGCTTGTTATGCACAGAAAGAAGAGTAAAGATGGTTGTTTTGAGTGAAGAAGAAGCAGAGGCAGTGGCATCTTCAAAGGGATCTTATGTGCCAGCAATCATTGTTATTGTCATAATAT	none	0.0560000	4.70391	9	0.612245	0.376551	0.222840	0.060910	0.080570	0.465285	T/T	NA	T/T	T/T	T/T	T/T	T/T	T/T	T/T	T/T	T/T	T/T	T/T	T/T	T/T	T/T	T/T	T/T	T/T	T/T	NA	T/T	T/T	T/C	C/C	T/T	T/T	T/T	T/T	T/T	T/T	T/T	T/T
144	contig_109	832528	AAATAATTTCTCAAGATTTTGTGTGTGTGTTTTGATGTGAGATCATGCAGAAGGAAGACATGGCAGAAAAGTCATACGAAGAGGCCATTGCAGAGCTGACGAAGCTTCTCAGGTACAGTTAGATGTTTAATTAAACGTTTCTGCATTTTT	C	T	ATCACCGAAACAAACGCCACCGCTTCGGTAATTAAGGCAGAGAAGCAGTATTCTTGTCGATAGGCGTCAGTTCCATCGGTTATTTTGAACAAAACCGCGTTTGTTTCGTTGGTTGGTGGGAGTGGGCCCCACCCTATCCACGGGTCCCAC	none	0.574000	9.73016	40	0.766497	0.154719	0.634877	0.498857	0.577703	0.124473	T/T	C/C	T/T	T/T	T/T	T/T	C/T	T/T	C/T	T/T	T/T	C/C	C/T	C/C	C/C	C/C	T/T	T/T	C/C	T/T	T/T	T/T	T/T	C/C	C/C	C/T	T/T	T/T	C/T	T/T	C/C	T/T	C/C
145	contig_1090	40261	TAAAGAATTGTGCTTATGTAATTCTAGTGTTTCGAGTAGTTAGGGGGTTGAACTTAGCAACTTGAACCCTTTGCGTGAAAGACCATTGGAAATGTCTTGGGTATTTCGAGTAGCCAGGATGTTGAAGTTAGAAGCTTGAGCATTTTGCGT	C	G	AAAGAATATCGAGGAACGGAAAAGTTCTACAATGAAAATAATTGCACAAGAGTTTGACTAAAGCGTTCCTTAAAGTTGAGGCCATGGGCTGTGAAATAATTTGGAAAAAGCAATTCAGTTGGTAGGTTAAGAATGTCATCATCTTTTTCT	none	0.478000	7.98333	40	0.703822	0.647153	0.780751	0.467444	0.613899	0.441767	G/G	G/G	C/C	C/C	C/C	C/C	C/C	C/C	C/G	NA	G/G	G/G	C/C	C/G	C/C	G/G	G/G	G/G	C/C	C/G	G/G	C/C	C/G	C/G	G/G	G/G	NA	C/G	NA	C/C	C/C	C/G	NA
146	contig_1090	127593	AGGGATGAAGGTTAAGATGATAGATTGTTTTCAAAATGGATGCAAGTTGTATTATAAGGATGATACATAATTAACTTCATGCAAATTTTGCAATGCTCCTAAGTTTGTTTCTAGACATCCAGCGATGACCAAGCGTAATAAAATTCCTGT	G	A	AAGTGGATGATGTACTTTCTAGTAACTCCAAGGTGTCAAAGGCTATACGCGTCTTCCAAAACTATGAGTCATATGAGATGGCATCACGAGAATAGCGGTGTTGATGGTGTTCTACGCCATCCATCTGATGGAGAAGCTTGGAAGCATTTT	none	0.484000	18.125	27	0.681928	0.908462	0.656473	0.543649	0.837205	0.696487	A/A	A/A	G/G	G/G	G/G	G/G	G/G	G/G	G/G	G/G	A/A	A/A	G/G	A/A	G/G	G/A	A/A	A/A	G/G	A/A	G/A	G/G	G/G	G/G	A/A	G/A	A/A	A/A	G/A	G/G	G/A	G/G	G/A
147	contig_1095	28857	ACATTATGGTGCATATGGAAGGGTAAGAATGAGTTTTTATACTCTAATCAAAAACCAATTTCAACTTATACTATTCATATGGTTAAATCATTATATGTAGAGATTTATAACAACAATATGGAAGCATTGATGACAAATCATCAAGAAAAA	A	C	AGAATCAAAAGAAGCTTGTTTATACCTAGAGATCTCCATCAAAAGGTATGGTTATATGGAATTTTGATGTTTTTTTTCTTAACTGAGAATTGTAAATGTGTTTTTGGGATTTTAGCAAGGCATGAAACGAGTTCAATTCTACTTTCTTTC	none	0.754000	9.93194	25	0.686567	0.406669	0.859899	0.461477	0.845206	0.315458	A/C	A/A	A/C	C/C	C/C	C/C	C/C	C/C	C/C	C/C	C/C	A/A	C/C	C/C	C/C	C/C	C/C	C/C	A/C	C/C	C/C	C/C	C/C	C/C	C/C	C/C	C/C	C/C	C/C	C/C	C/C	C/C	A/C
148	contig_1095	37254	TCCTGCCGATCTCGTTCAGGAGCCTGAAGATGAGCATGCCGGCAGAGCTAAATGATCCACCTTTTAGTTTTGCCTTATTATTTCCTTTATTTTGTAAACTTTTAGCAGACAAGTTATTTTGGATGTAAACTTTGCTGTCCTGGCATTCCA	A	G	TTTGATCTTTATGTCTGGTTTGTGTTTAATTTTCTTCTAAGCTTTCGTTGCTTTATTTTGATGCCTTCTTCATGTCGCCGAGGCGTGACCATGAAGGTGCCTCTTGGTATCTCGTTGATGTGGAGTTTTCTAACATCGTTTTGATTGTTA	none	0.539000	8.93684	76	0.625156	0.153413	0.630363	0.222326	0.034659	0.585203	A/A	A/G	A/A	NA	G/G	A/G	A/G	A/G	A/G	G/G	A/A	A/G	A/G	A/G	A/A	A/G	G/G	A/G	A/G	G/G	G/G	A/G	G/G	A/A	A/A	G/G	A/G	A/G	A/G	G/G	A/G	G/G	A/G
149	contig_1095	262369	TGTGCAAAATAGGGTGTTACAGATATAGAAATGAACTGTCACATCGTTCGAGACAAAGTGCAAGAAGGTGTGCTTCATTTGATACCAATTTCCTCCAATGATCAAATTGTTGATATGTTAACTAAGCCGTTGTGTGCCCCTACCTTTCAG	C	T	GTCTCAAGCATAAGCTTGGATTGAAGAATATTTTCACTCCAAGCATATGGGGAGTGTTAGCAATTAGTGAACAAATATCTCTATTTGTTCAATCCGTATTTGTAAAATTCTTTTCATTCAAGCAGTTGTTGTTTGATCTCTTGGCGCCTT	none	0.722000	14.6952	17	0.645631	0.231256	0.525406	0.553343	0.402054	0.568004	T/T	C/C	T/T	C/C	T/T	T/T	C/T	T/T	T/T	T/T	C/C	C/C	T/T	T/T	T/T	T/T	T/T	T/T	T/T	C/T	T/T	T/T	T/T	T/T	T/T	T/T	T/T	T/T	T/T	T/T	T/T	T/T	C/T
150	contig_1095	336063	CCCCTTTTGATTCGAGAGATCAATCAGCTATTGGAATCTTTCTATGTAGATCATTACAGGAGACGACTAGTAGTGAAACTCCAACTCTCGAAACCACGATGTGGAACTTTCCAGCATACTCGGTAGACGATTATGTTCTAAAGCTTAGCT	C	T	CTAGTTATTTGTATTTAACTTCTCTAGTTAGTCCAAAAACATAAAATTCTGAATTCCTTCAATTCTAATCATCTTAAAATCTCCAATAAATCATTGAGAAACTAGTTTCCTGAGGAGTAGACAAGAATCGTATAAAATTCAGATCATAAG	none	0.317000	12.2775	14	0.703518	0.771920	0.457402	0.597604	0.421733	0.913683	T/T	C/C	C/T	C/C	C/C	C/C	C/C	C/C	C/C	C/C	C/C	C/C	C/C	T/T	T/T	C/C	C/C	C/C	C/C	C/C	C/C	C/C	C/C	T/T	C/T	C/C	C/C	C/C	C/T	C/C	T/T	C/C	C/C
151	contig_1095	361374	CTGGATTATCGGATGGGAGTGCCTCATCACTGTGGTGGCACCAAGGAAGGGATCAAAGGAATAGAAAAGGCAAAAACAAGAAGAAATTCAAGTAAAGAAGGGTAAAGAACCCTTTACCTCTCATATGCTAGATTGGGGTAAGCTTGCCTT	C	T	TAAACCTATTTCATTCTCTGCTTGTGTTGAAAATGTCCGTCTGTCTAGGGGGATCAAATAGAAAAGATAGTGAGCATAGGTGAGACAATAGGCTTATTTGTAAACAATAAACAAGAGGTTATCAAGAAATTTACAGAAATGGAACAAAGA	none	0.118000	8.04813	14	0.52381	0.501107	0.796018	0.554422	0.245293	0.724778	C/C	C/C	C/C	C/C	C/T	C/C	C/C	T/T	C/C	C/C	C/C	C/C	C/C	C/C	C/C	C/C	C/C	C/C	C/C	C/C	C/C	C/C	C/T	C/C	C/C	T/T	C/C	C/C	C/T	C/C	C/C	C/C	NA
152	contig_1095	419245	ATGCCACGAAAACTGATATCTTTTCAGTTAATCGGCTGAAAACCATGCTTCAACCGATTAACTATCCATAATTCACCGTATAAACTGGTGGAAAGCGATTAACTGAAGCTTGTCTTTGATGAAAGTGAAATCAGGGAGAGAGGTACCAAA	C	T	AGTAGGACCTCATCCACATAGATAAGCAAACCAATGAAGCTCAACTGATGAAATTTCAGGAAAAGAGAATGATTTGAATGAGCTTGGACAAAACCATGATACAGAAGAAACTGAGAAAGCCTCTCATACCATTGCTTACTTGCTTGCTTT	none	0.224000	11.7135	15	0.591398	0.068905	0.469566	0.967417	0.346407	0.112157	C/C	T/T	C/C	C/C	C/C	C/C	C/C	C/C	C/C	C/C	T/T	T/T	C/C	C/C	C/C	C/C	C/C	C/C	C/C	C/T	C/C	C/C	C/C	C/C	C/C	C/C	C/C	C/C	C/C	C/C	C/C	C/C	C/C
153	contig_1095	455118	GTGGTTGATGCCTTAAGCAGAAAATCCTTGCATGTGTCGACTATGATGATTCACCAAATGGAGCTCTTGGAGAAATTCATAGATCTGCACTTGGATGTGTCTTGCTACGATGATAGCATCTTTATATATAAGCTTGACTTGAAGAATACA	CTT	C	TTAGAGACCAAATCTGAGAAGCGCGGAAACAAGACTATGAGTTACAGAAGTTCTGGGAGCAAGATAATTTCTCTTTAACTGGTGATGGGATGATCTTATTCAGAGACAAAGTGTGTATCTCGAATAATGCAGAGATCAAGAAGATAGTGC	none	0.159000	15.4948	23	0.732484	0.064913	0.364216	0.667228	0.655893	0.147104	CTT/CTT	CTT/CTT	CTT/CTT	CTT/CTT	CTT/CTT	CTT/C	C/C	CTT/CTT	C/C	CTT/C	CTT/CTT	CTT/CTT	C/C	CTT/CTT	CTT/CTT	C/C	C/C	C/C	CTT/CTT	CTT/C	CTT/C	CTT/C	CTT/CTT	CTT/CTT	CTT/CTT	CTT/CTT	CTT/C	CTT/C	CTT/CTT	CTT/CTT	CTT/CTT	C/C	CTT/CTT
154	contig_11	39546	AACAATCTCAACATTTGTTTATGTTTGGCGCAGACTCTCTCTCTCTCTCTCTCTGAAGCACGAGAGAGTGGTTGATATTCGCCTTCCCTCTGATTCCCAAATCCCAATCATCATTCATCCCTATAAGTCAAACAAATCCAATCCTCTGTT	G	C	TAAGTTTCAGCCACACTTCATTCTCTGGCTTTGTTTACTTTGTCCTATCCCCAAAGCTTTCTTGTGGTTCTCTATTTCCCAGATTCAACTTCTCCCTTTTTTGTTTCTTTCTATTTAGATTACATTCCCCATCTCCGAGCATTACCCAAA	TRINITY_GG_1497_c0_g1_i1	0.117000	19.5312	22	0.717678	0.050849	0.602417	0.842529	0.330376	0.161151	G/G	G/G	G/G	G/G	G/G	C/C	G/G	G/G	G/G	G/G	G/G	G/G	G/G	G/G	C/C	G/C	C/C	G/G	G/G	C/C	G/C	G/G	G/G	G/G	G/G	G/G	G/C	G/C	G/G	G/G	C/C	G/G	G/G
155	contig_11	415041	ATATGATCTCCAAAAAATATTTATTCCTTCCATCACAAAACAGGACCGATGAGGAGAGGCATCAAAACAGTGACAGAAGCTACCATGTGACAAAAAATATAAGGAAACTTCTTGCAAATGAAACCCACAAACCCACATGAACAGAAGGAA	A	T	AAATCTAGAAGGCTGGGACAGATGCTCCCACACATTTGTACTGTCGTAACAGAGCAAGCTTGACGACAACACTCGGTAAAAGAGGAAAAACTCGTCTAAATAGCGCCGCTATATTCAAACCCTAGCATGGCATGCGTCTACCATAATGAG	none	0.0910000	4.89143	12	0.588235	0.312984	0.797138	0.350772	0.810926	0.235633	A/A	A/A	A/A	A/A	A/A	A/A	T/T	A/A	NA	A/A	A/A	A/A	A/A	A/A	A/A	NA	T/T	A/A	A/A	A/A	NA	A/T	A/A	A/A	A/A	A/A	NA	A/A	A/A	A/A	A/A	A/T	A/A
156	contig_11	448693	CTAGTTGAAAGAAAATGATCCTGAAGATATACATTGTTGTTTTTCAAACTCCATCTTCTCATTACCTAGTAGAGCAACAGAATCACCTGCACCTTCGTTGATAACTAAAATCTTTCGCAGATGGTTTCCCTCATTTCTACTTACATCCAC	T	G	TGCGTAACATTTGGATAAGTAGACAATTCATTTGTCGAAGAAGCTTGAATGATATCACTGAACCATAGGACAGAACCGTTGTTGCCGGCCAATGACATGGCATAGCTCTTTAACATGTGTTCCCTGTTGGCATAAACACTTCTTGGAACA	TRINITY_GG_1493_c13_g1_i2;TRINITY_GG_1493_c13_g1_i8;TRINITY_GG_1493_c13_g1_i7;TRINITY_GG_1493_c13_g1_i9;TRINITY_GG_1493_c13_g1_i5;TRINITY_GG_1493_c13_g1_i1;TRINITY_GG_1493_c13_g1_i13;TRINITY_GG_1493_c13_g1_i12;TRINITY_GG_1493_c13_g1_i6;TRINITY_GG_1493_c13_g1_i10	0.161000	16.9688	38	0.624567	0.044572	0.865188	0.235333	0.114544	0.093959	T/T	T/T	T/T	T/T	T/T	G/G	T/G	T/T	G/G	T/T	T/T	T/T	T/G	T/G	T/T	T/G	G/G	T/T	T/T	T/G	T/G	T/G	T/T	T/T	T/T	T/G	T/G	T/G	T/T	T/T	T/T	T/G	T/T
157	contig_11	494015	TAAATTACAGATTCCAAAGCAACAAAAGTGAAAGTAACATTTTACTATTTTTGGCTCATCAGACATTTGCAAGCAATCAAAGGGATATAAAAGGCTAAGGTGTACCTTAATGCAAGGTCCTCCAGCAATGTGGATATTAGCTCCTCTTCC	A	G	TCAATGGTTTTGTAAGAATTTACAAGTAGATCCATATGAAGCTTAATGACCATGTCACGCTTGAATATGATCCATAATGGTTCTTCTTGGATGACACCATATCTTAAAGTTCCTGGTTTTGGATTCACAGGGTGATCACTAGGGTCAGTG	none	0.196000	14.8325	7	0.702381	0.191989	0.545337	0.280470	0.531716	0.286509	A/A	A/G	A/A	A/A	A/A	A/G	G/G	A/A	G/G	A/A	A/A	A/A	G/G	A/A	A/A	G/G	G/G	A/A	A/A	G/G	A/G	G/G	A/A	A/A	A/A	A/A	G/G	G/G	A/A	A/A	A/A	G/G	A/A
158	contig_11	574413	AATTGCTCTTGATTAATAACTGTTGCAAGAGAGGATATCGTCTTATCTATTACAATATCAATATTACGATCCTTTTCAAGCTGAGCTTCTGACGAAACCTGTAAACTCTCATTGGATTCAGTTAACTGAGCAAGCTTGGCATTAAGATCC	T	C	CTATAGTGGCTTCATTGTTAGATCGTTCTTCTGAAACAGTTTTCACAAACTCCAAACATTCTTTTATCATCTCCCTTATAGGAAAATCAGCAACTTCTCTAGCTCCAGCTTCAGCTTCATTCTGTTGACAAGCGAGAGCCTTTAGCTGAC	TRINITY_GG_1493_c84_g1_i2;TRINITY_GG_1493_c84_g1_i1	0.156000	19.4792	8	0.507812	0.923921	0.439880	0.446090	0.924278	0.490631	T/T	T/T	C/C	T/T	T/T	T/T	T/T	T/T	T/T	T/T	T/T	T/T	T/T	T/T	T/T	T/T	T/T	T/T	C/C	T/T	T/T	T/T	T/T	T/T	T/T	T/T	T/T	T/T	T/T	T/T	T/T	T/T	T/T
159	contig_11	662338	AGAAGCAGCGGGGGAGGGAGAACCAGAGCAGGGAGAAAAACACGTGAACGATGGTTCCGGGAGAAGAAGGAGATTCGATCGATGAAGTTAGTGTTCTGAGGGAGTTTGGGAAAATTAGGTTTTTTACAAGCAAACAGGTCGAATCTGGGT	A	C	AAACACGACCCAATCTGGTAAGCTTTTTTTGGATGAATCAAAGTCGCTGGAGTCGTTTGACTCCACGATCTTATGACTTTGGTCTAGGACCTTAGCGACTCCTCCCAAATTGCGACTTTACATGGAGTCTAAGTCGAATAGAGGTGGTAA	TRINITY_GG_1493_c419_g1_i1	0.409000	6.42246	0	NA	0.602198	0.830460	0.386626	0.746423	0.601927	NA	A/A	NA	A/A	NA	NA	A/A	A/A	A/A	A/A	NA	A/A	A/A	A/A	NA	NA	NA	NA	NA	NA	NA	A/A	NA	A/A	A/A	NA	NA	NA	NA	NA	NA	A/A	A/A
160	contig_11	662343	CAGCGGGGGAGGGAGAACCAGAGCAGGGAGAAAAACACGTGAACGATGGTTCCGGGAGAAGAAGGAGATTCGATCGATGAAGTTAGTGTTCTGAGGGAGTTTGGGAAAATTAGGTTTTTTACAAGCAAACAGGTCGAATCTGGGTAAAAC	A	C	CGACCCAATCTGGTAAGCTTTTTTTGGATGAATCAAAGTCGCTGGAGTCGTTTGACTCCACGATCTTATGACTTTGGTCTAGGACCTTAGCGACTCCTCCCAAATTGCGACTTTACATGGAGTCTAAGTCGAATAGAGGTGGTAAAGTCG	TRINITY_GG_1493_c419_g1_i1	0.409000	6.42246	0	NA	0.602198	0.830460	0.386626	0.746423	0.601927	NA	A/A	NA	A/A	NA	NA	A/A	A/A	A/A	A/A	NA	A/A	A/A	A/A	NA	NA	NA	NA	NA	NA	NA	A/A	NA	A/A	A/A	NA	NA	NA	NA	NA	NA	A/A	A/A
161	contig_11	731427	TGTACTTAGTACATGTTTGGATGCAACACTTTGACATTTAAACCATGGTTTTCTTTAATCAAACTTGAATCTAACCCAATTTAACTTGCTTGGATGGACTTTGGATAATTAATTATTGATGTTTAAATACATTTTTATTGTTAAGAATCT	T	C	CGATTGAATATAATCGAAAGTTGAATGCACTTTTTTTTTTTTACGGATCAGAAAGCTTAATGCACCTTAAGCCACGAGTTTCTTCGCCTAATGGGTTCTCCTCATATATTTCTTACTCATAAGTTACAAGCTATAAGCTATAAGTTTCTA	none	0.251000	5.34426	19	0.779661	0.430832	0.576831	0.991156	0.761209	0.772534	C/C	T/T	T/T	T/T	T/T	T/T	T/T	T/T	T/T	T/T	T/C	T/T	T/T	T/T	C/C	T/T	T/T	T/T	NA	T/T	T/T	T/T	T/C	T/C	T/T	T/C	T/T	T/T	C/C	T/C	T/C	T/T	T/T
162	contig_11	738000	TTAATGATTCTGATTCTAACGGTTTGCTTATCTTTATTTGACATTAAAAATGCATTTATTTTGGTGGATAATAGTTCAATTTTCTTAATCACGAAGCTTAAGAATTAATTGTGTGATAGTTGATTTCCAGTCATCATTGCTTACGTCACT	A	G	ATACAATGTCGGTATTATTCATTTTTTAAGGTTATTGACACCCCCGGACACACCACTGTTTCCTTCATTAGATGATGAACCACCACAGAGTAATGTTACAAGCAGAGGAAGGCCTCAGAGTAAACCCATTTCCATATCAAGATCTTCTAC	TRINITY_GG_1493_c35_g1_i1	0.272000	8.48168	14	0.664179	0.407621	0.759595	0.997066	0.812802	0.846722	A/G	A/A	A/A	A/A	A/A	A/A	A/A	A/A	A/A	A/A	G/G	A/A	A/A	A/A	G/G	A/A	A/A	A/A	A/G	A/A	A/A	A/A	G/G	A/A	A/A	A/G	A/A	A/A	A/G	G/G	A/G	A/A	A/A
163	contig_11	752898	ATAAAAAAAATTCATTAAAAAAGTTAATTCTATTATGATATTTATCTCTTGACGACCTTATTCGAGTATTAGATGGAGTTAATTTACACGTTGGTGTTTCTGATACTTGATTTGGAAAGCTTCGAAGTCATAGGTATATATTGTCAAGTC	AGTAGTGG	A	GTAGTGGGTAGTGGGTAGTTGGTAGTTGGCTACTGCTCCTAGTGTTGATGATTTTTTAAGGATTTTTGGCTTCCAAATATTTTGTCGTTTGCTTGGAAAGTGGTTATTGGAAGGTTGCTTGCAAGGAGGGTTTGGCTAGGAGAAGTGTGC	none	0.273000	9.95312	64	0.665404	0.155514	0.387512	0.957562	0.206216	0.235976	AGTAGTGG/A	AGTAGTGG/AGTAGTGG	AGTAGTGG/AGTAGTGG	AGTAGTGG/A	AGTAGTGG/AGTAGTGG	AGTAGTGG/AGTAGTGG	AGTAGTGG/AGTAGTGG	AGTAGTGG/AGTAGTGG	AGTAGTGG/AGTAGTGG	AGTAGTGG/AGTAGTGG	A/A	AGTAGTGG/AGTAGTGG	AGTAGTGG/AGTAGTGG	AGTAGTGG/AGTAGTGG	AGTAGTGG/A	AGTAGTGG/AGTAGTGG	AGTAGTGG/AGTAGTGG	AGTAGTGG/AGTAGTGG	AGTAGTGG/A	AGTAGTGG/AGTAGTGG	AGTAGTGG/AGTAGTGG	AGTAGTGG/AGTAGTGG	AGTAGTGG/A	AGTAGTGG/AGTAGTGG	AGTAGTGG/AGTAGTGG	AGTAGTGG/A	AGTAGTGG/AGTAGTGG	AGTAGTGG/AGTAGTGG	AGTAGTGG/A	AGTAGTGG/A	AGTAGTGG/A	AGTAGTGG/AGTAGTGG	AGTAGTGG/AGTAGTGG
164	contig_11	807162	GGAGCAGGTCAAATTAAGGAAAAAAAATGAGATCATGACATGAGAAAATTTAGATGCATAATAGACCGGCAAGTTTCACAGATTATGAATGGGATAAGGGGTCTATCATTAAGTTTGAGTTGATTAAAAGAGGCAAATTTTGAAAGTCTC	G	GTATTGCTT	AAGGCATTTTGAAGGAAGTCTCCACGTTGCATAGGATTGCAATGAGAATGGGAGGACAAGGCCATACAAGGGATTCAAGTTTTTCAACTTACATTAGTCGGACACACTTTAAGCTTGCATGTGACCTTTCTTTTTTATACTCTTGTATTA	none	0.254000	5.63934	47	0.655172	0.003288	0.088021	0.404238	0.205121	0.025180	GTATTGCTT/GTATTGCTT	G/G	G/G	G/G	G/G	G/G	G/G	G/G	G/G	NA	GTATTGCTT/GTATTGCTT	G/GTATTGCTT	G/G	G/GTATTGCTT	G/GTATTGCTT	G/G	G/G	G/G	G/GTATTGCTT	G/G	G/G	G/G	G/GTATTGCTT	G/GTATTGCTT	G/G	G/GTATTGCTT	G/G	G/G	G/GTATTGCTT	G/GTATTGCTT	GTATTGCTT/GTATTGCTT	G/G	G/GTATTGCTT
165	contig_11	870053	TTTACCTGTTCTATTATATTTCTTTTGCAGGTGTATACGATGCCTTACAGAAGAAATACCTGAAGACTCTTCTATTCTGTGTGTGCGAAGCAGTAGAAGGACCAATGATTGAGGAATATGCATGTAAAGCTTTAACCTATCTGATTGCAA	C	G	TTTGATCGGTAGAATATGATGGAATTAGGGATCTGTAGTTGAATGATTACTTTTATGGAATGTTTACTAGTAGAATATGATGGAATTAGGTTATTGTTTAAATAAATAGAGAATGCTACTTAAGTATTTATTACTTGTTACTGCTATATG	none	0.0560000	10.7037	8	0.777778	0.700640	0.393814	0.943191	0.908811	0.408173	C/C	C/C	C/C	C/C	C/C	C/C	C/C	C/C	C/C	C/C	C/C	C/C	C/C	C/C	C/G	C/C	C/C	C/C	C/C	C/C	C/C	C/C	C/C	C/G	C/C	C/C	C/C	C/C	C/C	C/C	G/G	C/C	C/C
166	contig_11	874765	TGGGGCTACATTTTAATAGTGATTAAGGTGTGTATGTGTAGGCCCATGATTTCAATGAGTCTATAATTTTTTCGCATCCTCTATCAAGAAAATTTGAATTTATTGGAAGCTTGGGAAGCTATGATTAATTAGAGGAGGATCGGATTAACA	T	C	CATTTCTATTGGGAGTGCCACCATCCTTTTTATATGTAAGAATCATAAATTTATATACTAAAAAGGATGGTGCCACTCTCAATAGGAATGGTGCTAATCTCATCCACCTTGATTGGATTGGAATGTATGACCTCATAAAATTGACTGCCA	TRINITY_GG_1493_c389_g1_i1	0.362000	11.0469	31	0.717325	0.118935	0.477189	0.923881	0.294295	0.085293	T/T	T/T	T/C	C/C	T/C	T/C	C/C	C/C	C/C	C/C	T/T	T/T	C/C	T/T	T/T	C/C	C/C	C/C	T/T	C/C	C/C	C/C	T/T	T/C	T/T	T/T	T/C	T/C	T/T	T/T	T/T	C/C	T/T
167	contig_11	1061987	CCAGGCCTATTATACGCTATGGTTGCATTTAAAAAAGCTTGTGTACTACATATAATGATAATTTTTATATTCTCTTCAATTTTAAATACTCCTTCCCTTTCATAATATAAGTCCTAACTATTAAAATATCTTATTTCATAATATAAACAC	A	G	TATACATAAAACAAAAAGTATTTATTCTGATTTTTTAACTTTCAAAGTCATTCAACCAATAGAAAATAATTGTGTTTAAATTTAATTGATGTAACATCTCAATAGTCTACTTAATACTTCTAATTCTAATAATTTAACCATTTTTCTTAA	none	0.177000	5.26087	12	0.705882	0.691485	0.805640	0.577857	0.717539	0.661544	A/A	A/A	G/G	A/G	A/A	A/A	A/A	A/A	A/A	G/G	A/A	A/A	NA	A/A	A/G	A/A	A/A	G/G	A/A	A/A	A/A	A/A	A/A	NA	G/G	A/G	A/A	A/A	A/G	A/A	A/G	A/A	G/G
168	contig_11	1088388	AATACTTTGCCTTGCCAACTGAAAATGCTCAATTCACAACTAAGGTCATGAGATCCTCTTTTGGCTTCTTTCGAGACTCTAAGCATTGTTGACACGCCACTCTCAATATTGAATGACATTATGTAAGGCCTAAAGTAACCACTAGTCTTG	C	T	GATAAAAGGGAAAACAATTAGATACAAAATGAAAAGCTTTGTTATAATGGACATGCTTGTTAAATTTGAAGCTCCTACCACCAAAAAGAAGCCTTTTTCCTTTGTTTCCCATAAACCTTCCTTTGATTTATACACTTTGCATACTCTAGT	none	0.471000	9.4712	20	0.622222	0.277831	0.236643	0.936404	0.849625	0.286922	C/C	C/C	T/T	T/T	T/T	C/C	T/T	T/T	C/T	T/T	C/C	C/C	T/T	C/C	T/T	C/C	C/C	T/T	T/T	C/C	C/C	T/T	C/C	T/T	T/T	C/T	C/C	C/C	C/T	C/C	T/T	T/T	T/T
169	contig_11	1102432	GTCTGGCTCTACACCATATTCTTTCATCTCATCAAAAAAATGCAAAGCATCACTAAACTTACCTTTTTTCGATAATCCGTGAATTATTGGATTGTAAGTGTCCAAAGAAGGCTTGAGACCTTGAATTTTCATCTCTTGCAATACAGACAA	C	T	GCATCTTCCGTCATTCCTTCTTCACATAACAAGCTTATTACCTTGTTATAGTTGAACTCATTAATCCGCGATTTCTCAATGTTCTTCCACATATCAAACACCTATTCACAAACTTCATGGAATCAATTACTGCAACGTGTTTAGAAACTA	TRINITY_GG_1493_c280_g1_i1	0.0550000	31.8802	2	0.681818	0.252311	0.213532	0.699670	0.170264	0.311674	C/C	T/T	C/C	C/C	C/C	C/C	C/C	C/C	C/C	C/C	C/C	C/T	C/C	C/C	C/C	C/C	C/C	C/C	C/C	C/C	C/C	C/C	C/C	C/C	C/C	C/C	C/C	C/C	C/C	C/C	C/C	C/C	C/C
170	contig_11	1199150	AAATGAACCAAAAAAAAAGAAGATAAATGACTAAATTAAATTAACCCATAAAGATAAATGACTAAAAGTGTAATTTTGCCTAAATAAGTTATAAATGTAGAGGGCCGCTTATAAGCTTAGAGCCCAAAAAGTTTGGTTACCTATTATAAT	G	A	GTGTGGTTAGTCGTCACAATCCCATTAGGGTTATGATAGAGTGTGGTCCCTGATGGTAGCGCCCTATATAAGCATAACACTTATGCTCCACAAGTATATGCTCTCATTCCCTGCCGCCTAAGGTGTCAGAGTTGGTACCTTTCAGCAAGG	none	0.172000	19.25	20	0.549296	0.610873	0.877447	0.606570	0.852142	0.382039	G/G	G/G	G/G	A/A	G/G	G/G	G/G	G/G	G/G	A/A	G/A	G/G	G/G	G/G	G/G	G/G	G/G	A/A	G/G	G/G	G/G	G/G	G/G	A/A	G/A	G/A	G/G	G/G	NA	G/G	G/G	G/G	G/A
171	contig_11	1201142	CGTCGATGAATTATAGCATCAACCACGAGCAAGTACACGTGGAAATTGTATTTATTTAAGGTCACAAAAATTTATACAAGAATTAAGTAAAAGAGTTTTTGTGAAATGTGAAAATGATTACTCAAATACAAACGGTAGAAGGGATTAGTA	C	T	CATCCTTATTGGGAGTGAAACAATCATTTTTAATGTATAAATTTATAATTCTTATATATAAATGGATGATGAGATTTCTAAATTTAGGTGGTCTCAATCCCTTCCACCAATACAAACATACAAGCTTGGCCTTGATATAGGCCGAACAAG	none	0.0490000	10.8802	3	0.774194	0.805093	0.599130	0.676114	0.625107	0.958701	C/C	C/C	C/C	C/C	C/C	C/C	C/C	C/C	C/C	C/C	C/C	C/C	C/C	T/T	C/C	C/C	C/C	C/C	C/C	C/C	C/C	C/C	C/C	C/C	C/C	C/C	C/C	C/C	C/C	C/C	C/C	C/C	C/C
172	contig_11	1201206	CAAAAATTTATACAAGAATTAAGTAAAAGAGTTTTTGTGAAATGTGAAAATGATTACTCAAATACAAACGGTAGAAGGGATTAGTACCATCCTTATTGGGAGTGAAACAATCATTTTTAATGTATAAATTTATAATTCTTATATATAAAT	G	A	GATGATGAGATTTCTAAATTTAGGTGGTCTCAATCCCTTCCACCAATACAAACATACAAGCTTGGCCTTGATATAGGCCGAACAAGCAAAATGAGCTTGAAGACTTAGCTCGGCCCAACATGGTAACCGAGAGCAAAAAGGCTCAAAAGC	none	0.0920000	11.0421	11	0.755556	0.672064	0.155365	0.310790	0.245505	0.623929	G/G	A/A	G/G	G/G	G/G	G/G	G/G	G/G	G/G	G/G	G/G	G/A	G/G	G/G	G/G	G/G	G/G	G/G	G/G	G/G	G/G	G/G	G/G	G/G	G/G	G/G	G/G	G/G	G/G	G/G	G/G	G/G	G/G
173	contig_11	1208617	TCCATAGAATCGTATAAAAAGTGCTAAGCTATAATCCCCATTCTAATAGTATATACTAAGAATTCGGAAACAAACAAAGAAGCTTCTACCTTTAACAAAGTTAAACCATCCAAATTTACTGACTCCACGTTGTGTTTGACGGAAGAAGGG	A	G	CCTAGTTTTGCACGAAAACACGCAATTTTGAAAACGGCAACGTTTCATAGAAATAGAACGAGGAAAGAGGAATACCTGAGAGGGGAGGACTTCAACGGAAGGAGGAGGAGGTATAGCAGGAACTTGTTGAGCAGCATCATCGAAGATTCC	TRINITY_GG_1493_c275_g1_i1	0.0490000	10.9375	3	0.641026	0.796960	0.809060	0.702324	0.666276	0.956567	A/A	A/A	A/A	A/A	A/A	A/A	A/A	A/A	A/A	A/A	A/A	A/A	A/A	G/G	A/A	A/A	A/A	A/A	A/A	A/A	A/A	A/A	A/A	A/A	A/A	A/A	A/A	A/A	A/A	A/A	A/A	A/A	A/A
174	contig_11	1572937	AATTGATTTTCGGGATTTAAAATGGATTAATTCGGTGTGAACACTCCTAGAGACTGGTGTGCATATTTTTCTGCTATCAATGTTCTTATTCCTTGCCTCTTTGTAATGAAATTCCTATTCCAAAAAAAAAGTTGCTTATAATTTTTTTCA	A	G	GAAAACAAATTTTTAAAGGAAAAAGAAAGCTTTTTTTAAAAAATAATAATAATTGCAAGCAAATCCCTTTAACCGCAAATTTATATGAGCCGCTAAAGCACTAGATCAAAATGAGCTTCATAAGCCAACCAGCTTAGCACGTGGGCCAAT	none	0.463000	6.0266	14	0.683673	0.448615	0.229898	0.210126	0.278849	0.608434	G/G	A/A	G/G	G/G	A/A	G/G	A/A	A/A	A/A	G/G	G/G	A/A	A/A	G/G	G/G	G/G	G/G	A/A	A/A	G/G	G/G	A/A	A/A	A/A	G/G	A/A	G/G	G/G	A/G	G/G	A/G	A/A	G/G
175	contig_11	1825037	ACTTCTGACAATAAGGCTAATATGTTTGCCTCAAAAAGCACCAGAGAGGCCACAGCAGACCCAACAGCTGTGCCATTTACAAGAGCAACACCTTCCTTGGGCTTCAACTCAAAGAACCCAGAATGCAGACCTGCTAAATGGAAAGCTTCC	C	T	TAGCATTTAGGGACTCTCCAGAGGGTCCAACAGCTTTGGAGTTTCGCCTGCCAGTTAGCAATGCAGCAATGTAGGACAGAGGAATTAGATCACCAGAAGCAGTTATTGTGCCACGCAATGGCAAGATGGGGGTGACATTGTGGTTGAGGA	TRINITY_GG_1493_c427_g1_i1	0.0960000	23.0625	18	0.605634	0.867942	0.777546	0.186876	0.504064	0.978500	C/C	C/C	C/C	C/C	C/C	C/C	C/C	C/C	C/C	C/C	C/C	C/C	C/C	C/C	C/C	C/C	C/C	T/T	C/C	C/C	C/C	C/C	C/C	C/C	C/C	C/C	C/C	C/T	C/C	C/C	C/C	C/C	C/C
176	contig_11	1844158	TTGGAGTTTTAATCTATTCTTTATACGTTTCACATATGTGGTTTTCATGAGAAGTGGAATGAGTGGATAAAGGTAAGCTTGTGTTTAAGAGATATTTTGGTCCTAGTATTTCTTTTAGTTGCGAAAGAGCTGGTAGGGCTTATCAGAGAA	A	G	CTAATGTAAAGGGTTTGCTGGATAGTTTTCATCTGCTTTCCATGGTCTGAGTATTCATCTTATTTAATACGTTGATGATACTATTTTGAAGGGCCAGACTATTGAAAGAAATTTATGGGCCTAAAAGGCAATTGTAAGAAGCTTTGAGAT	none	0.479000	6.78836	15	0.726316	0.316094	0.630861	0.796354	0.480529	0.492693	A/A	A/A	G/G	G/G	A/A	A/A	A/A	G/G	A/A	G/G	A/A	A/A	A/A	G/G	G/G	A/A	A/A	G/G	G/G	A/A	A/A	A/A	G/G	G/G	G/G	A/A	A/A	A/A	A/A	A/A	G/G	A/A	G/G
177	contig_11	2015711	CATCCATTAGGCGTAAATCAAGCTTTTCACGTACTATTAGACTGATTAAGTATCGAAAAGTAGTCGCATCCACCACAGGTGAGTACGTTTGCTCAAAGTCAATACCAGGTCTTTGTGAAAAACCTTGAGCAACAAGTCTGCTTTGTATCT	G	A	ACAATCTCACCTTTTTCATTCCTTTTCCACACAAAAACCCACTTGTATCCAATTGGCTTTACGCCTTCGGGTGTGCGGACCACAGGACCGAAAACTTCGCGTTTTGCAAGCGAATTTAATTCTGCTTACATTGCATCTTTCCACTTTGGC	none	0.0650000	8.77487	11	0.543689	0.094423	0.990342	0.809622	0.427133	0.076670	G/G	G/G	G/G	G/G	G/G	G/G	G/G	G/G	G/G	G/G	G/G	G/G	G/G	G/G	G/G	G/G	G/G	G/G	G/G	G/G	G/G	G/G	G/G	G/G	G/G	G/G	NA	G/G	G/G	G/G	G/G	G/G	G/G
178	contig_1104	40754	CCCCTAGTTGTTTGTTCTTCTTCTAGCTCTTTTAGTTCTGTTTCTTCTTCCATTACTAGTTCTTCACATTCTAGTTCTTCAGACCCTTTATATGTTCCTCCTATTTGTGTTGTAGAACCCACGTCGTCTTCAGATCCCAAGTCGGGTTCA	A	G	AGTCGCCCACAACTTCCGTCCCCACCAGGTTCACCCAGAAACCTTCTAAGAGCAAAGCTCTAGAACGCCATCGCCAAATGATTCATGAGTCGTACGGCCCGCCAAGGAAAGATGCTAAAATTGAAGTCCCCAAAAAGCTTCAAGGCATTT	none	0.827000	4.33333	38	0.775229	0.935801	0.283769	0.485386	0.800278	0.712516	G/G	G/G	A/G	G/G	A/G	G/G	G/G	G/G	NA	G/G	G/G	A/G	G/G	G/G	A/G	G/G	NA	A/G	G/G	G/G	NA	G/G	G/G	G/G	A/A	NA	G/G	G/G	A/G	G/G	NA	A/G	G/G
179	contig_1104	40850	CCTCCTATTTGTGTTGTAGAACCCACGTCGTCTTCAGATCCCAAGTCGGGTTCAAAGTCGCCCACAACTTCCGTCCCCACCAGGTTCACCCAGAAACCTTCTAAGAGCAAAGCTCTAGAACGCCATCGCCAAATGATTCATGAGTCGTAC	G	A	GCCCGCCAAGGAAAGATGCTAAAATTGAAGTCCCCAAAAAGCTTCAAGGCATTTGGGAAGTGAGAAAGATGTACTGGATCAACCACGACATCCTTCAAGTGGCTTCTGGGATATCTTCAACATTAAAACTCCATGTCGCAAATGTAGATT	none	0.699000	4.8141	0	NA	0.928143	0.546961	0.592199	0.948843	0.909325	NA	NA	NA	NA	NA	NA	NA	NA	NA	NA	NA	NA	NA	NA	NA	NA	NA	NA	NA	NA	NA	NA	NA	NA	NA	G/G	NA	NA	NA	NA	G/G	NA	NA
180	contig_1104	40855	TATTTGTGTTGTAGAACCCACGTCGTCTTCAGATCCCAAGTCGGGTTCAAAGTCGCCCACAACTTCCGTCCCCACCAGGTTCACCCAGAAACCTTCTAAGAGCAAAGCTCTAGAACGCCATCGCCAAATGATTCATGAGTCGTACGGCCC	G	A	CCAAGGAAAGATGCTAAAATTGAAGTCCCCAAAAAGCTTCAAGGCATTTGGGAAGTGAGAAAGATGTACTGGATCAACCACGACATCCTTCAAGTGGCTTCTGGGATATCTTCAACATTAAAACTCCATGTCGCAAATGTAGATTTTCGG	none	0.703000	4.84516	0	NA	0.928143	0.546961	0.592199	0.948843	0.909325	NA	NA	NA	NA	NA	NA	NA	NA	NA	NA	NA	NA	NA	NA	NA	NA	NA	NA	NA	NA	NA	NA	NA	NA	NA	NA	NA	NA	NA	NA	G/G	NA	NA
181	contig_1104	43116	GCGCCAGACACATTAACCAGGCATTAAAGCTCATTTACCAGCACGTTGAAGGCCAGCGTTCAAGCGCCAGGAGGGCGCTCGAGCGCCAGACCCCTGCTCAGAATACCTATAAATACAACTTTCTAAAGTTAGGAGGATATATTGAGTTGT	G	A	GAGAAATAAACCACAAAGTATAGTGCTTTAGTCAGAGTTCTAATACTCTTAGGTTTTGTTCTTGAAGTTCATGGCCTTGCTAGGCTAAGCTTTCCACTGAGATTGAATGTAATTACTTCATCTCTTGTGTCTTTCAATTGTTAGTTGTAT	none	0.297000	3.90667	0	NA	0.659464	0.729269	0.411284	0.205304	0.457366	G/G	NA	G/G	NA	NA	G/G	G/G	NA	NA	NA	NA	NA	NA	G/G	G/G	NA	NA	NA	G/G	NA	NA	G/G	NA	G/G	G/G	NA	NA	G/G	NA	NA	NA	NA	NA
182	contig_1104	43145	CTCATTTACCAGCACGTTGAAGGCCAGCGTTCAAGCGCCAGGAGGGCGCTCGAGCGCCAGACCCCTGCTCAGAATACCTATAAATACAACTTTCTAAAGTTAGGAGGATATATTGAGTTGTGGAGAAATAAACCACAAAGTATAGTGCTT	TAGTC	T	AGTCAGAGTTCTAATACTCTTAGGTTTTGTTCTTGAAGTTCATGGCCTTGCTAGGCTAAGCTTTCCACTGAGATTGAATGTAATTACTTCATCTCTTGTGTCTTTCAATTGTTAGTTGTATATTATATGTGAATTGGAGTTCTTCTTCTG	none	0.274000	3.68553	0	NA	0.659464	0.729269	0.411284	0.205304	0.457366	TAGTC/TAGTC	NA	TAGTC/TAGTC	NA	NA	TAGTC/TAGTC	TAGTC/TAGTC	NA	NA	NA	NA	TAGTC/TAGTC	TAGTC/TAGTC	TAGTC/TAGTC	TAGTC/TAGTC	NA	TAGTC/TAGTC	NA	TAGTC/TAGTC	NA	NA	TAGTC/TAGTC	NA	TAGTC/TAGTC	TAGTC/TAGTC	NA	TAGTC/TAGTC	TAGTC/TAGTC	NA	NA	NA	NA	NA
183	contig_1104	43163	GAAGGCCAGCGTTCAAGCGCCAGGAGGGCGCTCGAGCGCCAGACCCCTGCTCAGAATACCTATAAATACAACTTTCTAAAGTTAGGAGGATATATTGAGTTGTGGAGAAATAAACCACAAAGTATAGTGCTTTAGTCAGAGTTCTAATAC	T	A	CTTAGGTTTTGTTCTTGAAGTTCATGGCCTTGCTAGGCTAAGCTTTCCACTGAGATTGAATGTAATTACTTCATCTCTTGTGTCTTTCAATTGTTAGTTGTATATTATATGTGAATTGGAGTTCTTCTTCTGTTCTTCTTTTCTTGGTCT	none	0.300000	4.04138	0	NA	0.659464	0.729269	0.411284	0.205304	0.457366	T/T	NA	T/T	NA	NA	T/T	NA	NA	NA	NA	NA	NA	NA	T/T	T/T	NA	NA	NA	T/T	NA	NA	T/T	NA	T/T	T/T	NA	NA	T/T	NA	NA	NA	NA	NA
184	contig_1104	43164	AAGGCCAGCGTTCAAGCGCCAGGAGGGCGCTCGAGCGCCAGACCCCTGCTCAGAATACCTATAAATACAACTTTCTAAAGTTAGGAGGATATATTGAGTTGTGGAGAAATAAACCACAAAGTATAGTGCTTTAGTCAGAGTTCTAATACT	C	A	TTAGGTTTTGTTCTTGAAGTTCATGGCCTTGCTAGGCTAAGCTTTCCACTGAGATTGAATGTAATTACTTCATCTCTTGTGTCTTTCAATTGTTAGTTGTATATTATATGTGAATTGGAGTTCTTCTTCTGTTCTTCTTTTCTTGGTCTA	none	0.298000	4.0137	0	NA	0.659464	0.729269	0.411284	0.205304	0.457366	C/C	NA	C/C	NA	NA	C/C	NA	NA	NA	NA	NA	NA	NA	C/C	C/C	NA	NA	NA	C/C	NA	NA	C/C	NA	C/C	C/C	NA	NA	C/C	NA	NA	NA	NA	NA
185	contig_1106	692	GGTCACCCATCCTAGTACTACTCTCACCCAAGATCGCTTGACTGCGGGGTTCTGATGGGATCCGGTGCATTAGTGCTGGTATGATCCCACCTGTCATGTTTTGCGTGCTCAAATCCTATATGCTTTCTGTAGCGCGCTAATTATAAACGT	A	T	CAAAAAGAGAGGGGCAACACGAGGACTTCCCAGGAGGTCACCCATCCTAGTACTATTCTCGCCCAAACACGCTTAACTGCGGAGTTTTGATGGGATCCAGTGCAATAGTGCTGGTATGATCGCACCTGTCATGTTTTGCGTGCTCAAATC	none	0.233000	9.39326	31	0.794326	0.485388	0.687606	0.945632	0.919201	0.128055	A/A	A/A	T/T	A/A	A/A	A/A	A/A	A/A	NA	A/A	A/T	A/A	A/A	A/T	A/A	A/T	A/A	A/A	A/A	A/T	A/T	A/A	A/T	A/A	NA	A/A	A/T	A/T	A/A	A/A	A/A	A/A	A/A
186	contig_1115	13429	TCTTTCTAAAAATTAGGGTTACATTATGGTATCAGAGCAGTTTGATCCTTCGGACTGTGATGATTTGATAGTTAGCTGAACATGTAATATTCTGAACATATCTATTAAGCATGTCATAAGCTTCGAAGGGACATGAGGCTAATATTTGGT	C	A	TGATCAACTAAGTATTGGCGCATGAGAGTAGAAGTTATGACTGCTAATGGATAAGAATGATCTTTGAAAGGATTGTTCCTCTTTTAGAAAGTAGGATGAGTCATTGGGATAAATGTATCAGTGTTTGTGATTGTAAGATATTGAGCCTGG	none	0.177000	6.66304	9	0.730159	0.136398	0.617645	0.593758	0.640050	0.239825	C/C	C/C	C/C	C/C	C/C	A/A	A/A	NA	A/A	C/C	C/C	C/C	A/A	C/C	A/A	C/C	A/A	C/C	C/C	C/C	C/C	A/A	C/C	C/C	NA	C/C	C/C	C/C	C/C	C/C	C/A	A/A	C/A
187	contig_1115	42329	CTTTCCTTCCTTCGAACTTTCTTCCTCTCTCTTGCGCTTCCACAATAGCTATCTGCTAGCCATCATCACGGCCAAGGACTGCTTAGCAAGCTGACATGCCTGAATCAAAGTCTAATACTCCTAGATTTGCTGAGTAATCACCAAGTTCCT	G	A	ACCTCCGGTCTAAGGCCTTGCTCAAATCTCTTGGACTTCCACGTCTCATCAGGTTGGTTCTGAAGATTATTCGAGAATCAAGCTAAGCTTTCAAATCTGGCAACATACACATCCACAATCATGCCCCCCTGCTGCAGTATGAGAAATTCT	none	0.0730000	7.86979	8	0.628571	0.766693	0.617977	0.248842	0.450374	0.702582	G/G	G/G	G/G	G/G	G/G	G/G	G/G	G/G	G/G	G/G	G/G	G/G	G/G	G/G	G/G	G/A	G/G	G/G	G/G	A/A	A/A	G/G	G/G	G/G	G/G	G/G	A/A	G/A	G/G	G/G	G/G	G/G	G/G
188	contig_1115	95941	TTTCTTTCGGGCCATCTTCCCGGTCACCGGGAAACCCTACTAGTTCAGGTCATCTTACCCCATTCATTGGGAGACCCTACATTCTCAATCTTTTCATGCTTGTCTGCTTACCCAGTGTGTAACAGGTGGAACTCAACCCACTTACTCAAC	G	C	TCCACTGAAGGAGGAAAGCTTGTCTTATCATTTAATTTCATTTTTTTTACAAGATATCATGCATTTTCATTCAACATTCATCACATGACGATTTCACAATTCAAAATCAAGGAGCTTGCCATACCATCTCCTAACCTTAAACCATGTTAC	none	0.172000	9.125	7	0.851852	0.139828	0.446518	0.737845	0.805790	0.342560	G/G	G/G	G/G	G/G	G/G	C/C	C/C	G/G	C/C	C/C	G/G	G/G	G/C	G/G	C/C	G/G	C/C	G/G	G/G	G/G	G/G	C/C	G/G	G/G	G/G	G/G	G/G	G/G	G/G	G/G	G/C	C/C	G/G
189	contig_112	45286	ATAAACACTTAAAATAAAATGTATAAATTTCATATTACTCTTACACAAACACAATGTGTATTTATTAACTTTTCAACTTTACTCTTACTCCATTTCTTCCTATTTATTTGTTCATTTGCGTGTAAAAACACTTTTATTAAGAAATATAAT	C	T	ATTACTCTTGTTTTTATCAAAATAATTTTTAAAGCTTTCATATTATCCTTTATGTCTCATTGTTTTATTCGTTTATTAGTAGAGTATTAATTATTATCCAATCAAACATAAAAATAGAATAAATAAAAGTACAATTAATACTACCTTAAA	none	0.372000	5.17486	22	0.70073	0.068457	0.449732	0.396890	0.685483	0.256737	C/C	T/T	C/C	C/C	T/T	T/T	C/C	C/C	C/C	C/C	C/C	T/T	C/C	C/C	C/C	T/T	C/C	C/C	C/T	C/C	C/C	C/C	C/C	C/C	C/C	C/C	C/C	C/T	C/T	C/C	C/C	C/C	C/T
190	contig_112	58143	CGTAATCCTGTCAACAACAGTCAATAACTTTCACCTTGCTAATGATTCTAGCTTGAAACAACATTAAAGATTTTGTTTTTCATACAGTTAGAAAAACTAGAAGCTCCAATTGTTGCAAGGTACAGCCCATAGATATAGATAGATAAATAA	G	C	GCAATGAAACCTGAAGATCCCTTTGTTGGGCAAGAAGCTTCATTTCAACGACTTTGTATTGCTGAAGCCTGCAGGAATAAGTAAATAAAAAAATCTTATGAAAAAAGTGAAGTGAAAGTGAAACATGATTCTTTAATCGTACGAATGAAC	none	0.482000	11.974	23	0.722846	0.049431	0.059161	0.671731	0.432824	0.010495	C/C	C/C	C/C	G/G	C/C	C/C	G/G	G/G	G/G	G/G	G/G	C/C	G/G	G/G	G/G	C/C	C/C	G/G	C/C	C/C	C/C	G/G	G/G	G/G	G/G	G/G	C/C	C/C	G/C	G/G	G/G	G/G	G/C
191	contig_112	248843	GCTACCAGGGTTCTGAATTCTGACAATGATGAAAGCAATAATGCTCTAGCTCAACAAATTTGATGTCAAGTAAATGCAGGGAAACCCTCGGAATAGAGAATAAGCAAGAAATAATAGCTCAGCTATGAAAGACTCAAGACTATAAAAGAA	T	C	GAAGTTGCAAATGAGAGTATATACGACAGCATTTGAAGCTTGCATGAACTGGAAAAACCATCTAAACGTTTAAACAACTCAAAATACAGAGCACGCCTATGAAGTTAAAAGCCAAAGAACAAATCTAACTTCAGAGTATCTTCAGGCTAA	TRINITY_GG_1401_c34_g1_i1	0.135000	10.7135	27	0.583333	0.494072	0.002393	0.939810	0.015716	0.148170	T/T	T/T	C/C	T/T	T/T	T/T	T/T	T/T	T/T	T/T	T/T	T/T	T/T	T/T	T/T	T/T	T/T	T/T	T/T	T/T	T/T	T/T	T/T	T/T	T/T	T/T	T/T	T/T	T/C	T/T	T/T	T/T	T/T
192	contig_112	362092	TATTTTCTTTTCTTTTCTACCGTTTCCCCCTTTTTCCTTTTTGTTAATGGAAGAAGTCAGAAGCAACAAGAAGGAGAAGGAGAAGATCAACAGCAGAGAAGCAGATCAAGACAGTATTGATGAAGAATGAAGAAGAATGAAGCTTTTTTT	T	C	AAGTGTTCTATCTGAAGGATGTTATAGCAATTAACAAACAGTTATTAGTGCTTTTAGTTATCCTTTAACCTTTTAGTTTTTGCTATTCAGTCCCCTTTCTGTTTTCTGTTAGTTCAGTTGTTCTGTTACATATATATACGGAACCATGTT	none	0.110000	6.49462	20	0.646259	0.413841	0.032371	0.636147	0.033912	0.048498	T/T	T/T	T/C	T/T	T/T	T/T	T/T	T/T	T/T	T/T	T/T	T/T	T/T	T/T	T/T	T/T	T/T	T/T	T/T	T/T	T/T	T/C	T/T	T/T	T/T	T/T	T/T	T/T	T/C	T/T	T/T	T/T	T/T
193	contig_112	481926	AAAATCAATATTTTTAACTTCGATAAAAATCATCGTAAAACAAAAACAAACATGCACTTCATCTATGAGCCAAGTTAATTGATTCAACATACACTTTGATATTGTCTTCTTCAACACATTACACTTTTGAGAACGAGAGGTAACTGAATC	A	G	TATTCAAAGCTTTTCTATGCATCTTGCACTAAGAAGTTGTGTTTCTACTTTTCGAATGTAACCCTCTTAGATTTGAGGAAATAAAATATTCAAATAAACTAATACTAAAGCAAACCCAAATAAAAACCATCATATATCTGCTACAAGAAG	none	0.540000	7.58757	9	0.5	0.165221	0.999194	0.700817	0.395500	0.100272	A/A	NA	A/A	NA	G/G	G/G	G/G	G/G	G/G	A/A	G/G	A/A	G/G	G/G	A/A	NA	A/A	G/G	G/G	G/G	A/A	G/G	G/G	A/A	G/G	A/G	NA	G/G	A/A	A/A	A/A	G/G	A/A
194	contig_112	613353	AGTTAATTCCTAACTATAATACCTTCTCAGGTCTGCGGCATTGAACGTTCTAGGCAACTCCCTTCCTTGCAGAGTTTCTAAGGCATATGCACCTTTTCTAGTACTTCTGATCACTCGATATGGGCCTTCCCAATTTGCTGCAAGCTTTCC	G	A	TCTTTTGCGTTCTTCAGGCCTATACTGGCCCTTCTAAGAACAAGGTCTCCTATTATGAATTCACGTTTTACGACCTTAGTATTGTACCATTGAGCGACTCGCTGTTTTCTTGACATCTCAGTTAATCGAGCTAGTTCCCGGACTTCGTCT	none	0.170000	11.9202	13	0.682635	0.526200	0.606631	0.993466	0.882405	0.288363	A/A	G/G	G/G	G/G	G/G	G/G	G/G	G/G	G/G	G/G	G/G	G/G	G/G	G/G	G/G	G/G	A/A	G/G	G/G	G/G	G/A	G/G	G/G	A/A	G/G	G/G	G/A	G/G	A/A	G/G	G/G	G/G	G/G
195	contig_112	623545	ACAAAAAGCTTACATCCATGCACTGCATTGTTTAACTCCTAGTTAAGCTTCTCTGCCGAGCAGTGCCTTTGCTATCCAATTTTTTATTGGCCAATGCAATTTTTTTTATTAATATCAAACTTTTTTTTATAGCTATATATGAATATAATA	T	A	ATAACTATGGCTCCATCACAATTCAAGTGGCCTCTTAAACTTTCCTCAATCGAATGTGCACCTTTACAATCATTATTTGCCACAACAGTATACAATAGGAATCACATTTTCATGAAAAGTCTAGTAGGAGCATTCATAACATGATTCAGA	TRINITY_GG_1401_c183_g1_i1	0.0730000	8.48438	3	0.575758	0.720923	0.882103	0.048982	0.084421	0.522686	T/T	T/T	A/A	A/A	T/T	T/T	T/T	T/T	T/T	A/A	T/T	T/T	T/T	T/T	T/T	T/T	T/T	T/T	T/T	T/T	T/T	T/T	T/T	T/T	T/T	T/A	T/T	T/T	T/T	A/A	T/T	T/T	T/T
196	contig_112	733801	GACTTTCAAAAATTTAGATTTTACATTACACCTACAGACTACAGTATGAATTTGCCTACATATTCCACCCCTCTGACCTAACCGGCCGTGACTTCTAGAAGTATCTGGCGGCGGCTTCAGCAAGAGGCATCTTTGGGGGACATATGGCAA	C	A	AAGTATGGACATTGGAACTTCTAATACCGGGATTTATTTTCCTACAAGGAAGCTTACCACCGATGCGGTACAGCCACTAAGAAGAACTCTTCACCTCTGTGCTTAGCAGTTTGGCTCCATCAACTCCAACTTTTGTTTTTTTGATGGAAA	TRINITY_GG_1401_c18_g1_i2;TRINITY_GG_1401_c18_g1_i3;TRINITY_GG_1401_c18_g1_i1	0.151000	20.8281	12	0.646288	0.814163	0.598807	0.201046	0.141280	0.893856	C/C	A/A	C/A	A/A	C/C	A/A	C/C	C/C	C/C	A/A	C/C	C/A	C/C	C/C	C/C	C/A	C/C	C/C	C/C	A/A	C/C	C/C	C/C	C/C	C/C	C/C	C/C	C/A	C/C	C/C	C/C	C/C	C/A
197	contig_112	744373	TTTTGGTTAAGAATATTTGATTGAAATAGTTTACCCCAAAATAGTTTTAAAACCGCAAAACTTTTTTTGGTCAACGGTCAACCTGCTACTCCCCTAACCAAAAGCTATTATTATTTTTTTTCAAGAAAGTAAAATATAACAACTTTTTAC	A	T	GGAATTATGATTGAGACTTGTATTTGGTTTAGTATTATATACTTGTATTCATACGGTATTCATACAATGGATTAGGAAGTCAGTTAATTCAATTGGTTTCCTAATCTAGAAAGTGGTTAGAAGCTATTAAGCTTAAACTCATATATACAG	none	0.227000	10.3281	28	0.583851	0.851617	0.939265	0.620303	0.288662	0.918870	A/A	A/A	A/A	A/A	A/A	A/A	A/A	A/A	A/T	A/A	A/T	A/A	A/A	A/A	T/T	A/A	A/A	A/A	T/T	A/A	A/A	A/A	T/T	A/A	A/T	A/A	A/A	A/A	A/A	A/A	A/T	A/A	A/A
198	contig_112	886322	ACATGTAACGTTATTGTAAATCAAATAGTTTTAAAATTTTATTGAAATTTTTTTGAAAGATTCTTAGGAATAAAAACTAAAAACCAAAGAACTTGTTTAAAATGCATGAAAATAAACATTACCATAAATACATTCTTGATAATAAAATGC	T	C	CGAAAATATATTTTCAAAAACAAACTCTCCCTTACTAAGATGTCACTTAAGCTTTGTGCCTTCATTAATGGATTAATAGGAACATAAATTTCTTGGCTCCTATTTTTTAAAACAATATATATATAGCAATAATTATAGATTTGGACTGAT	none	0.272000	4.63006	15	0.696078	0.086896	0.995084	0.887476	0.098955	0.064528	T/T	T/T	T/T	T/T	T/T	T/T	C/C	T/C	C/C	T/T	C/C	T/T	C/C	C/C	T/T	T/T	T/T	C/C	T/T	C/C	NA	C/C	T/T	C/C	NA	T/T	T/T	T/T	T/T	T/T	T/T	C/C	T/T
199	contig_112	947974	GCATGTGGCGAAGAAGTGTTTGGTGCTTGAGAAATGATGACTATTAATTTTAATCTGTTGTACTTTTTTATGGGTACTTATATACATTATATTGGTTTTAAATTTTAATGCTATGATATAATGATTGACATATTTATAGATACTTCGCCA	G	A	ATTCTTATCTATCTGGCTTCCACCAATATATATGTTCATGTAATAAGCTTTTTAGAGGAAGGAGTGGCAGAGGTGGTAGTGGTGGTGGCAGAGGAGGAAGAAGAAGATGGTGGAAGAAAAGAAAAAGAAATGACTTTAGGATCAAAAAGA	none	0.689000	8.82447	9	0.655556	0.094830	0.713537	0.177973	0.367779	0.185938	A/A	A/A	A/A	A/A	A/A	A/A	G/G	G/G	G/G	A/A	G/G	A/A	G/G	G/G	A/A	A/A	A/A	G/G	A/A	A/A	A/A	G/G	A/A	G/G	G/G	A/A	A/A	A/A	A/A	A/A	A/A	G/G	A/A
200	contig_112	1172447	AGAAAATGCCTTGTGTAAAACTAGTGGGCAAGTAGAGCGAGCTAATGCAGCTGTCCGGAGGCTTGAGGTGGAGAAGGCTGCATTGAGGAGACAAATGGAGGCTTCTAAACTACGAGCTACAGAAACTTCTGCAAGCTTACAAGATATCTC	A	T	AGGAGGGAAAAGAAGACCCAAGTGAAGTTTCAGTTTCGAGAAAAGCATAAACCCTCTTTTCTGGAAGAGCTAATGACTGAAAAACGAAAATTGGCACAGCTGCTGCAGGAAGGGGAGCAAGCTAGAATGGAACGAGACCAAGTTAAGGTA	TRINITY_GG_1401_c8_g1_i5	0.297000	24.3594	27	0.611203	0.248336	0.960911	0.876957	0.979538	0.184395	A/A	A/A	A/A	A/A	A/A	A/A	T/T	T/T	A/T	T/T	A/T	A/A	A/T	T/T	A/A	A/A	A/A	T/T	A/A	A/T	A/A	T/T	A/A	T/T	A/T	T/T	A/A	A/A	A/T	A/A	A/A	T/T	A/A
201	contig_112	1243384	TCAGAATTTTAAGCGATGTGGATGCCAAGGTTTATTATAACTTGTACGCAAACAAGCTTGGTTATCAGGACCAGTCAGCTAAGGTAGGAAGCTTTAAAGAACAGAGAAGAAAATGGAGTCATCCTCACTATTAAGAATAGCCACAAGCCT	G	T	AGTTCTACAGTAGTAAATTCATAAAGACCGTCAAGATTCCTTCCAAAAATGTCATCTGCAACTCTGCAAGAAAGATTCTGAACCGGGGATCAATTTTTATTTTTATTTTTATTTTTTGGATCGAAGAAATTCAAGAAGAGATTCTCAAGA	TRINITY_GG_1401_c100_g1_i3;TRINITY_GG_1401_c100_g1_i1	0.645000	7.0765	20	0.646409	0.234356	0.908292	0.870650	0.622826	0.171311	T/T	T/T	T/T	T/T	T/T	NA	G/G	G/T	G/G	G/G	G/G	T/T	G/G	G/G	T/T	T/T	T/T	G/G	T/T	G/T	G/T	G/G	T/T	G/G	G/G	G/G	T/T	T/T	G/T	G/T	T/T	G/G	T/T
202	contig_112	1325457	TTTATTTTTCTCACCCTATGATTTTATTTTATCGTATTTCAAAATTTTAAAAGGCGAATATGAAGAGGGAATGATGAGAAATGAGTGGACCATAAATTACGGTTATGATGTATAGGGAGGAATCCAAATCCAAAGTTTTAAATATGGGTC	T	C	GAAACACGATAATGTCTTAAAAGCTTATAAATTTTAGAAATTATCAAATTCGTATCCAATTACAATTGTGGTATGCAATAATCACATCGTAACCGCTACTCGACCGTAATCTTTTAAAACCTTCCACAAATCGTTTTCATGACGAACTTG	TRINITY_GG_1401_c72_g1_i1	0.618000	8.95288	27	0.718861	0.310214	0.629495	0.540133	0.836821	0.586294	T/C	C/C	C/C	C/C	C/C	C/C	T/T	T/T	T/T	T/T	T/T	C/C	T/C	T/T	C/C	C/C	C/C	T/T	C/C	C/C	C/C	T/T	C/C	T/T	T/T	T/T	C/C	C/C	T/C	C/C	C/C	T/T	T/C
203	contig_112	1361838	GTGTGTTACTCATAAACAGGAAATACTGATAAAATTAGAACTATTTTAATACCTCTGAAAACATAAAGGACCAATAAGAGTCCACCTCGTCAACCCTTAACATCAGTATGCCACCTCAGAGCTTAAAAACAATGGTCCAAAAAAACAAAC	A	G	TAAAGCGCAAGCTTAAAAAAACATAAAATACCAAAGTAGAACTTTTGGAAAACACAAAGTCTTAAAAATGCATTTTAACCATAAACAAAATAAAATGTATTAAATAGTTTTAAAATTGTATGAGTTTTAATATGATTAATCTATATCTTA	none	0.630000	15.2292	30	0.645238	0.241418	0.665181	0.963381	0.802010	0.204024	G/G	G/G	G/G	A/G	A/G	A/G	A/A	A/A	A/A	A/A	A/A	G/G	A/A	A/A	G/G	G/G	G/G	A/A	G/G	G/G	G/G	A/A	G/G	A/A	A/A	A/A	A/G	A/G	A/G	A/G	A/G	A/A	A/G
204	contig_1127	12638	GCTACAGAAAGCATACAGGATTTGAGCACGCAAAACATGACAGTTGCGATCATACCGTCACTAATGCACCGGATTCCATCGGAATTCCGTAGTTAAGCATGCTTGGGCAAGAGTAGTACTAGGATGGGTGACCTCCTGGGAAGTCCTCGT	G	A	TTGCACCTCTCTTTTTGTAAGTTTTCCAATCTGTTTTGGATAAAAACTTATTAATTAGCATGCTAAAGAAAGCATAATGGATTTGAGCACGCAAAACATGACAGGTGCGATCATACCAGCACTAATGAACCGGATCCCATCAGAACTCCG	none	0.487000	10.3701	36	0.798387	0.835260	0.852985	0.424223	0.579686	0.489159	NA	G/G	A/A	G/A	G/G	G/A	G/A	NA	G/A	A/A	A/A	G/G	G/A	G/A	G/G	A/A	G/A	NA	NA	A/A	A/A	A/A	A/A	G/G	NA	G/A	NA	G/A	G/A	G/G	G/G	G/A	G/G
205	contig_1139	11412	TAGAAGGTGGATTTGCTGAATCTCACATAAAAAGGGCAACCCTTCATACACTTAACCACTATTCTTTTTAAGTCATTTATTGCCATCTTTAGATTCTTCTTCACAATAAGAGCATACTCCTTAACAGCTTGCTTAATGTATTCTCTATTA	C	G	AAAAAGTTTGGCCTACCTCGAATACAATTGGGCTATTATCTTTAGGAAGCTTGAACCTAGAAAATCTGGCCCTAGCTATATCATCATCTTCATCTTAAAATGGTGGAGACTCTAAGTCATCTGAGTCACCGTCTTCATCGATAAAATCAT	none	0.432000	13.4158	79	0.618875	0.674995	0.752926	0.466717	0.467210	0.568721	G/G	G/G	C/C	C/C	C/C	C/C	C/C	C/C	C/C	C/C	C/G	C/G	C/G	C/G	C/C	G/G	C/G	G/G	C/G	C/G	C/G	C/C	C/G	C/C	G/G	C/G	C/G	G/G	C/G	C/C	C/C	C/C	C/G
206	contig_115	45600	AGAACACCACCTCCTCCTAGAGTGGTTCTTGGTGATTATGTTGTCCCACAAGGTCTAAGAAATCATTCTGCAATTGTGCTTTCGGATGAGGCACAACAAATGGAGATTAAGCCTTATTGGTACAACGTCATTCTTACCAATCAATTCATG	A	G	AATAGGAGCACGAAGACCCTCATGTGTTTTTGGAGACATTTTATGACTTGGTTGCTACTATAGGGGTAAATGTGAATAAGATTGAAGATGTTTACATGAAGCTTTTCCATTTGTTGTTGATTGGGGATGCAAAGGAATGATTTAAGACTC	none	0.307000	3.81325	0	NA	0.000709	0.168514	0.199789	0.014197	0.018632	A/A	NA	NA	NA	NA	NA	A/A	A/A	NA	NA	NA	A/A	A/A	NA	A/A	A/A	A/A	A/A	NA	A/A	A/A	NA	A/A	A/A	A/A	A/A	NA	A/A	A/A	NA	NA	A/A	NA
207	contig_115	45603	ACACCACCTCCTCCTAGAGTGGTTCTTGGTGATTATGTTGTCCCACAAGGTCTAAGAAATCATTCTGCAATTGTGCTTTCGGATGAGGCACAACAAATGGAGATTAAGCCTTATTGGTACAACGTCATTCTTACCAATCAATTCATGAAA	T	A	AGGAGCACGAAGACCCTCATGTGTTTTTGGAGACATTTTATGACTTGGTTGCTACTATAGGGGTAAATGTGAATAAGATTGAAGATGTTTACATGAAGCTTTTCCATTTGTTGTTGATTGGGGATGCAAAGGAATGATTTAAGACTCTCC	none	0.310000	3.78313	0	NA	0.000815	0.167917	0.176003	0.012832	0.025327	T/T	NA	NA	NA	NA	NA	T/T	T/T	NA	NA	NA	T/T	T/T	NA	T/T	T/T	T/T	T/T	NA	T/T	T/T	NA	T/T	T/T	T/T	T/T	NA	T/T	T/T	NA	NA	T/T	NA
208	contig_115	217554	AAAGAGAAACAGTTGTATGCAAAATTAGATAAGTGTGAGTTCTGGTAGGAAGAAGTCCAATTCCTTGGCCATGTGATTAATAAAGACGATGTAGCTGTGGACCCAAGCAAAGTCGAGGCTGTGTTAAAATTGGAATGACCGACCAATGTT	C	T	TGGGTTTAGCAGGGTATTACCGGCGATTCATCAAAGGGTTGTCTAAGATTGCTATTCCGTTGACCAAGTTGACAAGGAAGGGTGTTCCGTTTGTGTGGGATGCCAAGTGTGAAGAAAGCTTTCAGTTGCTGAAGAAAAATTTGACAACAG	TRINITY_GG_916_c1_g1_i1	0.0520000	15.6615	4	0.563218	0.703112	0.385947	0.332256	0.264971	0.155597	C/C	C/C	C/C	C/C	C/C	C/C	C/C	C/C	C/C	C/C	C/C	C/C	C/C	T/T	C/C	C/C	C/C	C/C	C/C	C/C	C/C	C/C	C/C	C/C	T/T	C/C	C/C	C/T	C/C	C/C	C/C	C/C	C/C
209	contig_115	423841	GACGACTATAGAGGACGGCATGCACGACCTCAAGGAAATGATACAAAAACAAGCCGAAGAGATTGAAAGGATGAACAAGGAGGGTGAAGCTTGGAAGAAACAACAGGTTGAATTCCAGGCTATCTTAGTCAATCTTGGTATGGGGCAGCA	A	AC	CCCCCTCAGCGACATGAAAATCTTCAGGAGGGACACAACCCCCAGATGGAGAAGCAAGTTTCCATGGTGGGACCACAGATCCCGCAATCTCAACCCATTAACATTCCACCTTATCTTCCCGACATGTACCAGGTGGCGGAGAACGACATA	none	0.0600000	8.25521	3	0.466667	0.234516	0.811006	0.030580	0.153813	0.289030	A/A	A/A	AC/AC	A/A	A/A	A/A	A/A	A/A	A/A	A/A	A/A	A/A	A/A	A/A	A/A	A/A	A/A	A/A	A/A	A/A	A/A	A/A	A/A	A/A	A/A	A/AC	A/A	A/A	A/A	A/A	A/A	A/A	A/A
210	contig_115	591008	TGGAGATAGTTCCCATGATGGGGATATTTGAAACGCGAAGATTGTAACGAGCTACCCCAAATCGATATATAAGAAGCTTAATTCAAACAAATATTGCAAAAGTTATGGCATCCTAAACTTTGACACTCAAATCAAATCTACTAAGTTGAT	G	A	ATGATGGTGATTGTCATGGGGGTGATGGTTCCCATGATGGGGATATTTGCAACGCTTAGATCGTAACGAGCTACCCCAAATAGATATATAATAAGTTCAATTACGACAAATATAGCAAACGTTATGGCATCTTAAAGTTTGACACTCAAA	none	0.0580000	10.5183	11	0.561404	0.624909	0.787219	0.180601	0.786420	0.603892	G/G	G/G	G/G	G/G	G/G	G/G	G/G	G/G	G/G	G/G	G/G	G/G	G/G	G/G	G/G	A/A	G/A	G/G	G/G	A/A	G/A	G/G	G/G	G/G	G/G	G/G	G/A	G/A	G/G	G/G	G/G	G/G	G/G
211	contig_115	670726	CTCAATTCCGACAAATATAACAAAAGTTATGGCATCTTAAAGTTTGACACTCAAATCAAATCTACTAAATTGATGATGATGGTGATTGTCATGGTGGTGATAGTTCCCATGATAGGGTTATTTGTAACGCGTAGATCGTACTGAGCTACC	C	G	CAAATCGATATATAATAAGCTTAATTCCTAAAATATAGCAAAAGTTATGGCAACTTAAAGTTTGACAATCAAATCAAATATACTAAGTTGATGATGATGGTGATTGTCATGATGGTAATTGTTCCCATGATGGGGATACTTGTAACGCGT	none	0.285000	5.43094	18	0.644068	0.797399	0.250606	0.223601	0.405297	0.619568	C/C	NA	C/C	C/G	C/C	C/C	C/C	G/G	C/C	NA	C/C	G/G	C/C	C/C	C/C	G/G	G/G	G/G	G/G	C/C	G/G	C/C	C/C	G/G	C/C	C/C	NA	G/G	C/G	C/C	C/C	C/C	G/G
212	contig_115	709760	GCGAACTATCACCACCATGCCAATCACCATCATCATCAACATAATTGATTTGATTTGATTGTCAAATTTTAAGAGGCCATAACTGTCGCTATATATGTCGGAATTAAGCTTATTATATATCGATTTGGGATAGCTCGTTACGATATACGC	A	G	TTGCAAATATCCCCATCGTTGGAACTATCACCACCATGGCAATCACCATCATCATCAACTTAGTAGATTTGATTTGAGTGTCAAACTTTAAGATGCATTAACTTTGGTTATATTTGTCGGAATTGAGCTGATTATATATCGATTTGGGGT	none	0.915000	10.6878	6	0.547619	0.136467	0.438096	0.612159	0.246389	0.382181	G/G	G/G	G/G	G/G	G/G	G/G	G/G	G/G	G/G	G/G	G/G	G/G	G/G	G/G	G/G	G/G	G/G	G/G	G/G	G/G	G/G	G/G	G/G	G/G	G/G	G/G	G/G	G/G	G/G	A/A	G/G	A/G	G/G
213	contig_1157	34820	CTCCTCATAGATCAACTTTTGCTAAAGTCGTTCCTACTTCTTCTGATGCTCCTGCTGGTGACTTGGGCTCTCTAAACGATTCTCAATCTCCTCCAGCTCCCTCGCCTCCACAAGTTCCTCCTGCTAATGTCACTGAAGTAAACGTTGGTG	G	T	GGGTAATGAGTAAGAAGCTTAGTCTTCACACAAATGAAAGGGTTATATTTCCCCCAAAAAGGAGTTCGACAAAGTTTGCGCATATCGAAACTACCAAAGGTCGACGTCGAGGTAGATTGGCACAGAACAAGAAGCAGAAATCCTCTTGCT	none	0.310000	18.6823	24	0.653396	0.079619	0.533837	0.217312	0.010226	0.093706	T/T	G/G	G/G	G/G	G/G	G/G	G/G	G/G	G/G	G/G	G/G	G/T	G/T	G/G	T/T	G/G	G/G	G/G	T/T	G/T	G/G	G/G	T/T	G/G	G/G	G/T	G/G	G/G	T/T	G/G	G/T	G/G	G/G
214	contig_1161	1538	ATGGGATCCGGTGCATTAGTGCTGGTATGATCGCACTTGTAATGTTTTGCGTGCTCAAAACCTATATGTCTTCTGTAGTGTGCTAATTAATCACTTTTTATCCAAAACAGACTGGAAAACTTACAAAAACAGAGGTGCAACACAAGGACT	TC	T	CCCAGGAGGTCAACCATCCTACTACTCTCCCGCAAGCACGCTTAACTGCGGAGTTCTTATAGGATCCGTTGCATTAGTGCTGGTATGATCGCACCTGTCATGTTTTGCGTACTCAAAACCTATATACCTTCTGTAGCGCGCTAATTAATC	none	0.558000	10.9932	24	0.822464	0.730633	0.762284	0.620669	0.690220	0.855328	T/T	NA	TC/TC	TC/TC	T/T	NA	NA	T/T	TC/TC	TC/TC	TC/T	TC/T	NA	NA	T/T	TC/TC	NA	TC/T	T/T	NA	NA	NA	T/T	T/T	NA	TC/T	NA	TC/TC	TC/T	TC/T	TC/T	NA	NA
215	contig_1175	109613	GGGGAGCTCCAGTGCTCTTAGTCAAGAAGAAAGATGGAAAGTTAAGGTTGTGTGTGGACTATCGACAGCTGAATAAGCTTACGGTAAAGAACAAATACCCCCTTCCCCGAATTAATGATTTGCTGGACCAATTAGGAGGAGCTAAAGTGT	TC	T	CTCTAAGATCGATTTGCACTCGGGGTATCATCAGATTCGAATTAAGCCGGGGGATGTTCCCAAGACCGCTTTCAGGACTCGTTATGGTCATTATGAATATTTAGTGGTTCCATTCGGGTTAACTAATGCTCCTGCAGTTTTCATGGACTA	none	0.239000	7.0266	33	0.673684	0.013787	0.492274	0.447933	0.140922	0.102278	T/T	TC/TC	T/T	TC/T	TC/TC	T/T	T/T	TC/TC	T/T	T/T	T/T	TC/TC	T/T	TC/TC	TC/T	TC/TC	T/T	TC/TC	TC/TC	TC/TC	TC/TC	NA	TC/TC	TC/TC	TC/TC	TC/T	TC/TC	TC/TC	TC/TC	TC/TC	TC/T	T/T	TC/T
216	contig_1175	109870	GTTCCATTCGGGTTAACTAATGCTCCTGCAGTTTTCATGGACTACATGAACCAGATTTTCCATTCCTATTTGGACAAGTTTGTGGTGGTTTTTATTGATGATATCTTAGTTTACTCTAAGACACCGGAGGAACACAAGGAACATCTGAAG	A	G	TTGTGTTGGAAATTCTTAAGGAGAAACAGTTGTATGCAAAGCTTGAGAAGTGTGAGTTTTGGTTGGATGAAGTTCAATTCCTTGGCCATGTGGTGAATAAAGATAGTGTGGTCGTTGACCCCAGCAAGGTTGAAGCAGTACTGAAATGGG	none	0.368000	5.29121	31	0.734043	0.358555	0.857563	0.132132	0.189724	0.916589	A/A	G/G	A/A	A/A	A/G	A/A	A/A	A/G	A/A	A/A	A/A	A/G	A/A	G/G	A/A	NA	A/A	A/A	G/G	A/G	G/G	A/A	G/G	A/G	A/A	A/G	A/G	G/G	A/G	NA	A/A	A/A	A/A
217	contig_118	124681	AAGATGATGCTACCTCGTCTACTATGCTGATAAGTGCAAATCATACGTGTTTTTATGCTTTAAATTATGCACTTACTAATGTGTTTTAAGTTGATTTTGATGGAAAAATACCCCAACTCTAGTAATTGCAAGTTCTTAGGTGAATTTATA	A	G	ATTTTTAGTGTTTTTATATTGATTGGCTGCTAATTACGCATATTTAAACTTTGGTCTAAGCTTTGGATGCAAGAAGAATTGGAGAAAAGCCACGAAAAAGCGAAGAAAGCGCCTAGAACTGGCGCTTAAGCACCTAATTCCTAGCATTTT	none	0.136000	10.6754	35	0.541353	0.472770	0.181313	0.660515	0.660736	0.496773	A/A	A/A	A/A	A/A	G/G	A/A	A/A	A/G	A/A	A/A	A/G	A/A	A/A	A/A	A/A	A/A	A/A	A/A	A/A	A/A	A/A	A/A	A/A	A/G	A/G	A/A	A/G	A/A	A/G	A/G	A/A	A/A	A/G
218	contig_118	145832	TAAACAAAGGTCGTGTACATTTAAAGTAATGAACTTAAAGAACATGTATAATTACATGTAATAAATAATTTTAGGGTAAAATAGAAATGAATTATTGAAAGCTTTTCATAAACTAGAAGATTTTTGATAAGCTACTAGCTTATAGCTTGT	G	C	ACTAAACACAACCTTAGTTCAGTGGATGGGATTGTCAATGGTATGCGCTATGCACCTTGTTTCAATTTGATTGGGAGAAGAACATGCTGATGACTCAACGCCAGATGCATAATGCACAGAACTTGCGTTTTCCTAACCTAGAGCAAAGCC	none	0.473000	6.98925	19	0.642857	0.680930	0.777343	0.653575	0.552090	0.644911	G/G	G/G	C/C	C/C	C/C	G/G	G/G	C/C	G/G	C/C	G/G	G/G	G/G	C/C	G/G	G/G	G/G	C/C	G/G	G/G	G/G	G/G	C/C	C/C	C/C	G/C	G/G	G/G	G/C	C/C	G/G	G/G	C/C
219	contig_118	169152	TTTTCAACAGCCTCATCATAATTAGTGATTTAGGTTTATATCCTATTGGAATCGATTTTAAAAAAAAAAAATCAAATTTCCGTATGGATTTACTATTTTGTTATCAGATCGTACTGCCTCTCTAGTTTTTAAGAAAACAACGTGTTCTAA	A	G	GGATTAGCGCGAATGCTGAGAGGATTGTTAAGCTTAGATTATGTGTGCTAAAATTGAAAGAAAGAAAGAAAAACTGTGAATGTATAAACTGCTGATGAGCGCTAGTTGGATGTGATTTTTTGTAGAGAACTCAAATGCATAAGGTATCTG	TRINITY_GG_2590_c56_g1_i2	0.133000	9.79167	14	0.748299	0.496374	0.163514	0.136601	0.716692	0.657159	A/A	A/A	A/A	A/A	G/G	A/A	A/A	G/G	A/A	A/A	A/A	A/A	A/A	A/A	A/A	A/A	A/A	A/A	A/A	A/A	A/A	A/A	A/A	A/G	A/G	A/A	A/A	A/A	NA	A/G	A/A	A/A	A/A
220	contig_118	189240	CAGAAAATAATAGGAGGTAAAACCTCAAGTAAGAGCAATAGTTAGTAAATGCAAAACACATCAAGATTACAAGACTCAATTATAAACTCCTAAGACTCAATCCTAATAATAATTAATAATAAAAGCAATAAATATTAGGTTGCCTCCCAA	C	T	AAGCGCTTGTTTAACGTCGTAAGCTTGACGCCTATAACTTTAAAGTTCAAGGTGGCTTGAGGCATCCAAGAGAAGAATATCTCCTCCCTTCCAATTTGAGTCCATCTCCAAAGTGCTTCTGCAATAAAATTCTTCCATGAGGCCAAGGTG	none	0.134000	7.59474	15	0.554688	0.589157	0.488620	0.169636	0.607769	0.448317	C/C	C/C	C/C	C/C	T/T	C/C	C/C	T/T	C/C	C/C	C/C	C/C	C/C	C/C	C/C	C/C	C/C	C/C	C/C	C/C	C/C	C/C	C/C	T/T	T/T	C/C	C/C	C/C	C/T	C/T	C/C	C/C	C/C
221	contig_118	269973	GTTCTCATACGATATATGGGATTGACTTACTAACGTGAGTATAATGTTGTGGAAATGGTGGTGGGTGTGGGAATGTTGGGCCGCTTGTTGAGCCATCATCCTCTTCACCACCATCTACTTTAGTGGGCTTAGCCTCAGTGTCAGGCCCAT	T	C	ATGTGGGATTGATTGGGCTTTTTCAGTAAAAGCTTGAAAAAAGAGGATGATAAAAAGGTAAAGAACAAGAGACAAATATGAATTTTTTAAAGCCATATCATTAATATAGTAAAAATAGAGACAATAAATAGATGAGAAACAATGGTGTAA	none	0.105000	11.4973	16	0.524194	0.439415	0.261234	0.611958	0.647079	0.134066	T/T	T/T	T/T	T/T	T/C	T/T	T/T	C/C	T/T	T/T	T/T	T/T	T/T	T/T	T/T	T/T	T/T	T/T	T/T	T/T	T/T	T/T	T/T	T/C	NA	T/T	T/T	T/T	T/C	T/C	T/T	T/T	T/C
222	contig_118	336084	CCACGTGTCATCCTGAAATATTACATCATATTAATATAACATTTTCATATAAGTAAACTAAATATCCAAACTAATATAAATAGTTAACAAAATAATTTAAAAAACTTAATAAAAACATTTTTTCTTAAAAAAATCCAACAAAATCATATT	G	C	AGTATCTAACCGGAATAGCTTCATCCGTAAGATTACCGGAATAGCTTCATCCGTAAGCTTACCAGAATATCTTCATCCGGGAAAACGAATAACTGAAATTTATAGCAATCACAACTAATAAACAAGCATACAGTAACTTAATAAATTGAT	none	0.679000	15.5421	36	0.595661	0.290822	0.898990	0.144331	0.083688	0.344179	G/C	G/G	C/C	C/C	G/C	C/C	C/C	G/G	C/C	C/C	C/C	G/G	G/C	C/C	C/C	C/C	C/C	C/C	C/C	C/C	C/C	C/C	C/C	G/G	G/G	G/C	G/C	G/C	G/C	G/C	C/C	C/C	G/C
223	contig_118	369101	CTATTTTGAATTTTGTATATTCACTTTATAATAAGTTGTCAGCAGTTTGTTTTGGCTCATTCGTGTCGAACTTAGTAAAATGACAACGATCATAACATTTTATAAATATTGATTTTTTTTAATCCGATCATTGAATCATATGATGTTATC	C	T	TAAAGATCATATATGCCAATTTATAGATTATTTGGATATTTATGGATATGTAATCTTGAAGTAGAAATACACTTATATTTCAAATAACATGTTTTACGTCAAAATGTATTATTCAAATGAAGTAACACAAAGCTTTCAAATGATATGAAA	none	0.660000	9.9267	14	0.696774	0.430855	0.832009	0.237540	0.939378	0.890791	T/T	C/C	T/T	T/T	C/C	T/T	T/T	C/C	T/T	T/T	T/T	C/C	T/T	T/T	T/T	T/T	T/T	C/C	T/T	C/T	T/T	T/T	C/T	C/C	C/C	C/T	T/T	T/T	C/T	C/C	T/T	T/T	C/C
224	contig_118	529743	ATATTTTAAAATTATTTTTAAATGATAATATTCATTAATGTCAGGATTAATTCAAATTTTTTTTTGTTGTATATAATAATTTTACTTAATTAACTCTAATATGATTGTCTACCAAATTAAATTACTAAAATAGTTTTAGACCAACTTTAT	CT	C	TTTTTATCATTTAAAATGATTCATACCATTAATACGCTAACAAACTTATGATATGATAACACATTAAGTGTCACAATCCTCTTCCTCCATTTTGATTTGCACACCCCTAAGGAGCAAGTGCACACACAAAGCTTCTGCCGCGCGTGTGCA	none	0.672000	5.96774	14	0.649485	0.661800	0.498690	0.206535	0.513796	0.870418	CT/C	CT/CT	C/C	C/C	CT/CT	CT/C	C/C	CT/CT	C/C	C/C	C/C	CT/CT	C/C	C/C	C/C	C/C	NA	CT/C	C/C	C/C	C/C	C/C	C/C	CT/CT	CT/CT	CT/C	C/C	C/C	CT/C	CT/CT	C/C	C/C	CT/CT
225	contig_118	547410	TTGAAGAGGTGGATTTTAACATTTGGGGTTTGTCTGCGGAAAGCTTTATGCCTCCTTCTAACTTAGGAAAGACATAAAATATACTTTGTAATAGAATAAGCGTTGTATTTTTATCCCCAAAAAAGAAAAGTAAAGAAAAGAAAATAATAT	A	G	CATCTAATGTATCATGTAATGACAAGCATGATGAGACTATAATTCTTTATTCCATGACAAATTGTTGGAGTACCGATTTGGAAATGTGCACATACTCATGCATTTTTAAATAAAGCATTTGTGATTTATGTAAAACTGTGCGTGTTTAAA	none	0.611000	4.6875	35	0.723684	0.676449	0.357221	0.045938	0.224773	0.941306	G/G	A/A	A/G	G/G	A/G	G/G	A/G	A/A	G/G	G/G	G/G	A/G	G/G	G/G	G/G	G/G	NA	A/A	G/G	G/G	G/G	G/G	A/G	NA	A/A	A/G	G/G	G/G	A/G	G/G	G/G	G/G	A/A
226	contig_118	736405	TAATACTGATCCTTTTTTTTTTGTAACTCATATTTATAATAGAATAGTGGAATCTATAACTTTTAGATGTACAGTAGAATTTGGCTTTGGCTGTGAGCATATGTAAAAAATTGTACATTGTCAGGAAAAATAGCTCTGTAATGCTTTGCT	C	T	TTAACTCACGGAGTTGACAATTTCCCCTCGCGTAATCAACATTGGGATGCAATATGTCTTGCTGTATTGAAGTGGGCAGCCTGCAGAAGTCGTGTGAAGATTTGTCTGTATGTAGCGATGTTCTGATTTAAGCTTCAATTGTTAAGGTGA	TRINITY_GG_2590_c1_g1_i3;TRINITY_GG_2590_c1_g1_i2	0.0650000	12.1198	10	0.76	0.062645	0.099134	0.538727	0.680980	0.166950	C/C	T/T	C/C	C/C	C/C	C/C	C/C	C/C	C/C	C/C	C/C	C/T	C/C	C/C	C/C	C/C	C/C	C/C	C/C	C/C	C/C	C/C	C/C	C/C	C/C	C/C	C/C	C/C	C/C	C/C	C/C	C/C	C/C
227	contig_118	828561	ATTTCTATTTAGATCCGCACGAAAATCCTTGCCTCTTTTCATGGCCTTGAAGAAGAAGGAGAACTTCGAATGAGGAGAAGAGGATAATAACCAGCTGTTAATGGAAAACCTCAATCTCATAGACGAAGTCAAAGTGGCGGCCAAGGTAAA	A	T	GAATGGTCGAGGAAACAACAAGTGGCCTAACGATACAACAAAAAAGTATCCCACAGAAGCTTTGAAGGAGGAGACCTGGTGATGAGAAGAGTAGCCTCATTAATAAGGAAATACCAACGAAGCAAAATGCAAAGAAAACTAAAAGCTGGG	none	0.443000	13.3229	47	0.737542	0.626796	0.027366	0.077807	0.987479	0.353590	T/T	T/T	A/A	A/T	A/A	A/T	T/T	A/A	T/T	A/T	A/A	A/T	T/T	A/A	A/A	A/T	A/T	A/A	A/A	A/T	A/T	T/T	T/T	A/A	A/A	A/T	A/T	A/T	A/T	A/T	A/A	T/T	A/A
228	contig_118	856690	CTGAATTAACATAGGAACACGTTGTTCTATAGGCCATGGGTCGTAGTAAAAAATATTTGAAAACTCAGGATTATATTGTGGATGATAGTTTCATCATTACTTGGTTGGACTGATTTAAAATGAAAATGTTGTACATTTCTCGAAATAGAA	A	G	TATTTTTAGAATTGAAATCAAGACAAAGATAACCTTTAAAACCTATCTTATATCCAAGGAAAACCGATTTTCTTGCTTGCGGTCAAGCTTACCTTTGTTTTGGATGATTATGGTAGCGTAGCACAAACACCCAAAAACCTTTAGGTCAAT	none	0.458000	8.39583	42	0.717514	0.978021	0.315624	0.649910	0.902745	0.958576	G/G	G/G	A/A	G/G	A/A	G/G	G/G	A/A	A/G	A/G	A/A	A/G	G/G	A/A	A/A	A/G	G/G	A/A	A/A	G/G	G/G	A/G	G/G	A/A	A/A	A/G	A/G	G/G	A/G	A/G	A/G	G/G	A/A
229	contig_118	894288	TCGCTTCCTCCTATGGACAAAATCCAATTCCCTCTGCCACCACACATATCCTCTGACTCCGCCATAATCCACATCCTTACACGTGCCCACCTCATGTATTTCTCCTACGACACCATTTGAATCGCCTTTCAAGCTTCTGAAACTCAACGA	C	T	GATGATGAACATCATCGTTTTGACTGCCCGCCTTTAAACCTCTTCAAATCTCCAATTAAGACCTATCGCAATTGTGGGTCGACATCGTTCGTGTTTGATTTGTTGATTAGAGCGTGTTTGGAGTCCATGAAGGTTGATCCCTCCATTGAG	none	0.490000	14.1823	21	0.617363	0.905101	0.338201	0.141323	0.461894	0.575276	T/T	T/T	C/C	T/T	C/C	T/T	T/T	C/C	T/T	T/T	C/C	C/T	T/T	C/C	C/C	T/T	T/T	C/C	C/C	C/T	T/T	T/T	T/T	C/C	C/C	C/T	T/T	T/T	C/T	C/T	C/C	T/T	C/C
230	contig_118	977932	CATTGATTGATCTTTTTACCATAATATCCTTTTTATAGTGTTTCACCTAACTTATGGATACATTAATTATTTTAACTTTGTTAATGAATAATGAGGACATTTTAGTAAAAGAAAAGCTTTTTAATGTTACTAATTATTACACAAAATGTA	C	T	ATAACCTTAAACGACAAATAAAATGAAACAAAGAGAGTAAAATATAAGGAAATAAGTATTAATTCATGGTCTATTCTGTGACATCATGCTACAACATCAAGATTTGCCCTATCACTAAAATTATATGAGATAGCAATTCACAATAATTAC	TRINITY_GG_2590_c45_g1_i1	0.431000	4.68263	36	0.68254	0.880980	0.451182	0.345824	0.100861	0.757426	T/T	T/T	C/C	C/T	C/C	T/T	NA	C/C	NA	NA	C/T	T/T	C/T	C/C	C/C	C/T	T/T	C/C	C/C	T/T	T/T	NA	T/T	C/C	C/C	NA	NA	NA	C/T	C/T	C/C	C/T	C/T
231	contig_118	1096891	ATTTTAGAGGAAGAAAATTTCTTTTTTTCTCAAATTAAGATCTAAGAATGATTTGTTTGGTAAAAATCCACTAAACACAAAGTCAGTGCATCCAACCAAATTTTAACACGTGGCATAACGATCATTTCGACAAAATGAAGTGACAAATTT	G	A	ACATATAAAGCTTGACTCTTCATTCCTAAACCAGAGATTTCTTCAAGACTAACTTGAGAGGAAACTGTTATGAACCGCTATCCCAATACATCTTCCATGTAGGACACTTGCAATAAAATTGTCATCTCAGCCTAGTGAACTGAAATATAG	none	0.463000	9.82105	23	0.679654	0.627942	0.149682	0.044871	0.993990	0.219258	A/A	A/A	G/G	A/A	G/G	A/A	A/A	G/G	A/A	A/A	G/G	G/A	A/A	G/G	G/G	A/A	A/A	G/G	G/G	A/A	A/A	G/A	A/A	G/G	G/G	G/A	A/A	A/A	G/A	G/A	G/G	A/A	G/A
232	contig_118	1113779	TTATAGTCAGAATTTGAATACCCAATGATCTCTAAGTTATCTGACACAGGGGTATCATGTGGCCTACCGAGCTTAGCTTTGGCAGTGTGTGAAGCTTGCATAAGCTTATCTGGATTTTCAGCTATCAAACACTGCTCCAATTCCTATTTT	C	T	TGTGATAATCAATCTGCTATTCACATTGTTACTAATCTTGTATTTCATGAACGCAACACATGAAAATTGATTGTCATACTATCCGAGATCATGTGTAGACAAGTCTTATTCGCTTATCTTTAATTTCTTCTCCTGAGTAGTTAGTAGATT	none	0.340000	5.61497	17	0.726619	0.877750	0.329935	0.099300	0.994658	0.320850	C/C	C/C	C/C	C/C	C/T	NA	C/C	T/T	C/C	C/C	T/T	C/C	C/C	T/T	C/C	C/C	C/C	T/T	C/C	C/C	C/C	C/C	C/C	C/T	T/T	C/T	C/C	C/C	C/C	C/C	C/C	C/C	C/T
233	contig_118	1120652	TTAAAACCAAACCAGAATTTCAAAAATTAGATTGGATGAAAGTTGTAGCAAGGAGTGATGAAGTTTTCAATCAATGTGACAAGGTCACTGAACCTACAGAAAATCCAAAATTTCTACTTCAGTGTGCAGAAAAAATGGGCACTCATTGCG	G	A	AGATCAAGTAGTCAGTAAGCTTTTCCGCAAAGGAAACATCTCTAAAAAGTGTTGTGAAAAGCTTGTAGAAACAGGTCAACATTGTCATATTAATATGGTGAAGGCTTTAATTCGTACTCCTCAGTTCAGAGATGTCAATGCAATTCATAC	none	0.411000	13.5833	25	0.578595	0.430062	0.521579	0.707025	0.185862	0.933468	G/G	A/A	A/A	G/G	A/A	G/G	G/G	A/A	G/G	G/G	A/A	G/A	G/G	A/A	A/A	G/G	G/G	A/A	G/G	G/G	G/G	G/G	G/G	A/A	A/A	G/A	G/G	G/G	G/G	G/A	A/A	G/G	G/A
234	contig_118	1209508	TTCTATTTGACAAGTTTTTATTGGATTCAGCTTTATTAGACTATTATTTCTAATTTTATTTAAGTTAGATTTAATTAGCCTAATTAAGTTTAATTATTATTTTCAGGTCGTATTTGGGCTCCCTTAGGCATTGAAGTTATTAAGCTTGAA	A	G	TGAAGATTGCTTGTTGGACCACCTTAGAGTTATTTTCATTTTTATTTCTTGTTTGGGTCAGGTTTTTACTAGCCCACCTTACTTTAGGATTTGGTGGTTAAATAGAGTTGTTTTTATGTTAGTTATTTCGGGATTGTAATGACCACTCAT	none	0.307000	13.1111	26	0.684636	0.198065	0.585453	0.996584	0.327596	0.694374	A/A	G/G	A/A	A/A	G/G	A/A	A/A	G/G	A/A	A/A	A/G	A/G	A/A	G/G	G/G	A/A	A/A	G/G	A/A	A/A	A/A	A/A	A/A	A/A	G/G	A/G	A/A	A/A	A/G	A/A	G/G	A/A	A/G
235	contig_118	1213084	TCTAGGCATCGACCTCTCATGAATTTGTTTGACAAGGTTCCTGCTGTTGATAAGGATGCATTTGTAGCCCCTAGTGCTTCCATCGTTGGTGATGTTCAGGTTGGCCAAGCTTCCTCCATTTGGTATGGATGTGTTCTTAGAGGTAAATTA	T	C	AGCACAGTCACTTCTAATTCCTGTTCTTGCTTCAAGTAATTACTTCCTTCTCTCTTATGAATTTGATTTTCTCTTAATTTGTACTCGCTATAGTTTATCTAGTTTTTGTGTTTCTGGTTCTAACCACAACGACCGGCCTTTTATGTCAAT	none	0.336000	19.0677	17	0.612121	0.607328	0.592610	0.185675	0.303870	0.871714	T/T	C/C	T/T	T/T	C/C	T/T	T/T	C/C	T/T	T/T	T/C	C/C	T/T	C/C	C/C	T/T	T/T	C/C	T/T	T/T	T/T	T/T	T/T	T/T	C/C	T/C	T/T	T/T	T/C	T/T	T/C	T/T	T/C
236	contig_118	1248495	ATGTAATTTCCATGTATTCCAGTGCATGATTTTTGTCATCTCTTCTGCCTATAATGTCCAAACAATTCAATTAGTTAGACCCATGGATACTCACATGTGCTGATTTAGCAAAATTGCTTTAAGCTTCTGGTTCTCTGCATAACTGTTCCT	G	A	TTGCTGTTTATTTCAACTCTCTTCTTTATTTATCTTTCAAACTTTAATAATTTAACCTAATGCTAACGATTTTGATTAGTTTAATGATGAATGTGGTTGTCAGTGTTTTAATATATCTTGCTGTGTAAAATCACGGTTTGTCACATTCCT	none	0.377000	10.0995	32	0.632708	0.564287	0.332724	0.055600	0.050813	0.971265	G/G	A/A	G/G	G/G	G/A	G/G	G/G	A/A	G/G	G/G	G/A	G/A	G/G	A/A	A/A	G/G	G/G	A/A	G/G	G/G	G/G	G/G	G/G	G/G	A/A	G/A	G/G	G/G	G/A	G/G	A/A	G/G	G/A
237	contig_118	1256532	TGTTTTTTGAACCAGACATTACTTAACATTTTCGAAAATTATTTTTAAACATTCTAATGAAAAAAATTAACAAACAAACAATTTTTTTTATAATATCTAGGAATATACATTTCTGGACATCCTAAGAGTATATTCCTAGTAATTAGATTC	T	C	CGAAAATCTTTTTTTAATCCACGAAACAAACGTCCTCTTAAAAAATAAAAGTTGTCTAGCGAACAACGATGTTCAACGAACAATAGCAATTTAAGCTTGTACGAAAAGCTTGATCAATAATGTTAACAATTTAAATGTTAGCCCCAAATA	none	0.556000	5.69892	16	0.675439	0.670688	0.481020	0.107776	0.081357	0.920734	C/C	T/T	C/C	C/C	T/T	C/C	C/C	T/T	NA	C/C	T/T	T/T	C/C	T/T	T/T	C/C	C/C	T/T	C/C	C/C	C/C	C/C	C/C	C/C	T/T	T/C	C/C	C/C	T/C	C/C	T/T	T/C	T/C
238	contig_118	1256568	AATTATTTTTAAACATTCTAATGAAAAAAATTAACAAACAAACAATTTTTTTTATAATATCTAGGAATATACATTTCTGGACATCCTAAGAGTATATTCCTAGTAATTAGATTCTCGAAAATCTTTTTTTAATCCACGAAACAAACGTCC	T	C	CTTAAAAAATAAAAGTTGTCTAGCGAACAACGATGTTCAACGAACAATAGCAATTTAAGCTTGTACGAAAAGCTTGATCAATAATGTTAACAATTTAAATGTTAGCCCCAAATATTCAAATAATGAGATCCCTAACACTTATAATTATAA	none	0.556000	5.7043	16	0.678261	0.670688	0.481020	0.107776	0.081357	0.920734	C/C	T/T	C/C	C/C	T/T	C/C	C/C	T/T	NA	C/C	T/T	T/T	C/C	T/T	T/T	C/C	C/C	T/T	C/C	C/C	C/C	C/C	C/C	C/C	T/T	T/C	C/C	C/C	T/C	C/C	T/T	T/C	T/C
239	contig_118	1282780	ATTGATTATAGAAAAAAAAAACAAAAGAGGTATACATACATATCTAATACGTAATTTATTATTATTTTAAACATTTTCGATTAAATTTTGTATACATTTTTTCATGTGGTATACCGTATACCACTTAGGACGTAGTGTGTGTTAAAATCC	A	G	ACTCCAACTCTATTCAAAATCAAGACTCAATCAAAAGCTTGAGAATGAAGGGTCAAAGTCAAATTTCATGGTCTCATATCCTCTGCTGATCGCGTCATCGACGGTCAGGAATAGCGGCTCCTCTCTCCCACGTTGAATTTTTCATTTCAA	none	0.602000	7.92147	16	0.674699	0.839414	0.081004	0.045888	0.490622	0.550173	G/G	G/G	A/G	G/G	A/A	G/G	G/G	A/A	G/G	G/G	A/A	G/G	G/G	A/A	A/A	G/G	G/G	A/G	G/G	G/G	G/G	G/G	G/G	G/G	A/A	A/G	G/G	G/G	A/G	G/G	A/A	G/G	G/G
240	contig_118	1359234	AATAAATACATAGCCCTTTATTTGGGTGGTTCTAAATAGACGTACTTGATGTTTTTAACAATAGCTCTTAATAGGTACCTAGTCATTTATTTGAGTGGTGCTATATATATAGAGAGCACTTGATGTACCTACCTACGTGAGTGTGAAGGA	C	T	CGAACCGCCTTCTATGAAAGCCATTGGCAAGCTTTCTAGAGCGCTCATGAGTACCCAAGGTATTTGAGGGTCCATAATCATGTGTTTGTATTATATCGTAGAGCAATCGCAATTTCTTAAGAATAGTGTGTGTTGTGGGGGTCCCAATTT	none	0.0780000	23.5781	12	0.515901	0.350597	0.266264	0.405816	0.035130	0.284989	C/C	T/T	T/T	C/C	C/C	C/C	C/C	C/C	C/C	C/C	C/C	C/T	C/C	C/C	C/C	C/C	C/C	C/C	C/C	C/C	C/C	C/C	C/C	C/C	C/C	C/C	C/C	C/C	C/T	C/C	C/C	C/C	C/T
241	contig_118	1364691	ACAAACAGTGGAAGTCATATCTATATTCAGCTTCTGATGATGATCTTGAAACTGTGTTTTGCTTCTTGCATTTCCAGGATATTAATGAATGTCCCAAAAATATGTAGAAGACAGTAATGGATCTTCTGGTTATGGGACATGTGGCCCAAT	C	T	TGCATCAGTATAAGCTTTCAGTCGAAGAGAAGAATCTTTTCTGTATAGAAGACATTGGCCTGGATTCTTTTTAATATAGTGAATGACGCGGATGGCAGCCTGGTAGTGTCCTTGTCGCAGTTCATGCATTTTCTGACTTAATTGTTGTAC	none	0.463000	6.78977	48	0.644205	0.204455	0.361921	0.698737	0.174422	0.416651	NA	C/C	C/C	T/T	C/C	C/T	T/T	C/T	T/T	T/T	C/C	C/T	T/T	C/T	C/C	C/T	T/T	T/T	C/T	T/T	C/T	T/T	T/T	T/T	C/C	C/T	C/T	NA	NA	T/T	C/T	NA	C/T
242	contig_118	1390805	TATACCATGTACGTTGTAGATCTAGAGATAGACTATACTTGCATGTGGTCGTTGTGAGTTCTTGTGTTTAATGCTTGTCTTTGGCTTAGGAGAGTCAATGGATTGATCTCTTAGGTTTAAGTCAAGGGTTATTGAGTCAAGGAATTGATC	G	A	TTAATTAACTTTGTGAACTTGGCCACCAACAATAAGATAGAGAGTAGATTAATGAGGCTTTCGGTAATTCAAAGGGGGCTTTATCTCTGAAGTTCCCGGATGCGTAACCAATCTGTATTCGATCTTAGATGAAGCTTTAATTGTAGTTTT	none	0.594000	18.3073	57	0.619546	0.790173	0.175651	0.280686	0.390949	0.963345	A/A	A/A	A/A	A/A	G/G	A/A	A/A	G/G	A/A	A/A	G/G	A/A	A/A	G/A	G/A	A/A	A/A	G/A	G/A	A/A	G/A	A/A	A/A	G/A	G/A	G/A	A/A	G/A	A/A	A/A	G/G	A/A	G/A
243	contig_118	1468589	CGGCTTCAGTAAGCTATGTGTTCCTGGCTTGCTCTTTCTCCTCCAAAGCCGACTTAAGTTCAGCCACTTGAGCCTTAAGCCGAGTGATCTCCTCTTATGAATTCTTCATCTCGAAAGCTTGAAAGGAATTCTTCTTTCTCTCGGCAGCCA	G	A	AAGTTCATCACGCTCAGCTAAGGACTTGGTCCTTTTTTCAAACTGTTTCTTCAAGTCCTTTAATTCCTCCTCCAACTGGTCAATAACCTCCTTAGAGTTCTTGAGCATCGTCTCCCACAATTTGAGGTCATCCACAATAGGAACATATAG	none	0.174000	20.6094	29	0.602585	0.305568	0.494860	0.969430	0.102689	0.205874	G/G	G/G	G/A	G/A	G/G	G/G	G/G	G/G	G/G	A/A	G/A	G/A	G/G	G/G	G/G	G/G	G/G	G/A	G/G	G/G	G/G	G/G	G/G	G/A	G/G	G/G	G/G	G/G	G/G	G/G	G/G	G/G	G/A
244	contig_118	1468667	GCCGAGTGATCTCCTCTTATGAATTCTTCATCTCGAAAGCTTGAAAGGAATTCTTCTTTCTCTCGGCAGCCAGAAGTTCATCACGCTCAGCTAAGGACTTGGTCCTTTTTTCAAACTGTTTCTTCAAGTCCTTTAATTCCTCCTCCAACT	G	A	GTCAATAACCTCCTTAGAGTTCTTGAGCATCGTCTCCCACAATTTGAGGTCATCCACAATAGGAACATATAGAAAAGAATAAGTCAAAGTTGGCTTATCATTCTCGTGTTGACATTTCCTCTTTGGAAGAAATCACTATGATGAAATTGG	none	0.0910000	20.6094	21	0.677778	0.389624	0.980298	0.452751	0.078570	0.476393	G/G	G/A	G/A	G/G	G/G	G/G	G/G	G/G	G/G	G/G	G/G	G/A	G/G	G/G	G/G	G/G	G/G	G/A	G/G	G/A	G/G	G/G	G/A	G/G	G/G	G/A	G/G	G/G	G/A	G/G	G/G	G/G	G/A
245	contig_118	1469474	TGGAGGGTATACGCCATGAAAAAGGGCTTCTCTCCTACAACGGCAGTCGTACAAATCCTCTCGTCCTCCCCCGGGATCTCAAGTTTATAGTCGAGTGAGGGATTGGAAGTGTAGGAGTTATTAGGGGTGTTAGGTCCATAATGGAAATAC	G	T	TTTTCCATTCCGTCTCAACCAAATTCAATTGCTTCTAGGTCTTTATCAAGAAAGCTTGACTTAACCACGATGCAGGTACCCATAATAAGTTGTTGATACCCCGGATAATCTCCCATTCGGGCCTCATTTGTTGAAGTTCTATGTCGGCCC	none	0.267000	12.0366	50	0.651515	0.698012	0.003230	0.531975	0.665541	0.604811	G/G	T/T	T/T	G/T	G/G	G/G	G/G	G/G	G/G	G/T	G/G	G/T	G/G	G/T	G/G	G/G	G/G	G/T	G/G	G/G	G/G	G/T	G/T	T/T	G/G	G/T	G/T	G/T	G/T	G/G	G/G	G/G	G/T
246	contig_118	1469501	TTCTCTCCTACAACGGCAGTCGTACAAATCCTCTCGTCCTCCCCCGGGATCTCAAGTTTATAGTCGAGTGAGGGATTGGAAGTGTAGGAGTTATTAGGGGTGTTAGGTCCATAATGGAAATACGTTTTCCATTCCGTCTCAACCAAATTC	A	G	ATTGCTTCTAGGTCTTTATCAAGAAAGCTTGACTTAACCACGATGCAGGTACCCATAATAAGTTGTTGATACCCCGGATAATCTCCCATTCGGGCCTCATTTGTTGAAGTTCTATGTCGGCCCCGAACGGGCTAACTTGACTTATCCCAA	none	0.151000	11.9844	35	0.59867	0.499096	0.020131	0.886900	0.291694	0.361794	A/A	A/A	A/A	A/G	A/A	A/A	A/A	A/A	A/A	A/G	A/A	A/G	A/A	A/G	A/A	A/A	A/A	A/G	A/A	A/A	A/A	A/A	A/A	A/G	A/A	A/A	A/G	A/A	A/A	A/A	A/A	A/A	A/G
247	contig_118	1490947	CAATAAATTGAACTCAATTTGAAAGTGGATAATTGAACTCAATTTTAAAGTGGCTTATGTAAATATTTAACTAATAGCACATTCAATGGAGAGCAGAAAGCTTTGGCTTGTTGGCTCTTGCTTCTGTTTCTTTACACGGGAGCAGCTTCT	C	T	GAAGGTTTTTTTTAATCAGCTAAATTCGCACACTTCCACACTACATTACTCTTAAATCTGCTCTTAAATCTATTTCGCTAGGCATCAAACTCCTCTCTTTGAGTTTAAGAGCTCCTCCTTATGCCACTTGAGCTATAAGCTCTCGGCCTT	none	0.298000	11.1675	20	0.655319	0.917044	0.086174	0.761457	0.887211	0.946208	C/C	T/T	T/T	T/T	C/C	C/C	C/C	C/C	C/C	T/T	C/C	T/T	C/C	C/C	C/C	C/C	C/C	C/T	C/C	C/C	C/C	C/C	T/T	T/T	C/C	C/T	C/C	C/T	C/T	C/C	C/C	C/C	T/T
248	contig_118	1501477	TTGCTGTGGATATCACTGGTGGGGTATAATTTGTAAAATTTCTTCTAGGGATCTTACCCGACTTATCATAATTTTTATAATATCGGTATCCATTTAAATTTTGCTGAGAAGCTTTTTCTTTATCTTCTTTCTTCGTGAAATTAGGATCTT	A	G	GGGAGTTTTCTCCCATTCTTTGATTCTTATCCACTTGTCAGCTCTCCTATTTAGATCATTCATTGATTACGACTTTTCACCTAGAAAATACTTAGCGAAATGACCTGTGAGTATGCCCTTAGTAAGGAAATACAAAACCAAATTAGGTTG	none	0.302000	12.1406	13	0.715976	0.980514	0.139788	0.626676	0.994217	0.957174	A/A	G/G	A/G	G/G	A/A	A/A	A/A	A/A	A/A	A/G	A/A	G/G	A/A	A/A	A/A	A/A	A/A	G/G	A/A	A/A	A/A	A/A	G/G	G/G	A/A	A/G	A/A	A/A	A/A	A/A	A/A	A/A	G/G
249	contig_118	1505083	GGAGAGATTCCATCACCCAGTGACTTATTAGGATTTATGTTATTAATAAAAAGTTACTATAATGCATGAGTTGCATGTTGGGCTTTTATAATGGAGCCTCTAAGGTTGGTGGAAGGGATTGAGAACACCCAAATTTAGAAATTCCACCAT	C	T	CATTTATATATAAGAATCATAAATCTATACATTAAAAAGGATGGTGCCACTTCCAATAGGGATGGTGCTAATCCCTTCCACCCTAAGGTTTAGCATAGTGTTTAAGCTTATTGAGGTTATTGGGCTTGGACCTTTGATCTAACTAAGTTA	none	0.113000	8.25789	10	0.598214	0.977973	0.506393	0.928866	0.138832	0.739603	C/C	T/T	T/T	C/C	C/C	C/C	C/C	C/C	C/C	C/C	C/C	T/T	C/C	C/C	C/C	C/C	C/C	C/T	C/C	C/C	C/C	C/C	C/T	C/C	C/C	C/T	C/C	C/C	C/T	C/C	C/C	C/C	C/T
250	contig_118	1564910	GCGAATAATGGACATCTTGACTATAGGGGAGAAGGTCTCAAAATAATCAACACCTTCTACTTGAGTGAAACCCTTGGCAACCAATCGAGCTTTGTACCTTTCAACAGAACCGTCTGGGTACCTTTTGATTTTGAAAACCCATTTGCATCC	A	G	ATGAGTTTGACATGAGGAGGAAGCTTGACAATTTCCCAAGTATTGTTGACCATGAGAGCATCAATTTCAGACTTCATTGCCTTCTGCCAACAAGGATGTTTAACTGCCTCCTGGTAACCAGATGGTTCGAATTTAGAAGAAATTTGCATG	none	0.245000	11.0156	18	0.59	0.328398	0.218424	0.991100	0.630604	0.094929	A/A	A/A	A/A	G/G	A/A	A/A	A/A	A/A	A/A	A/G	A/A	A/A	A/A	G/G	A/A	A/A	A/A	G/G	A/A	A/G	A/A	A/A	G/G	G/G	A/A	A/G	A/A	A/A	A/G	A/A	A/A	A/A	A/G
251	contig_118	1607330	TTGGCTTTTGTGACTCCGATTTTTTCAGATGTCGCCTTGATAGGAAAAGTACTTCTTGTCACATGCCATTTTCTAAAAAACTCACTAGTTTCTTGGGCAAGCAAAAAAGAAGCTTGTGTGGCCCTATCCACAGCCAAAGCCGAATACATA	A	G	CGGCCAGTAGTTGTTGTGCTCAAATACTTTGAATTAAATCTCAACTAAAAGATTTTGGTGTGGATTTGGGGTGTGTTCCATTAAAATGTGATGATATAAGTGTTATTAACTTGAGTAAAAACCTCATCTTGCATTCTAGAAATAAACATA	none	0.217000	12.7435	41	0.607339	0.019198	0.273322	0.165895	0.569257	0.003844	A/A	A/A	A/A	G/G	A/G	A/A	A/A	A/G	A/A	G/G	A/A	A/A	A/A	A/G	A/G	A/A	A/A	G/G	A/A	A/A	A/A	A/A	A/G	G/G	A/A	A/G	A/A	A/G	A/G	A/A	A/A	A/A	A/A
252	contig_118	1653063	TCAACTCTGGTTATCTAAGTTATAAGATTAGTTATTTTTGCTCTCACTACTTTAATACTTTCAACTTGATCTCAAGTTCAAGATTTAGGAATGACCCATATGGTAGTAGTGTAGCAAGATCATCCCTGTCAGAATTAAACAAACCTAGGC	A	G	TCCAAGTAGGAAGCTTGTACCTGTATTGGCTACGTATATGTGCTTATCCATCGTAATGAAGTCAAATCATATTTGGAGTAAGTCTTAAACTATATGATTAGGATTTTTTAAAGTTATATTTGTTTATTGAAAAAATATAATTGGATTGAA	none	0.206000	15.9688	32	0.667327	0.768704	0.123055	0.504339	0.937123	0.334885	A/A	A/A	A/A	A/G	A/A	A/A	A/A	A/A	A/A	G/G	A/A	A/G	A/A	G/G	A/A	A/A	A/A	G/G	A/A	A/A	A/A	A/A	G/G	A/G	A/A	A/G	A/A	A/A	A/G	A/A	A/A	A/A	A/G
253	contig_118	1696790	ATTTTTCTCATGAAGTTAACTTTCTTCAATGCATTTGGTGTTAAATTACCCTCCCATAAAAGACCATCAGAATATCTTGTGTGAACTCTTCCCATAATCTTAACCATAAGAGTTTCAATTAGAGTTAGGATTGGTTTACCTCTTAGATGG	T	C	CAATCCATTGACAAAAGCTTTCTGACATGTTATTGGTAATATGCTCAGACTTTACTCGGGAATCAAACTGACATCTAGCCCACATGTGTGATGGTATTTTCTGTAACCACTCATATGCCTTCAGGTCTGCTTTCTTGATTTGTTCCATAT	none	0.218000	7.60526	24	0.660377	0.646182	0.626042	0.763104	0.893085	0.163644	T/T	T/T	T/T	C/C	T/T	T/T	T/T	T/T	T/T	T/C	T/T	T/T	T/T	T/C	T/T	T/T	T/T	C/C	T/T	T/T	T/T	T/T	T/C	C/C	T/T	T/C	T/C	T/T	T/T	T/T	T/T	T/T	T/T
254	contig_118	1815822	TAAGAGCACCACCACCAAGATATTTATTTGCAAAATCCACTTCAACAGCTTCACTTGGTTGATCTTCTATAAATCCCGAGCTGTGAACCTATTAAAATGCAAAAGTATTACCTATTACAAACCAAATGGATCATTACAAAGAACCCAACT	G	A	AAATTAATTTTGCTAACAATTGAAAAGAAGCTTCCTTCAGTTACCTCAAATTTGCAGAGAGATAAAACAGAAGTGCTCCAAAAGTCGGCATTCGGGTAAGAAATGTGAACTGAATCATCTTGGAAGGGAAGTACTTTTCGCTCAAATGAG	TRINITY_GG_2590_c24_g1_i15;TRINITY_GG_2590_c24_g1_i3;TRINITY_GG_2590_c24_g1_i11;TRINITY_GG_2590_c24_g1_i4	0.203000	10.3646	17	0.712575	0.350541	0.454652	0.993087	0.965062	0.140391	G/G	G/G	G/G	A/A	G/G	G/G	G/G	G/G	G/G	G/A	G/G	G/G	G/G	G/G	G/G	G/G	G/G	A/A	G/G	G/G	G/G	G/G	A/A	A/A	G/G	G/A	G/G	G/G	G/G	G/G	G/G	G/G	G/G
255	contig_118	1868744	TTTGAAAGACCAAATTAATAATTAGCTCATTATAATTTTATATTGTGCCGTGTAGCAGAAGCAGGTAACATAGCATTTTCAGTGGAGAATTTCTTAGGTCGCAAGCTTCCGTCACACCTTTTAAAGTTTAACTGCATCTATTTAATTTTC	G	A	TACTCGTATAATCCATTATTTACATTAAGAATTTCAGATATTACTTTTTCACAGTTATTTATAAATCAGAAATATTTAAAAATATCTTTACACCTAAAAATTATTATTTATGCAAACAGAGTAATAAAATTATATTGCTTATTGAAAAAA	none	0.194000	7.79058	18	0.654054	0.481270	0.559028	0.976470	0.774311	0.271571	G/G	G/G	G/G	A/A	G/G	G/G	G/G	G/G	G/G	A/A	G/G	G/G	G/G	G/G	G/G	G/G	G/G	G/A	G/G	G/G	G/G	G/G	A/A	NA	G/G	G/A	G/G	G/G	G/G	G/G	G/G	G/G	G/G
256	contig_118	1911209	ATGTTGCAATCTTATTGATGAGAGCCAATTTATTTTTAGCTGGGTGCATCTTGGCTACATGTTTGATTGCTGTTCAGCTAATTGCTTATGTACATTACATATACAGCTTGAGGTGCCAAAAGAACTGATTCAATCATCAATGCTAGAAGA	A	G	TTGAAAAAGCTGCGCAAACCGGCCTTTGTTCCTGTAAATCCTGAAACAGATGCAGCAAAGCTTCATGATGAGGAAACTGGGATCACCCGGCGCCGTCTTGCCAATGGAATTCCTGTTAATTATAAGGTGTGCTATGCAAGTTTATATCAA	TRINITY_GG_2590_c139_g1_i1	0.204000	10.4241	12	0.662338	0.801976	0.400291	0.842955	0.689463	0.378187	A/A	A/A	A/A	G/G	A/A	A/A	A/A	A/A	A/A	G/G	A/A	A/A	A/A	A/A	A/A	A/A	A/A	A/G	A/A	A/A	A/A	A/A	G/G	A/G	A/A	A/G	A/A	A/A	A/A	A/A	A/A	A/A	A/A
257	contig_118	2027084	AAAAAGTTACAGCACAAAACTATTAATTTGACCTATTAATTATTTCTACTTTTATTATTTTTATAACTAATAGCTATTGAGTAAACTTTAAAGTCAATGATTAATTTAGTTTACTTATGTACTTTTTGTTAGATTCTATAAAAATTAATT	A	AT	TTTTTTTAATCCATGTAAAATCTCCTGAGATGACTAATATTTCAGAATTGAGGGAATATAAAAAAACTTTCTTGACACGACAAAAAGCTTTGTTTTTTATACTAAAACACTATATTTCTCTCTTATCAAAGCACATAAATGTTAGAAGAA	none	0.201000	4.43103	9	0.611111	0.847597	0.383487	0.180777	0.438537	0.794252	A/A	NA	A/A	AT/AT	A/A	A/A	A/A	A/A	A/A	NA	A/A	A/A	A/A	A/A	A/A	A/A	A/A	A/A	A/A	A/A	A/A	A/A	AT/AT	A/AT	A/A	A/AT	NA	A/A	A/A	A/A	A/A	A/A	A/A
258	contig_118	2190451	AATGAAATTCTCATAACATTTCTAGTCTAGAGATAGATGGAAATTGCTATGAATGTGTTAAATACTCTGCTTAAAGCAAAACTTAGTTCTTAAAGCTTCAAGATAATGAGCTCTAGAAACTGGTGTTTTAGAATAAGTGTAAAAATATTT	G	A	TACTTGTGAAATTGAGTTCACATCTTTTTATATATAATATTTAACTATTATTGGAATGAACAAAGTTTAGTAATGAAATTCAATTCTAGGTGATACCTATTTTATTTGTTCATCAATTTTTTAAAGTTTTTTTTTCTTGCTAATAAATTC	none	0.132000	7.52105	5	0.59322	0.855493	0.463118	0.552687	0.174064	0.967531	G/G	G/G	G/G	G/G	G/G	G/G	G/G	G/G	G/G	G/G	G/G	G/G	G/G	G/G	G/G	G/G	G/G	G/A	G/G	G/G	G/G	G/G	G/G	A/A	G/G	G/G	G/G	G/G	G/G	G/G	G/G	G/G	G/A
259	contig_118	2263480	TACTGTATGCATATGTCTTTGCATCCTTCATAATTTACTAAACTGTACTGCTCTAATAAAAATTTAATCTTGGCACTCCCCTATAATATTATCAGATAAATGATATTCTTCAACCTATCTCTGATTAAAATTTAAAACCTTGAAAACAAT	G	T	TAAGCTAGAATTTTAATATTGTACAATTGAATTGAATTCCGCTAAGTTAATTGGTGTCAGCATTGTCAATTTCCTTCAGGTTTTGCACACGTTGTAGCCTTTCGCAGTTATATTTCAGTACGTAAATGAAAGCTTGAGAATTGGAAAAAT	TRINITY_GG_2589_c2_g1_i1	0.177000	14.0208	0	NA	0.455095	0.281888	0.438716	0.674479	0.476127	NA	G/G	G/G	G/G	G/G	G/G	G/G	G/G	G/G	G/G	G/G	G/G	G/G	G/G	NA	G/G	G/G	NA	G/G	G/G	G/G	G/G	NA	NA	G/G	NA	G/G	G/G	G/G	G/G	NA	G/G	NA
260	contig_118	2412280	CCAATGTTCCACTTTCTCCAAACCCTATCCTTCACATCTACTATTGGATTTTTTTCTCACCCCATTTTGAATCTTTTCACTTAGCCACCTAGAAGTGAGTGATTTGACTCTGAAAGTCTTGCTACAAGCATGCTTATCATGAAGCTTCCT	T	C	AACTGCCAAGTGTCTTCATCACATAGCTTGGCACAATAGGCCATCCAACCACATCCTTCTTTGCAAATTACTCTGACCCTTCCCTTATCATTTCTCTATATTTTCAAGTTCCTCGCATCCTGAATTGCATAATTTATGATTGCTTTCTTA	none	0.0600000	17.526	10	0.516556	0.882393	0.317907	0.939327	0.573968	0.895972	T/T	T/T	T/T	T/T	T/T	T/T	T/T	T/T	T/T	T/T	T/T	T/T	T/T	T/T	T/T	T/T	T/T	T/T	T/T	T/T	T/T	T/T	T/T	T/T	T/T	T/T	T/T	T/T	T/T	T/T	T/T	T/T	T/T
261	contig_118	2615505	CTTGCTTTCAAATTTCCCACATTACTTTGACTCCATTCTTTTAGAAGATTCCTCATACGGCGAAGCTTCTCCTTAATAATATAACCGGCCCAACCAGATATATTGAAAGCCCTCCAAAATGATTTCACAAAAGAGTCGTAGCCCTCCAAC	G	A	AACTCCAGAAATCAAGAACTCGAAACGGCTTCGGGCCCCAATCCTTAGCCACCTCTTTTACCAAGACTGCGCAATGGTCCGAGAGTCCTCTGATCAAACCCCACTGAGTAATGTTTGGCCACGCCACCATCCAGGACTCGGAAAATAAGA	none	0.203000	11.3895	23	0.689516	0.896395	0.463102	0.561578	0.896915	0.334238	G/G	G/G	G/G	G/G	A/A	G/G	G/G	G/G	G/G	G/G	G/G	G/G	G/G	G/A	G/G	G/G	G/G	NA	G/G	G/A	G/G	G/G	G/A	G/A	G/G	G/A	G/G	G/A	G/G	G/G	G/G	G/G	NA
262	contig_118	2630618	TCCTACAAAGAGTATTCTCTGTTCACAAACTGCAAAAAACAACACGTGTACGTAATTTACACACCCTACTATCAGATATACTCCTAATACATAATTGCAAGTTTTGTTTTCTTGTTCTTCTGAAGCTTAACTGCTACAGGTAGTTTCCTA	A	G	ATACGTAACTGCACTGGTTATTTTTCCTAATACATATTCAACTAATTATTTTTGGTAGGTAACTGCCTAAGGCAGTTACTTCTGTTGTTTCACATGTCTCCTAGTGTATACCTTCCAAATTAGTGGCTTGGCTGGATTATAGACCAATGG	TRINITY_GG_2589_c11_g1_i1;TRINITY_GG_2589_c11_g1_i2	0.174000	4.8674	31	0.619048	0.879400	0.682106	0.774075	0.196283	0.555074	A/A	A/G	A/A	A/A	A/G	A/A	A/A	A/A	A/A	A/A	A/A	A/G	A/A	G/G	A/A	A/A	NA	A/A	A/A	A/A	A/A	A/A	A/G	A/G	A/A	A/G	A/A	A/A	A/A	A/A	A/A	A/A	A/G
263	contig_118	2655493	CATATTATATATATACACACTTTCTTATTACTCCTTCTACAAAATAAATTGTTTGTTCTTTATTATAATATTTTCTTCAAAATTTTTTGTAAATTTAATTAGTTCTTACTAAATTACTTTTGTGCAAAGTTAATAAATACTCCTTCCGTT	C	T	CAAAATGTAAGACTCTTTGGACTAAGAGTGTGTTTGGTAACACTAGCTTATAACTTATTTAGGAACTTATAGCTTATTGTCAAGTAGAGACGTTTAGTAACAACAAGCTTATAGCTTTTATAAGCTATAATCTAGCTTATGAAAAGCTAC	none	0.201000	4.86585	6	0.58	0.213228	0.141511	0.615944	0.221494	0.492645	C/C	C/C	C/C	C/C	C/T	NA	C/C	C/C	C/C	C/C	NA	C/C	C/C	T/T	C/C	C/C	C/C	C/T	C/C	C/C	C/C	C/C	T/T	T/T	C/C	C/T	NA	C/C	C/C	C/C	C/C	C/C	C/C
264	contig_118	2704865	ATTACATGTAATAAATTATTTGATAGAGTAAACATGTAATAAATGACTAGAGGATAAAATAGGAAAGAATTATTGGAAGCTAATTTTCATAAGCTATAAGCTAAGTAGCTTTTCATAAGCTAGCTTATAGCTCATATAAGCTATAAGCTA	G	A	TTGTGCCAAACACACACTTAATCTTCCTACTTAATGTTCTTACAAATCCTCTTACTTATTCATTAAAGAATATTTTTAAAGCTTTTTTTATGGTTTAAAGATTGAAGTCTACTTAATTTCATACTTTATATGGTAATAGGAGGATAAGTA	none	0.0790000	5.3545	6	0.416667	0.702224	0.631434	0.439995	0.216960	0.736924	G/G	G/G	G/G	G/G	G/G	G/G	G/G	G/G	G/G	G/G	G/G	G/G	G/G	G/G	G/G	G/G	G/G	G/A	G/G	G/G	G/G	G/G	G/G	NA	G/G	G/G	G/G	G/G	G/G	G/G	G/G	G/G	G/A
265	contig_118	2786839	TAATAAAAGTACAATAAATTATTTTCTTGAAAATATAAGAAAATAGTTAAGAGTCTATTTAAATTAGATTAATTGTGAAAATAAGCTGCAAAAAAGAATCAATTGTATAAGACATAATCGATTTTTGTTTTGATATATTTGCTGTCAGAA	A	G	CGATTTTTAAGATAATTTTTAGCTGTGAAAAACGATTTTCAAGCTTGTTAAAATTATTGAATTATAATATAGAGAGAGGGAGAAAGATAGGAGAATAAAATATTATATTATATTGATATTGATAAAAATGTTACAATGTGATTGTTGTGA	none	0.203000	5.03297	8	0.571429	0.822577	0.394564	0.679578	0.340980	0.371466	A/A	A/A	A/A	A/A	G/G	A/A	A/A	A/A	A/A	A/A	A/A	A/A	A/A	NA	A/A	A/A	A/A	A/G	A/A	A/A	A/A	A/A	G/G	G/G	A/A	A/A	A/A	A/A	A/A	A/A	A/A	A/A	A/G
266	contig_118	2791703	CACCATATAATAGGAGAAGTCTAACATTAACAAAACCACTTAAGGAATGTTTGCTTAAGTCTACAATACTAGTACATGAAAAATGAAAATTCTAAGCTAATTAAAATGAAAAGCTAACTTAAGTTTTGAAGTTATTCTAAGCTAAAACAT	T	C	AAGGTCCAATAATGGAACTAGTTTAATCTTCATTAGTGAAAGTCAATACCCGAACCTAAGAAGATCCTTCAAACTTAATTGTAAGATTGAGAAGATAACTCCAAGGTGCGTTCATTGACTCCAAGCTTGTCATCTTTCTCTATCTTTCTT	none	0.257000	11.911	12	0.642424	0.781007	0.304959	0.507952	0.887301	0.326651	T/T	T/T	T/T	T/T	C/C	T/T	T/T	T/T	T/T	T/T	T/T	T/T	T/T	T/C	T/T	T/T	T/T	T/C	T/T	T/T	T/T	T/T	C/C	C/C	T/T	T/C	T/T	T/T	T/T	T/T	T/T	T/T	T/C
267	contig_118	2807549	TGATTTTTCACTAAGTGGATTAGGATATATTAAACACCAAGAAAACTTTGATAGCTTGGGTGTATTTTCCCCCATATAAGGGCATGGTATTAGCTATTCACATTGCCAAAGCTTTATCACTGCACCAACTTCAAGTATGTATAGATTTCC	A	G	TTAAATAAACCTAACTAACTTTCATCTCCGATCCATCTAGTAATATCCCATGATATCTGAGTTGCAAATGAAAGTTAGTTGGCAAAAAGAAAAAATATTTCAAACTAGCATTGAACTAGAGTAGCAGTATCATTCTTTTGGGTAAACACC	TRINITY_GG_2589_c14_g2_i1;TRINITY_GG_2589_c14_g2_i2;TRINITY_GG_2589_c14_g2_i3	0.191000	6.45745	15	0.679739	0.679019	0.240457	0.531198	0.854063	0.740564	A/A	A/A	A/A	A/A	A/A	A/A	A/A	A/A	A/A	A/A	A/A	A/A	A/A	G/G	A/A	A/A	A/A	A/G	A/A	A/A	A/A	A/A	A/G	G/G	A/A	A/A	A/A	A/A	A/A	A/A	A/A	A/A	A/G
268	contig_1201	4305	GTTTACCAGTCCGTATTGGTTAAAAACTGATTAATTAGTGTGCTACAGAAAGCATACAGGATTTGAGCACACAAAACATGACAGGTGCGATCATACCAGCACTAATGCACCGGATCCCATCAGAACTCTGAAGTTAATCGTGCTTGGGCG	A	T	GAGTAGTACTAGGATGGGTGACCTCCTGGGAAGTCCTCGTGTTGCACCTCTCTTTTTGTAACTTTTCCAGTCCGTTTTGGATAAAAACTAATTAAATAGCGCGCTACAGAAAGCATATAGGATTTGAGAACGCAAAACATGACAGGTGCG	none	0.387000	10.7738	0	NA	0.850868	0.259714	0.618691	0.484151	0.965999	A/A	A/A	NA	NA	A/A	NA	NA	A/A	NA	NA	NA	A/A	A/A	NA	NA	NA	NA	A/A	NA	A/A	NA	A/A	A/A	NA	A/A	A/A	A/A	NA	A/A	A/A	A/A	NA	A/A
269	contig_1202	30864	CTAGGTTTGTCAATAAGCTAGATGAGAAGGTCAAACTTCAAATTGAGAAAAACGTGCAACACTATGCTAGACTTGCTAACAAAGGCACGAAGGAAATGGTGTTTGTGTTAGAAAAGGGCCTCTATGCTTAACAGGGAGGGTGAATTGAGC	T	A	TAAAAATTTTTCGTAATTTCTTCTACAAATAATAGCAAAGCTTGAACGAAGTGTATCTTAGTTAATATATGAAATTAAATGAAGATGAATATGAATATAAAGATACAATAAAATGTACAAACAAGAATTTAAGGATAGAGATAATAGCAC	none	0.452000	10.3298	53	0.621239	0.613699	0.837749	0.595713	0.345540	0.474614	A/A	A/A	T/T	T/T	T/T	T/T	T/A	T/T	T/T	T/A	T/A	T/A	T/T	T/A	T/T	A/A	A/A	A/A	T/T	A/A	A/A	T/T	T/T	T/T	A/A	T/A	T/A	A/A	T/A	T/T	T/T	T/T	A/A
270	contig_1203	6479	GGCAATCTGTGCAGGAGAAGAAAACCATCGTTGGATTTCAGGGGAAAATCCAGCGGTGGCAAGGGGAACAGATGATGAGGACCTATTGCATGGGCCACGTGGAATGGATGGTGGATTTTTGACGGCAGTCCTTTTGAAGCGTTGCCGTTT	C	G	GGTGTCGGTGATGGAGGAGAATTGGAAAGAGGAGAAGAGGAAGGTGGTGATGAGGCCATTGAAGAATTTGAAGGTTTGATAGTGAAGGAAAGGAGGAGATTATTAGGAGAGGGAAGGAAAGTTTGGAAGCTTTTGGGTGAAGAAGTGAGA	none	0.896000	15.5674	16	0.661491	0.150672	0.022791	0.293141	0.917734	0.087901	G/G	NA	G/G	G/G	G/G	G/G	G/G	G/G	G/G	G/G	G/G	G/G	G/G	G/G	NA	G/G	G/G	NA	G/G	G/G	G/G	G/G	G/G	G/G	G/G	C/C	G/G	G/G	G/G	G/G	G/G	G/G	NA
271	contig_1220	62909	GTTGTATATTGCAGAGATAGTTCGACTACATGGGGTACCAACCAACATTATCGCAGACAGAGACCCTAAGTTCACTTCTCGCTTCTGGGGAGCATTGGAGAAAGCTTTTGGGACTCGGTTAGATCTGAGTACTTCTCATCATCCCTAAAC	T	C	GACGGACAGTCCGAAGGAACCATACAGACTTTGGAAGATATGCTGCGGGCTTGTGTACTGGAAGAAGGCGGTGACTGGGGAAAGTACTTGCCATTAGTTGAGTTTGCATATAACAACAATTTTCATTCGAGTATAGGCATGGCGCCCTAT	none	0.733000	16.288	8	0.631579	0.267909	0.972690	0.863667	0.631807	0.258001	C/C	C/C	C/C	C/C	C/C	C/C	C/C	C/C	C/C	C/C	C/C	C/C	C/C	T/T	T/T	C/C	C/C	C/C	C/C	C/C	C/C	C/C	C/C	C/C	T/T	C/C	C/C	C/C	C/C	C/C	T/T	C/C	C/C
272	contig_123	38618	GAAATTGTTCAAATCATCATAGGAGTATTTTTTGTGCCAGAGTTGAAGAATAATTTATTGAGTATTGGCCAATTACAAGAAAAGGGACTTGCAATTGTGTTTCAACATGAAAAATGCAAGGTGTATCATCCTAAGCGAGGTCTGATTATG	G	T	AAACAAGGATGTCTTCGAATAGAATATTCATACTGTACGCAACATTTCAGACACCTACATTTGCTTGTTTTAACATAGTTACAAAAGATGTTGGGCAGCTTTGGCATTGTAGGTAAGGGCATTTAAGCTTCAAGGGCTTGTAGACCTTTT	none	0.487000	14.4136	21	0.643636	0.759281	0.931892	0.999045	0.928658	0.778962	T/T	G/T	G/G	G/G	G/G	G/G	G/G	G/G	G/G	G/G	T/T	T/T	G/G	T/T	G/G	T/T	T/T	T/T	G/G	T/T	T/T	G/G	G/G	G/G	T/T	G/T	T/T	T/T	G/T	G/G	G/G	G/G	T/T
273	contig_124	270346	TCCCTCCACTTATTTTTCATTAAAATCACATCCTAATATTCAATATACACAAATGTTTTGTTATGCTACTTCAACTTCATAGTTTTACCCCCTTATTCTCAAGTCTAAATCTTCCTCTATTACATTTAAATATAACAATATATTTTCTCA	AATTAGAGTATGG	A	ATTAGAGTATGGATTAGAGCTTTCTAAGGATTAAAGCTTGGGTAAAGGTTATACTTTGTTGTGTGCTGCACTTGTTTGGAAGCTTTTGGAGGGTTTTTTTGGAGTAATATCTCCTGTCATCTCCTTAAAGTGAGTATTTTGATCTCTCTG	none	0.473000	7.35676	19	0.740506	0.806418	0.839932	0.975713	0.839665	0.552781	AATTAGAGTATGG/A	A/A	AATTAGAGTATGG/AATTAGAGTATGG	AATTAGAGTATGG/AATTAGAGTATGG	AATTAGAGTATGG/AATTAGAGTATGG	AATTAGAGTATGG/AATTAGAGTATGG	AATTAGAGTATGG/AATTAGAGTATGG	AATTAGAGTATGG/AATTAGAGTATGG	AATTAGAGTATGG/AATTAGAGTATGG	AATTAGAGTATGG/AATTAGAGTATGG	A/A	A/A	AATTAGAGTATGG/AATTAGAGTATGG	AATTAGAGTATGG/A	AATTAGAGTATGG/AATTAGAGTATGG	A/A	A/A	A/A	AATTAGAGTATGG/AATTAGAGTATGG	NA	A/A	AATTAGAGTATGG/AATTAGAGTATGG	AATTAGAGTATGG/AATTAGAGTATGG	AATTAGAGTATGG/AATTAGAGTATGG	A/A	AATTAGAGTATGG/A	A/A	A/A	AATTAGAGTATGG/A	AATTAGAGTATGG/AATTAGAGTATGG	AATTAGAGTATGG/AATTAGAGTATGG	AATTAGAGTATGG/AATTAGAGTATGG	A/A
274	contig_124	291313	AGAGTTGAAAACATAGAATTTATGGATACAATATGCCTAATAAAAAGGAAATGAACTCAAAATCAGAGCACGCAGCTCTGTTTCTTAGCGATAGCTTTCTTTAGAGTTTTTATTTTATTCTTAAGCTTCCCACCTTTCACCAAACCCTAG	C	T	TGTCGTTGCCTTCATCGCCACCTTCGACCTCGTTGCCCTCTTCTTGGACGCCGCATTGTTGCCGTTACGTTCGTCTCCTTTTTGTTCCTCGTTACGTTTTTCTGCTTCTCACTTTAAGGTTAGTTTCCTATATGCTTGCACTCTCCCTAT	none	0.518000	30.9323	16	0.521186	0.970140	0.948105	0.938642	0.800002	0.799410	T/T	T/T	C/C	C/C	C/C	C/C	C/C	C/C	C/C	C/C	T/T	T/T	C/C	T/T	C/C	T/T	T/T	T/T	C/C	T/T	T/T	C/C	C/C	C/T	T/T	C/T	C/T	T/T	C/T	C/C	C/C	C/C	T/T
275	contig_124	341357	TAAAAATATAAAAGTTATTAGCCTAAGCATCTTAACATGTAGTTAGAAGTAATTAAATAATTATTCATAGTCTTAATACTTGAATTCCCAAATCATAGTTTAGTCTAAGCTTAAATTCGAAAGTGAGTGAGAGAGTGTCCCCTTTTACTC	T	C	AAGAAGTGGCCATAAAAACAATAATCATAAAATGAGATGTTTGAGAATATTTATCTTATTATCGTAGTCTTATCTTAGCCTTACGTTAGTCTTGTCTTAGTCTTATCACATGAAGGCTCCAAAGCATGATAACAATTAAATGCGACATAT	none	0.531000	8.94241	21	0.645631	0.552427	0.926043	0.665626	0.813623	0.538165	C/C	C/C	T/T	T/T	T/T	T/T	T/T	T/T	T/T	T/T	C/C	C/C	T/T	C/C	T/T	C/C	C/C	C/C	T/T	C/C	C/C	T/T	C/C	T/C	C/C	C/C	C/C	T/C	T/C	T/T	T/T	T/T	C/C
276	contig_124	464301	CCAGGAGATTGTCATCCTGAGATTGTTGTAGCCTCGTCGAATTAGGTCTGAGTACTTTGTCTTGGAATGACCCGTTCGCCTTTCTTTAGTATCTCGGGGGTTTGTCGTCCCAAGATGACCGTAGGCCTTTCCTTGTTGTTTTCTCCTTTT	G	A	GATCATATTGACTGGGATGGTTACCACCATCTTTAAGCTTGTGTAGAATCGAGTTGGTCATAACCATTATTCTTTGATTTTTCCTCATCTCGGATTTATAAAATTGGTTTGGCCATAGATATATCCTTTCTAGCCTTGTAATCTTGCTAT	none	0.453000	12.5684	47	0.644007	0.614450	0.796322	0.937385	0.646881	0.935740	A/A	A/A	G/G	G/G	G/G	G/G	G/G	G/G	G/G	G/G	G/A	A/A	G/G	A/A	G/G	A/A	G/A	A/A	G/G	A/A	A/A	G/G	G/G	G/G	G/A	G/A	G/A	A/A	G/A	G/G	G/G	G/A	G/A
277	contig_1244	83728	TATGATGGATTATGCCCGAGTGCATTTGCGAACGGATTTGAAACATCTTATTAATGTGCATGTGAAAGTGCAAGTTAATAAGCTTTATTTTGATTTAAGCTTAGTTGAAGAAGTTAGTTTCGTTCCTTTTCAAAATGATTGGTGCGACTC	G	A	TTTCTTCCTCTTCGGAATCTATTGAGGAGTCTGTTGATCTCAATGCAGTGGAAGAGTACAGTTTTGATGAAGGGGAGAATGTCCATTTCAATTCCATTGCAAGTAGGGTGGGTGGGTTGGAAGTTCCGGCAGTCAGAGAGAAGGTTGGTG	none	0.175000	5.75956	19	0.63	0.080321	0.408492	0.948762	0.357325	0.427953	G/G	G/G	A/A	G/A	G/G	G/G	G/G	NA	G/G	A/A	NA	G/G	G/G	G/G	G/A	G/G	G/G	G/G	G/G	G/G	G/G	G/G	G/G	G/A	A/A	G/G	G/G	G/G	G/G	G/G	G/A	G/G	G/G
278	contig_1244	88481	TTTAATGTGTATTCAACAATTGTAATACTTTGTTAATGGGTTTGAGTACCTTTTATACTCTCTTTCTTTAAAATATGTTTTACTTATAAAAAAACTAAATAAAAATTAAACTATAGTTTGATCACATTATAAATGGTTCCACAAACGTGG	T	C	GAGATGAATAATATAAAGTCAACGAATTGGCATAAGCTTGATTCATGAAAATTTATTCGTACTTCAAATAATATAGTAATCACCAAAATCAGTAGTTCTTAGTTTAAAATATAACCATACGCAAATATAAATACCCAAAAATCAATTTAA	none	0.476000	13.9581	37	0.66055	0.497423	0.294063	0.363808	0.999277	0.567791	T/T	C/C	T/T	T/T	T/T	T/C	C/C	T/T	C/C	T/T	T/C	T/C	C/C	C/C	T/C	T/C	C/C	C/C	C/C	T/C	C/C	C/C	T/T	T/T	T/T	T/C	C/C	C/C	C/C	T/T	T/T	T/C	C/C
279	contig_1254	58503	GCATCATAACTTGTAAAATGAAATTAAATGATAAGATAAGCTTTCCCCCATCAACGGATGTTGAGTAAGTGAGTTGATTCCCACCGGTTACACACTAGGTAAGTGGACAAGCATGAAAAGATTGAGAATGTAAGGTCTCCCAATGAACGG	A	G	GTAAGATGTCCTGAACTAGTAGGGTTTCTCGGTGACCGGGAAGATGGCCCGAAAGAAAGGACTATCCCGATGAATGGGGCAAGATAGTCCTGGGCTATCCTAGTGATTGGGGTAACATAGCCCGGTAGTTGATCACGGTAGGGACGCTTG	none	0.148000	9.04242	0	NA	0.955684	0.179241	0.852657	0.289389	0.517417	A/A	NA	A/A	A/A	G/G	NA	A/A	A/A	A/A	A/A	A/A	NA	A/A	A/A	A/A	NA	NA	NA	A/A	NA	NA	A/A	A/A	A/A	A/A	A/A	NA	NA	NA	A/A	A/A	A/A	NA
280	contig_1254	102099	GCAGAGACGATGGATGGAATTCCTGAAAGATTATGATTTTGAGTTGAAGTATCATCCAGGAAAGGCTAATGTAGTGGCTGATGCCTTAAGCAGAAAATCGTTGCACGTGTCGACTATGATGATTCATCAAATGGAGCTCTTGGAGAAACT	C	T	ATAGATCTGCACTTGGATGTGTCGTGTTGCAATGATAGCATCTTTGTGTATAAGCTTGACTTGAAGAATACACTCAGAAACCGAATCCAAGAAGCACAGAAACAAGATTATGAATTACAGAAGTTCAAGGGGCAAGATGATTTCACTTTA	none	0.279000	21.1667	17	0.638806	0.057512	0.953196	0.740891	0.103979	0.045716	C/C	T/T	C/C	C/C	C/C	T/T	C/C	C/C	C/C	C/C	C/C	C/T	C/C	C/C	C/C	T/T	T/T	T/T	C/C	C/T	T/T	C/C	C/C	C/C	C/C	C/C	T/T	T/T	C/T	C/C	C/C	C/C	T/T
281	contig_1254	117889	TCCTTACACGTGTCGACTATGATGATTCATCAGATGGAGCTCTTGGAGAAATTCAGAGACCTGCACTTGAATGTGTCTTGCTATGATGATAGCATCTCTGTGTATAAGCTTGACTTGAAGAATACACTCAAAGACCAAATCCGAGAAGCG	C	T	AGAAACAAGATTGTGAGATACAGAAGTTCAACGGGCAAGATGACTTCTCTTTTACTGGTGATGGAATGATCTTGTTCAGAGTCAAAGTGTGTATTCCGAATAATGCAGAGATCAAGAAGATAGTGCTTGAAGAGAGTCATAGTAGCCAGT	none	0.218000	11.0266	49	0.596014	0.285910	0.673843	0.401635	0.643710	0.654708	C/C	T/T	C/C	C/C	C/C	C/T	C/C	C/C	C/C	C/C	C/C	C/T	C/C	C/C	C/C	C/T	T/T	T/T	C/C	C/T	T/T	C/C	C/C	C/C	C/C	C/C	C/T	C/T	C/T	C/C	C/C	C/C	C/T
282	contig_1254	148430	GTTCCTTCGAAACTTATGACATTCCTAATAGATATGTTAAGAATATTAATCGTTCAGCTGACTATCGACTCATTATCATCACAGTCCGATGGATCAAACTGCTCTGATACCATAAATGTAACAACTTATTTGGTAGACCATTTTTTTTCA	TATA	T	ATACAAGCGGAAGCTAAAATTTACTACACAATAAATAATAATAATTACAGCCCTTTTTAACTTAAACGAATTCCTATCCAGCTGAACAAATAAATACTTGAACATAAAGCTTAGGTTCTCCATGTATGGTTATACCTATGAAAACCTTGA	none	0.263000	11.5312	31	0.622283	0.205668	0.329127	0.851456	0.426240	0.279785	TATA/TATA	T/T	TATA/TATA	TATA/TATA	TATA/TATA	T/T	TATA/TATA	TATA/TATA	TATA/TATA	TATA/TATA	TATA/TATA	TATA/T	TATA/TATA	TATA/TATA	TATA/TATA	T/T	T/T	T/T	TATA/TATA	TATA/T	T/T	TATA/TATA	TATA/TATA	TATA/TATA	TATA/TATA	TATA/TATA	TATA/T	T/T	TATA/T	TATA/TATA	TATA/TATA	TATA/TATA	TATA/T
283	contig_1254	335286	TTGATTTTGAATTATGAAATTGTCATGTGATGAATGTTGAATGCAAGTGATATGAGTTGATGTGAAATGCATGATAATACTTGATGTGAAATGAAAATTAAATTTAAACACAAGTTTAAGCTTTCTCCCATCAACGGATGTTGAGTAAGC	G	A	GGTTAATTCCCACTGGTTACACACCGGGTAAGCGGACAAGCATGAAAAGATTCAGAATGTAGGGTCTCCCAATGAACGGGGTAAGATGGCCTGAACTAGTAGGGTTGCCCTATGACTGGGCAGATGACCTGAAAGAAAGGACTATTCCAA	none	0.233000	8.61376	28	0.694118	0.158060	0.667238	0.370866	0.140230	0.267904	G/G	A/A	G/G	G/G	G/A	A/A	G/G	G/G	G/G	G/G	G/G	A/A	G/G	G/G	G/G	A/A	A/A	G/A	G/G	G/A	G/A	G/G	G/G	G/G	G/A	G/G	G/A	A/A	G/A	G/G	G/G	G/G	A/A
284	contig_1255	341	CTAGGATGGGTAACTTCCTACGAAGTCCTCGTTTTACACCTCTCTTTTAGTAAGTTTTCCAGTCCGTTTTGGATAAAAACTTATTAACTAGCGCGCAACAGAAAGCTTATAGGATTTGAGCACGCCAAATATGACAGGTGTGATTATACT	A	T	GCACTAATGCACCGGATCTCATCAAAACCCCGCAGTTAAGGGTGCTTGGGCGAGAGTAGTACTAGGATGCGTGACCTCTTGGGAAGTACTCGTGTTGCACCTCCCATTTTGAAAGTTTTCCAGTCCGTTATGGATAAAAACTAATTAATT	none	0.221000	19.776	10	0.234637	0.047792	0.417246	0.387292	0.383191	0.061043	A/A	A/A	A/A	T/T	A/A	T/T	T/T	A/A	T/T	T/T	A/A	A/T	T/T	A/A	T/T	A/A	T/T	A/A	A/A	A/A	A/A	T/T	A/A	A/A	A/A	A/A	A/A	A/A	A/T	A/A	T/T	T/T	A/A
285	contig_1256	308	AACATGAAAGGTGGGATCATACCATCACTAATGCACCGAATCCCTTCAAAACCCCACAGTTAAGCGTGCTTGGGCGAGAGTAGTACTAGGATGGGTGACCTCCTGAGAAGCCCTCGTGTTGCACCTCTATTTTTGTAAGTTTTCCAATCC	A	G	TTTTGGATAAAAACTGATTAATTAGCGCTCTACAGAAAGCTTATAGGATTCATCAGTGTTGCACCTCTCTTTCTGTAAGTTTTCCAGTCCGTTTTGGAGAAATACTAATTAATTAGCGCGCTATAGAAAGCATTTAGGATTTGAGCACGC	none	0.107000	16.849	10	0.709924	0.859468	0.332111	0.639817	0.365332	0.798267	A/A	A/A	A/A	A/A	A/A	A/A	A/A	A/A	A/A	A/A	A/A	A/A	A/A	A/A	A/A	G/G	A/G	A/A	A/A	A/G	G/G	A/A	A/A	A/A	A/A	A/A	A/G	G/G	A/A	A/A	A/A	A/A	A/A
286	contig_1256	381	GCGAGAGTAGTACTAGGATGGGTGACCTCCTGAGAAGCCCTCGTGTTGCACCTCTATTTTTGTAAGTTTTCCAATCCATTTTGGATAAAAACTGATTAATTAGCGCTCTACAGAAAGCTTATAGGATTCATCAGTGTTGCACCTCTCTTT	C	T	TGTAAGTTTTCCAGTCCGTTTTGGAGAAATACTAATTAATTAGCGCGCTATAGAAAGCATTTAGGATTTGAGCACGCAAAACATGACAGGTGCGATTATAACAGTACTACTGCCCCAGATCCAATTAGAACTCCGCAGTTAAGCGTGCTT	none	0.104000	11.7135	8	0.658228	0.462875	0.377796	0.846556	0.834318	0.850818	C/C	C/C	C/C	C/C	C/C	C/C	C/C	C/C	C/C	C/C	C/C	C/C	C/C	C/C	C/C	T/T	T/T	C/C	C/C	T/T	T/T	C/C	C/C	C/C	C/C	C/C	C/T	C/T	C/C	C/C	C/C	C/C	C/C
287	contig_126	14347	GTTTTGTATATTAATATGGAGAGTTATGTATCCTCCTTGATGTTCATGGTTATGTATATATAATGAAGTCATTAGGGTTTTCGTGCTTTGGGCCTCGTGAGGCTTGTGCTTGGATCAAGCTTAGCTCTGATGGTTACTATGACGTCGTAG	T	C	CCATTCTCAGTATTTTACGGAGATGATATTGTGATGGTGTTTCAATGCCGTACTAGACAAGGACTGTATGACTAAGATGTCGGTTGCCGACGTTAGTCCACAACAATATATAAACCAATTATTTTTTTTTTTTTTACAGAAACCCTATCT	none	0.695000	10.3684	16	0.670886	0.878457	0.917490	0.190155	0.366376	0.999517	C/C	T/T	T/T	C/C	C/C	C/C	T/C	C/C	C/C	C/C	C/C	T/T	C/C	T/T	T/T	T/T	C/C	C/C	T/T	C/C	C/C	C/C	C/C	C/C	C/C	C/C	C/C	C/C	T/T	C/C	T/T	C/C	C/C
288	contig_126	21499	TTTTGCTAGACGAATGCTTACAAATGAAGTTGGTTCCATCACAAATGTTGTCTTTATGGTAGGTCTACAATTGAATTGAGAATTCTGAAGCTTACTGTATGTTAACAGTTTCCATAGATCAAAACTTCTGCTTCACTCCTGGCTAATAAA	A	G	TGCAGTTTTGTCTCTCAGATCTTTGAATATGTTTAACTGCATTTTACACATTAACATATCGTAATGTCAATATAGTGTGATATATACATTATGTATGCAAACATTATATACATCAGCTCTTGTTCTGAAAACGAAAGCATACTTTTGATT	none	0.0780000	16.0625	15	0.771028	0.297225	0.578870	0.544020	0.549305	0.240298	A/A	A/A	A/G	A/A	A/A	A/A	A/A	A/G	A/A	A/A	A/A	A/A	A/A	G/G	A/A	A/A	A/A	A/A	A/A	A/A	A/A	A/A	A/A	A/A	A/A	A/A	A/A	A/A	A/A	A/A	A/A	A/A	A/A
289	contig_126	32256	TTTATGGTACTTGAAATGTCAGCCATTCATCTTATATTTACTCATCATAAAATCAAATAATCATAGCTATTTAACTTTAGCCCCATGAGTGATCAGACAAAAAATCCTAAAGAGAAGCGAGATACCTAATTTCAGTGTGTATAAACCAGA	C	T	ATTAAAACATCATACAGTTCAAAAGCTTGGGTAACAAGATTAGTCCTAAGAATCGCCATATACTCAACTCCAAAAAAGTTGGAATTTAAAACTTCAATAGAAACTGCGAAAGATCCATGATTCAAGTACAAAAAATAACGGGTAGGTTTC	TRINITY_GG_568_c116_g1_i2;TRINITY_GG_568_c116_g1_i3;TRINITY_GG_568_c116_g1_i4	0.111000	6.60847	5	0.72973	0.245701	0.386774	0.724579	0.511209	0.463465	C/C	C/C	C/C	C/C	C/C	T/T	T/T	C/T	T/T	T/T	C/C	C/C	T/T	C/C	C/C	C/C	C/C	C/C	C/C	C/C	C/C	C/T	C/C	T/T	C/C	C/C	C/C	C/C	C/C	C/C	C/C	NA	C/C
290	contig_126	90169	ATTAATATATATACCAAACACTATTTGAAGAAAATAAAGTTGGTATATCATACCACTTTTATATAAAATCAATCATATCTAACTACTTTAATTAATTCGCATAATTTAATTGACTATACATCAAAAGGCATTACGTTAAACTCTAGAGTA	G	A	GAAGAGTACCAACAAAGAAGAAAAAGTATAGTGCGGCCATTTCAAGTTACAAGCTTCGTTAGAAGAAAATGTAACCTTTACAAATCATTTTAAACCAAAATTTTCCACTTTCTACTGACTTGACGTAGAATTTCATCCCATAATAAATTA	none	0.100000	8.36316	18	0.670886	0.528825	0.127768	0.518571	0.520384	0.774496	G/G	G/G	G/G	G/G	G/G	G/A	G/A	G/G	G/A	A/A	G/G	G/G	G/A	G/G	G/G	G/G	G/G	G/G	G/G	G/G	G/G	A/A	G/A	G/A	G/G	G/G	G/G	G/G	G/G	G/G	G/G	A/A	G/G
291	contig_126	366570	TAAATCAAAAACTAATTTAAGATTTTTATAATCTCAGAGATTAATCTGCATAACACCTACTTACTGTCAGGACCAATCTGCAATCTGAGGGCTTCCTCGTAAATAAATATTCCTACATTAGTAAACTGATTGATTGACGAAGCTTTCTAT	A	T	AGACGCAAAACTGAGTTAGATGTCCCGAATGATTAGTGTTTAGTCCAATGCACTTGTACGTTATTGCAATGTGCATGCATTCCTTGAGCCATGAACCTGAGACTAACCGCGAGAGCGAGCATAAACCTCAGCATCCTAGACACACAGTTG	none	0.0560000	5.62903	7	0.781818	0.018450	0.696965	0.626312	0.059506	0.104054	A/A	A/T	A/A	A/T	A/A	A/A	A/A	A/A	A/A	NA	A/A	A/T	A/A	A/A	A/A	T/T	NA	A/A	A/A	A/A	A/A	A/A	A/A	A/A	A/A	A/A	A/A	A/A	A/A	A/A	A/A	A/A	A/A
292	contig_126	480008	TTTAACCTTGTGCAAAAGCATCAAGAAACTATTACCTTACAGTATAGTACAAGCCTCCCATTGGGATATCGGCATACAACAGATTGACGCTTCCTTGTACTATCAAATTAACAAAAGATTACAAGCTTGGTCAGATAAAAATGTTAAAAA	T	C	CTGAAAATTAAAACAACGTACCAAAAGGGGGGATGGTTACCTATTAAACTCGAGCACATTTAAAATCTCATAAGACACATCTTGAATTTTTCCCATCTTCTCAACATGAGATTCACGAACATATACCATGGTAGGTGTGCGTCTGGCAAA	TRINITY_GG_568_c151_g1_i1;TRINITY_GG_568_c151_g1_i2	0.812000	5.69613	22	0.717105	0.321161	0.292346	0.906632	0.925714	0.199853	C/C	NA	C/C	C/C	C/C	C/C	C/C	C/C	C/C	C/C	C/C	C/C	C/C	C/C	C/C	T/T	C/C	C/C	T/C	C/C	T/C	C/C	C/C	C/C	C/C	T/T	T/C	C/C	T/C	T/T	T/C	C/C	C/C
293	contig_126	623494	TTGTGGTTCCATACATCAAAACTGCTCATCTTTACCGCGATAATGAATCTGCCAGGCATATTGCCTCTAATGCTATTTTCTAGGAAAGAACAAAGCACATAGAGGTGGATTGCCACATCACAAGAAAGAAACTCAAAGGGGGACTCTTCA	G	A	CCTTCTTCCCATTTCCAGCCCAGAACAAATAGCTGATCTGTTTACCAAGCCTCTTGAACCAGCAGCATTCCAAAGACTTTTAACAAGCTTGGAGCCTTGGAGTAAAAGAAATCTACTCAAAGCTTGAGGGGAGATAATAAAGTATATTAC	TRINITY_GG_568_c129_g1_i1	0.872000	20.4167	24	0.615702	0.417194	0.312365	0.100060	0.870662	0.860454	A/A	A/A	A/A	A/A	G/A	A/A	A/A	A/A	A/A	A/A	A/A	G/A	A/A	A/A	A/A	A/A	A/A	A/A	A/A	A/A	G/A	A/A	A/A	A/A	A/A	G/A	A/A	A/A	A/A	G/A	A/A	A/A	A/A
294	contig_126	686317	AAAAAAATCAGCCAAAAAACAATTTAGGTTTCCGCCGCTCAAAAACCCTAAACCGAATTTAGGTTTCCTTCTCAAGAATTTTTGCTTTTCTCTTTGCTCTCCTTCAATTTCCCCTTTCTTCTCATTTGCTTAGACTTCCATCTCCTTCGA	T	C	TTCCCCTTGCCTCCCATCTCATTCCCCTTTTCTCTCCTTCGATTTCCCATCCCTATCGTTCTCGATCTCAATATCGATATCGATAGTTTCCTCCCAGCCTGGTTTCTCCCTCTCACTCGCTAACGGTAAGCTTTGCGTCTTCAATCTTGT	none	0.135000	18.1406	4	0.545455	0.636407	0.978383	0.221814	0.345326	0.630934	T/T	T/T	C/C	T/T	T/T	T/T	T/T	T/T	T/T	T/T	T/T	T/T	T/T	T/T	T/T	T/T	T/T	T/T	T/T	T/T	T/T	T/T	C/C	T/T	T/T	T/C	T/T	T/T	C/C	T/T	T/T	T/T	T/T
295	contig_126	686393	AATTTTTGCTTTTCTCTTTGCTCTCCTTCAATTTCCCCTTTCTTCTCATTTGCTTAGACTTCCATCTCCTTCGATTTCCCCTTGCCTCCCATCTCATTCCCCTTTTCTCTCCTTCGATTTCCCATCCCTATCGTTCTCGATCTCAATATC	G	A	ATATCGATAGTTTCCTCCCAGCCTGGTTTCTCCCTCTCACTCGCTAACGGTAAGCTTTGCGTCTTCAATCTTGTCTTTTGCCGATTTTTATCTAGTTTTTGTTCATGCGGTTGCTTCTATGGCTCGTTTGTATTCATATGGTTTATTTCT	none	0.133000	18.2344	5	0.608696	0.577144	0.954732	0.295693	0.372086	0.540683	G/G	G/G	A/A	G/G	G/G	G/G	G/G	G/G	G/G	G/G	G/G	G/G	G/G	G/G	G/G	G/G	G/G	G/G	G/G	G/G	G/G	G/G	A/A	G/G	G/G	G/A	G/G	G/G	A/A	G/G	G/G	G/G	G/G
296	contig_126	795979	ATATTAAATAAAAATGCATCAGAAATACAGAAAACAACAAATAACAGGTTACCATTACAAAATAAGAAGAATATTTCATTTATTTTTTTAAAATCGTTTGGTACTCAAAAGAAATAAAATACCTGTTTTACAAAGTTAAAGATTAATTTT	A	G	AAGATGAAATCACGGTAAATAAAATTAATTTTGAAGGATAAAACATCTTAACCAAACAGCATTTAAGCTTAGTGACATTCTGTCTTTTTGCCTTAGTGGTAGGGTGCCGGCTTAGATAACTTCATATATTAATAGTGGTTCTGCAAACAT	none	0.193000	5.33696	7	0.717391	0.830651	0.701152	0.447919	0.505820	0.809273	A/A	A/A	A/A	A/A	A/A	A/A	A/A	A/A	A/A	A/A	A/A	A/A	A/A	A/A	G/G	G/G	A/A	A/A	A/A	A/A	A/A	A/A	A/A	A/A	NA	A/A	A/A	A/A	A/G	A/A	G/G	NA	A/G
297	contig_126	799914	CCTTTTTTTAGGATTCGAATTCTCTTTAGGTGCTGGATAGTCCAACAGCTACGAGGAGTCTGAGCCATACATCATTTTTTTTACTCGATTTACATGTAAAATTATTATTAATAATCCGGATAAAGTTATAGGGGTGCTAGAAAAAACATA	C	T	GAAGGATTTGCTGCCTTTTTTTATGTATACATTTGCAAACAATACCCTTAAAATATCACAGCATAAAAGCTTAAAAAAAGTTTGTCTAATTTTTATTTTGTAAAATCAGCTTGTATCTGGCTCATGAATCATGGCTTATCACCTATAAAT	none	0.412000	5.09091	23	0.726619	0.291456	0.248788	0.811435	0.993330	0.372449	C/C	T/T	T/T	T/T	C/C	C/C	C/C	C/C	C/C	C/C	C/C	T/T	C/C	T/T	T/T	T/T	C/C	C/C	T/T	C/C	C/C	C/C	C/C	C/C	T/T	C/T	C/C	C/C	C/T	C/C	T/T	C/C	T/T
298	contig_126	935640	TCGTCAGGTATCTCTGTAGCAGTGGTTCTCTTGCCTGGTATTCCCCTTTTATCTGGGATACCACCAATTGGGAATCTGAACATAAAGTAATCGCGGTAGCCCCTAGTTCTTTTGCCGCGCGTATCCCGGCTAGACAAGCTTTGTATTCTG	C	T	TTGATTATTGGAGGTTGGGAACTCAAATTTCAGAGAATATTCTACGGTTACCCCCTCATCGTTTTCGATTAATATGCCTACGCCTACTCCTTTGGGGTTTGAGGACCCATCAACATAAATAGTCCAGGATCCTTTTGGCTCCTCCCCGGG	none	0.167000	13.0521	36	0.687356	0.128230	0.557707	0.650776	0.372703	0.331093	C/C	C/C	C/C	C/C	C/C	C/T	C/T	C/C	T/T	C/T	C/C	C/C	C/T	C/C	T/T	C/T	T/T	C/C	C/C	C/C	C/C	C/T	C/C	C/C	C/T	C/C	C/C	C/C	C/T	C/C	C/T	C/T	C/C
299	contig_126	1057667	GGTACGACACACAAACCCCATAAGTTTTGAAGCCTTTGACTAAAGCGGCTTCGATAACAATTCAGGTTAGACTTAATCAGATTGAACTAACGTCTATACATCAGAATAATAACCATATCTGACCATATCTAATCACATCTTTCGCGATGT	A	G	ATGATCAACTTTAATTTTAAAAGCTTTACTAGTACAATAGTTGTATTTTAATGCAGTGGTGGCCAATAGATTGAGTGTAGAGATAAAAGATTAAAATGCAAAAGTTCCTATAAATGATTCTTGTAAATTTCATTGTATTTGAAAGGTACT	none	0.115000	14.9323	11	0.660819	0.986725	0.335384	0.848032	0.306240	0.958860	A/A	A/A	A/A	A/A	A/A	A/A	A/A	A/A	A/A	A/A	A/A	A/A	A/A	A/A	A/A	A/A	A/A	G/G	A/A	A/A	A/A	A/A	A/A	A/A	A/G	A/A	A/A	A/A	A/A	A/A	A/A	A/A	G/G
300	contig_126	1083131	GTCCAATTTGACTCGTAATTAAACGTAAAGCTCATGGTTTTTTATTGGTGGCATGACTTAAAAATCATTCAGTAAATAAGGATATAGTTGAATAAAAGATAATAAAAGCTTCTAATTTTTTGTGTGTGCAAGGGCTTGTACTATGAAACA	G	A	TAAACTTTTGTGGTTGAAACGGAGTATGATAGGACCCAAATATGAATTGGGCCTAAAGGAACCCACGGTCTAGTTTCTGCTAAGGGACCTAAAGGATAGAAAATGTTAGTTAGAGAAAGGAATAGAGAAATGATGAGCTGGCAGTAATTA	TRINITY_GG_568_c269_g1_i1	0.138000	18.349	14	0.683636	0.632385	0.376822	0.748765	0.334305	0.756995	G/G	G/G	G/G	G/G	G/G	G/G	G/G	G/G	G/G	G/G	G/G	G/G	G/G	G/G	G/G	G/G	G/G	A/A	G/G	G/G	G/G	G/G	G/G	G/G	G/A	G/A	G/G	G/G	G/A	G/G	G/G	G/G	A/A
301	contig_126	1165686	GGCTTTGGCTCAGAATGGGCCACTTGAATTTCAGCAGTCTTGCCTTGTTGAAGGAGAAGGAGATGGTAGTTGGACTCCCCTCAATCAGAGCAACTAGTCACATTTGTGAGAGTTGCATGGTTGGAAAGCAAGCAAGGAATCCTTTTAAGG	C	G	TTGGCTGCCAACAAGAACAACACAACTACTGGAGGTAGTCTACTCGGATGTATGTGGACCCTTTGAGGTTCAATCACTTGGAGGTAACAGTTTCTTTGTCTCCTTTATTGATGATTGTAGCAAGAAGCTTTGGCTTTATCTGATAAAGAG	none	0.0520000	13.9062	5	0.469136	0.796436	0.949471	0.742039	0.732889	0.653211	C/C	C/C	C/C	C/C	C/C	C/C	C/C	C/C	C/C	C/C	C/C	C/C	C/C	C/C	C/C	C/C	C/C	C/C	C/C	C/C	C/C	C/C	C/C	C/C	C/C	C/G	C/C	C/C	C/G	C/C	C/C	C/C	C/C
302	contig_126	1316294	TTACCCATGGAAAATGTAACTCTATGTCTTTCTCTCTTTGCTTTAGGTCTAAGGATACTCATTGCTTTACTGCGATTTGAGTTGTAAAAGTGCTTAATAAATGTTTTTTCAACCCTGTCCATAAGCTTTGTGACCTGCCAGAGTAATTAA	G	A	TGACTTGTAAGTACTAAAATTATTGAAAAATTGAAAGGGTGTATTCATGTTTAGTAATGAATGATTTTAACTTTTTTTGAAGTCATATGATGGACAGCAAATCTTAACCATGTCGTCGTCTACTACTAAGTGAATGGTCTAACGGACACA	none	0.0530000	4.78212	11	0.514706	0.198935	0.981563	0.918396	0.075943	0.165633	G/G	G/G	G/G	G/G	G/G	G/G	G/G	G/G	G/G	G/G	G/G	G/G	G/G	G/G	G/G	NA	G/G	G/G	A/A	NA	G/G	G/G	G/G	G/G	G/G	G/G	NA	G/G	G/G	G/G	G/G	G/G	G/G
303	contig_126	1345320	AACAACCAATCACGTTGTCGGTGTCACATTTAATGGATGTGGAAGACAAAAGGTGGCAAGGCGTGACAAGAGGAGGGAGAAAAACAATGAGCAAAGTGAGCTGGCAGGTGGGAATGGCGGAACGCGATGGTGTGGGGTGAGAAGTGGGAA	C	T	GCGACAAACTCACGCACACAGAAGGCAGAGATGGAGAGGAAGCTTCAAAGGAGAGAGGAAGATGAGTGTTTGAGTGTGTGCCCCCTAATTTGCTAGTTTGATTTGGGTGAATTGAAACCCTAACAGAATTATAAACAATATTGTATCTTT	none	0.107000	8.11458	15	0.690476	0.431597	0.848116	0.340143	0.314511	0.357852	C/C	C/C	C/C	C/C	C/C	C/C	C/C	C/C	C/C	C/C	C/C	C/C	C/C	C/C	C/C	T/T	C/C	C/C	C/T	T/T	C/T	C/C	C/C	C/C	C/C	C/T	C/T	C/T	C/C	C/C	C/C	C/C	C/C
304	contig_126	1426166	AGATGAGCAGTTGGGAGGGAGAGGTGAGGTGCGGTGACTGATCAGTGAAAGGAAAGGAAAGGAAGTGAGGAGCGGCTAGGGTATGTGCGAGGTAGAAAAGAGTTTCTGAGTGAGAACATGACAGAATACGATGGCTTCTATTCTGCGTCA	G	A	CGACATTTGCCAGAACGACTACATCTACAGCTACGATGGCTTCTATTGGCGGCGAAGCTTACAAAACCTTGTATTTGGATCATAACAATTTTGACGAAGGGAAGAAAGGATTTTAATCTTAAAATTCTTAAAAAAAACTTAGATAATTAG	none	0.734000	12.9479	48	0.572555	0.492280	0.005300	0.314277	0.134096	0.235602	A/A	A/A	A/A	G/A	A/A	A/A	A/A	G/A	G/A	A/A	A/A	A/A	A/A	G/G	A/A	G/G	A/A	A/A	G/G	G/A	G/A	A/A	A/A	A/A	A/A	G/A	G/A	G/G	G/A	G/A	G/A	A/A	A/A
305	contig_126	1484883	GAATCAATACTTGCATGAAAAACCACATATTGCAAATCAGTCAAGGTGAAAACTATGTCGAAAAGAAGCTTTGCCCTATCCTTACATCGGATAGTAACAACTGAGTAATCTTTTTCAGACCAATTCACAACATTCACATTCGTTTTTCTC	T	C	TCTCGTCACTGTCATCATCATCGACTCGCTCGTAATCCCTGCCGGCAAACATCATCTGGTGAAGCCTTCTCTCAGTATGGGTCACTTCTTCAGTAACTACACTACTAGCTCCCCTGATTTTGTTGCCACCACCAAGCACATTGCACAGAC	TRINITY_GG_568_c97_g1_i2;TRINITY_GG_568_c97_g1_i1	0.120000	28.401	26	0.652473	0.433495	0.634807	0.779732	0.140116	0.117840	T/T	T/T	T/T	T/T	T/T	T/T	T/T	T/T	T/T	T/T	T/T	T/T	T/T	T/T	T/T	C/C	T/T	T/T	T/C	T/C	T/C	T/T	T/T	T/T	T/T	T/C	T/C	C/C	T/T	T/T	T/T	T/T	T/T
306	contig_126	1647509	CAAAAAGCAAGAAGAAAAATGTCAAAATTATCTTAAAATACGAATGAGAAATTTGTCCATAATATATCTAAGCACAACTAATATTATTAAAAGCTTCTGGTGGTTATGTTTAATGACGTGATGTTAAGTTTCTGCTTATACAAAAAATTA	C	T	TCTCGGTTATGTGATTTCAGTATAGAACATCTATTAAAATTGACTTATGTATTTTCAGAGTGATTTTTAAATAAATCTTAGCAAGGGAACTGTTTTTCAAATTTAATATAATATTTTTTTAAAAAAAATGCATAAACATAGAATGAAAAA	none	0.347000	9.29474	26	0.6917	0.875779	0.402294	0.429373	0.972991	0.863280	C/T	C/C	C/C	T/T	C/C	C/C	C/C	C/T	C/C	C/C	C/C	C/C	C/C	T/T	C/C	C/T	C/C	T/T	T/T	T/T	T/T	C/C	C/C	C/C	C/C	C/T	C/T	T/T	C/T	C/C	C/C	C/C	C/C
307	contig_126	1881826	TATTGTTTTAAATTAAAAATATTTATTTTTAACAAAAATTATAATAATAACATAATAAAAATAAAATAGTAACAAAAAATCGGGCAAACGGGGCGGCCCATCCCATTGCGGGTTCTGCAAGCTTCAAACGTGTGTATAACTGTGTGGAAC	A	G	CTAGTCCAAACGGGCACTAAGTAAGTGAACCGAATTTAAGCATTTTAGATCGAAAATGGAGGAAGAAGAATGGATTGGGTGCAAAAAAAATAAAGAGTGAGCATGGATAAAGATGATCGTTTTTCACCTTTGTTAGGATAAATACGCTTT	none	0.340000	6.16578	10	0.594595	0.381723	0.463390	0.403216	0.228553	0.318127	A/A	G/G	A/A	G/G	A/A	A/A	A/A	A/A	A/A	A/A	A/A	G/G	A/A	A/G	A/A	G/G	A/A	G/G	G/G	G/G	G/G	A/A	A/A	A/A	A/A	A/A	G/G	G/G	G/G	A/A	A/A	A/A	A/A
308	contig_126	1938406	GTTACATGAAACCTGATGCTTATTTGGATTTTCACTTGCTTCTTTTTACCTGTTTTGCTAATATCTTGCTTGACAAGGTAGCTCTCATTCCAAAATTGATATCAAAGGTGAAAAGTATGTGAACTGAGAGACATATAAGGAAGCATAGGC	C	T	TAATGTGAAAGCTTCAAGTAGTGAATTATGTATTTTTGTGATGCAGATGACAGCATCTCACTTACCTTATACGCGTAACGGTTTGAAGTTTTTTACAAAGAGAGGGGGACTCACTTCGCCTGAGGTAGAGGAAATTTGTGATAAAGCTGC	TRINITY_GG_568_c13_g1_i6;TRINITY_GG_568_c13_g1_i1;TRINITY_GG_568_c13_g1_i5;TRINITY_GG_568_c13_g1_i3;TRINITY_GG_568_c13_g1_i7;TRINITY_GG_568_c13_g1_i8;TRINITY_GG_568_c13_g1_i4;TRINITY_GG_568_c700_g1_i1	0.144000	7.80105	34	0.675159	0.508286	0.437739	0.187095	0.100564	0.808190	C/C	C/T	C/C	C/T	C/C	C/C	C/C	C/C	C/C	C/C	C/C	C/T	C/C	C/T	C/C	C/C	C/C	C/T	C/T	C/C	C/C	C/C	C/C	C/C	C/C	C/C	C/C	C/C	C/C	C/C	C/C	C/C	C/C
309	contig_126	2229884	ATAAGTCATTTTTAAAAAAATTCATGGTCTTTTATATAGCTCTTCAACTACTAAGTTAATATATTGTCTCCATTTCTACCATTTTCACATTAATATAGGACGAAAGGGAGTAATAATTTTAGTTTCACAAGTCAATTTAATTTTTATCAT	C	T	TTAATGGTTCATCATTATTACAATTCTTCCATCCAATTAATTTTCTCTTAAAATAGCAGCAAATTAATGACTAATAAAAGCTTTTATTAGGGGTAAAAATGACTAAATCACAAAATTATCTCATAAAAATAATAAAATATTTTATAAAAA	none	0.474000	7.14286	18	0.544118	0.609051	0.833882	0.332907	0.644074	0.479424	C/C	T/T	T/T	C/C	C/T	C/C	C/C	C/T	C/C	C/C	C/C	T/T	C/C	T/T	T/T	T/T	C/C	C/C	T/T	T/T	T/T	C/C	C/C	C/T	T/T	C/T	T/T	T/T	C/T	C/C	T/T	C/C	T/T
310	contig_126	2272279	CATAGATAGAATTAAGTGAGAGGTGCCAAATACAAATGACATAGAACTTATTCAAAAGCTTCATTTGCCAAGAGTTTGTAGCTCAAGTGGCATAAGGAGAAGCTCTTGGAGCTTGAGGGAAGGGGTTCGATCACCGGTAAGGTATATTTA	A	G	GATTAATGTAGTGTGAGAGTGTGTGTGTTTGGCCGATAGAAAAAAGAATCAAACAATAGCAATTATGATGCCAATATCCCATGTCAGATAAAGTTTCAAATTTATTGACAGAGACTTTATAAAGGTGTTTAAATTTCACGTATTTCTCCC	none	0.0500000	11.5602	4	0.581395	0.788503	0.156620	0.651110	0.158023	0.499070	A/A	A/A	A/A	A/A	A/A	A/A	A/A	A/A	A/A	A/A	A/A	A/A	A/A	A/A	A/A	G/G	A/A	A/A	A/A	A/A	A/A	A/A	A/A	A/A	A/A	A/A	A/A	A/A	A/G	A/A	A/A	A/A	A/A
311	contig_126	2317503	TGAAATATTTACAATATATTTTTCGGACCCCATCCAATAATTCGTGTTAACCACACCATTTTACTCTCTTAACAGATATGTTTATTTTTAGCAATTCAAAGCTTGTTTCCACTTCATACTGTCAAAAGATTAACCGTAGAAAAATGCTTC	T	A	AATCTTGATAAGAATGTAATATACCAGTAAAACTGTTGGTTGATAGTGGACTATTTATCACTTATGTTCAAATCATAAATGGTTGTAATCATGATTCTGTAATCTGTACCAGTATTTCTTTGGTTTAGTTTTTTTTGGATTTCCTCTTTT	none	0.938000	7.92473	7	0.74	0.593466	0.416915	0.673460	0.695263	0.436990	A/A	A/A	A/A	A/A	A/A	A/A	A/A	A/A	A/A	A/A	A/A	A/A	A/A	A/A	A/A	A/A	A/A	A/A	A/A	A/A	A/A	A/A	A/A	A/A	A/A	A/A	A/A	A/A	A/A	A/A	A/A	A/A	A/A
312	contig_126	2574349	ATTAGAACAAGGAAATTGAATATTTGAACCAAATTTTTTACAAAATTTAATTTTGAGTTTTTAGTGAGGTCAACATCATAAAATCGGAGGATTTTAGTGATGACCATAGCATGAAGTAGAGGATGCCATGCCTTGCGAAGCTTCTCAGTC	T	C	TGGTGCCCTTTTGCATTTGTAGAAGCACGAAATGAGCCCAATTGACTTGAACACCGTTCAGGATAGCCCAAAGGATAAAGCGATCGTCATAAGTCACATAGGCATAGTTGCCTCGCCTAGCATGAAAAATGTGGGCAATGGCTAAGTGGA	none	0.0550000	12.5312	8	0.573034	0.861151	0.132649	0.159972	0.064796	0.564898	T/T	T/T	T/T	T/T	T/T	T/T	T/T	T/T	T/T	T/T	T/T	T/T	T/T	T/T	T/T	C/C	T/T	T/T	T/T	T/T	T/T	T/T	T/T	T/T	T/T	T/T	T/T	T/T	T/C	T/T	T/T	T/T	T/T
313	contig_126	2591021	AGCTAGAGAACCAAGGTATAGTGTTGCTAGCAAATGATTATCAATGTCCAATTGAAGGAGTTGGTACGGTAAGGATAAGGATGTTTGATGGCAGGGAACACCTTCTACAAGGTGTAAGGTATGTACCTCAGCTTAGTAGAAATTTGATTT	T	C	TACTAGTATGCTGGATGAATCAGGGTATGGTACAAGTACTCTGAATGGGCGGTTTAAGCTTACAAAGGGATCTCTTATAGTTGCAAAGGCAATGAAGAATAAGTCAAATGGTTTGTTTATGTTGGAGGGATCAGTGGTCACTGGTCATGC	none	0.0650000	12.8958	9	0.533981	0.366966	0.082091	0.403255	0.133566	0.452511	T/T	T/T	T/T	T/T	T/T	T/T	T/T	T/T	T/T	T/T	T/T	T/T	T/T	T/T	T/T	C/C	T/T	T/T	T/T	T/T	T/T	T/T	T/T	T/T	T/T	T/T	T/T	T/T	T/T	T/T	T/T	T/T	T/T
314	contig_126	2737848	TCAGTGAGCTCAGCAGAGCACGCCGTAGACTTAGAAAACGAAAATTCTATGCCTCAACGGCGACTAGGTAGCAAAGTCTGCGTTTTTATTTTCACTTTCTCCAGAAAAGCTCAGCTACAAGCTTCAACCTTCGACCCATCATTCACGCAA	G	C	GTGTCTGTAACGGCACCTAATATCATTGCTTTCCAAACTTCGTGTTTTTTTCTGTTCGTTTCTGTGCATAGCAGTTTTGTAATTGAAGTACGGTTTCCAATTGATGGGTCTCGTGTCGAATCAACGAGGAGGCACGAGATCAGAGACGAC	TRINITY_GG_568_c112_g1_i1	0.487000	39.3229	18	0.536137	0.415084	0.354884	0.969013	0.537876	0.737941	C/C	G/G	G/G	C/C	G/G	G/G	G/G	G/C	G/G	G/G	C/C	G/G	G/G	G/G	G/G	G/G	G/G	C/C	C/C	C/C	C/C	G/G	C/C	G/G	G/C	C/C	C/C	C/C	C/C	G/G	G/G	G/G	C/C
315	contig_126	3191638	CTTGGCTTCCTACTTTATTAAATTGTTCTGCGTCATTTATTGTTGGGGAACAAAATTTGGGCCACTGTCGATTTCTCAAAGATTGAAACCTGGAAACCGCAACTCAAATTAGGGATGACTTATGTTGTTCAGAATTTAAGGCCAGAGTTA	G	A	CAACCGGAAGCTTTAGACCCTCTACTCACCAATATAGGTTAAACCTTACCAATGACACTAATGTACAAGAAGAACTCCACCCAGAGATCCCTGAAAATGTCTACCACTTTACCTCCTTCTTAGATATTATTGATGGCAAGGCTGACCGTG	none	0.164000	10.276	7	0.711864	0.172466	0.857847	0.000944	0.623307	0.502059	G/G	G/G	G/G	G/G	G/G	A/A	A/A	G/G	A/A	A/A	G/G	G/G	A/A	G/G	G/G	G/G	A/A	G/G	G/G	A/A	A/A	A/A	G/G	G/G	G/G	G/G	G/A	A/A	G/G	G/G	G/G	G/A	G/G
316	contig_126	3533050	AGTGGATGTGAGTAAGAGTGTTTTTGTATTTAACCATCTTGTACCATGGGATAACTTCTTGTCCTCTAGGATAGTGAGTAACAAAAATCTCCTATTTTGTTCTGTGTTGTGCCTCAAATTTTGTGTTGTGACATGTCTACTTTTACAATC	A	G	AACGTGAAATAAAGTTTTTGTGTTATCCAGTACCGTATATTTTAGCAAATCAAACGAACCCTAATAATTATACGCACTGGACAAATATGAATGATTTATAATAAGAAAAGAAACCCCTTCTTGGAGAACAAGCTTCATACATACCATGTG	none	0.0810000	6.01948	3	0.4	0.689060	0.572318	0.897272	0.683844	0.222413	A/A	A/A	A/A	A/A	A/A	NA	A/A	A/A	NA	NA	A/A	A/A	NA	G/G	NA	A/A	NA	A/A	A/A	A/A	NA	NA	A/A	A/A	A/G	A/G	NA	NA	A/A	A/A	NA	NA	A/A
317	contig_126	3533123	GTGAGTAACAAAAATCTCCTATTTTGTTCTGTGTTGTGCCTCAAATTTTGTGTTGTGACATGTCTACTTTTACAATCAAACGTGAAATAAAGTTTTTGTGTTATCCAGTACCGTATATTTTAGCAAATCAAACGAACCCTAATAATTATA	C	T	GCACTGGACAAATATGAATGATTTATAATAAGAAAAGAAACCCCTTCTTGGAGAACAAGCTTCATACATACCATGTGTCATCTCCATATACTCCCATTTTCCCTCCAATTTTTTAGTTTATTATTATTTTATTCCATCCTTTTATCTATT	none	0.0840000	6.0129	3	0.4	0.689060	0.572318	0.897272	0.683844	0.222413	C/C	C/C	C/C	C/C	C/C	NA	C/C	C/C	NA	NA	C/C	C/C	NA	T/T	NA	C/C	NA	C/C	C/C	C/C	NA	NA	C/C	C/C	C/T	C/T	NA	NA	C/C	C/C	NA	NA	C/C
318	contig_126	3803105	AACGCAGAACGGAGAAGAACAAGTGTATGGTCTGACTCCTCCTTCCAAGCTTCTCATCAGAGGAAAGTCAACGTGTTTAGCGCCGATTGTTCGCGGCGCGCTTCATCCGAGTTCGTTGGACATGTGGGCCTCTTCCAAGAAATGGTTCAC	G	T	GAGGAAAAGGAACTCACTCTGTTCGAGAGCGCAACAGGGGAGAGTTTCTGGCACTTCTTGAACAAAGATTCTGATATATTGAGTATGTTTCAAGATGCTATGGCTGCTGATTCGCAAATGTTCAAGCTTGCTCTTAAAGAGTGTAAGCAT	TRINITY_GG_568_c595_g1_i1	0.130000	8.88021	16	0.825397	0.289457	0.667833	0.019580	0.262955	0.547758	G/G	G/G	G/G	G/T	T/T	G/G	G/G	G/G	G/G	G/G	G/G	G/G	G/G	G/G	G/G	G/G	G/G	G/G	G/T	G/G	G/G	G/G	G/G	G/T	G/T	G/G	G/G	G/G	G/G	G/G	G/G	G/G	T/T
319	contig_126	3846251	AACCGATCTGTTATCTTTGCCTTAGTAGGTGCCACACCAATATCGCTTTACAATCATTTTGTGTCTTATCCTTGCTTGTATTAATGTCTGCCCATACATTCATCTCAACATTTTCATCTTTGCTACTCCTACCTTTTATTTTCTTTATTG	A	T	TCCTTTTAAAGCCCACACTCACTACCATAGTATAATCGGCCTTAGAGCAGTAGGAGAAATTTTTTCTTTAAGCTTATTGAGTACTTTGCGGTTGGAAATAACTTCCAATGCTTTTCCCCATTTTAGCCATATAGCTTTTATCCTATGTGT	none	0.312000	7.51309	27	0.673171	0.235592	0.848646	0.049175	0.969538	0.392936	A/A	A/A	A/A	T/T	T/T	T/T	T/T	A/T	A/T	T/T	A/A	A/A	T/T	A/A	A/A	T/T	T/T	A/A	A/T	NA	T/T	T/T	A/A	A/T	T/T	A/A	T/T	T/T	A/A	A/A	A/A	T/T	A/T
320	contig_126	4179472	AAAATTTTTCTATGGATACATACATTTAGTGAGATGGAAAAATTTAAGAGCACAAAAAATATATGGGTTTAACTGAAAATTTCTATAAATACATAATAAAATATGATTCATTAAATGATGTTAAGCACTCTAAGTTGCCTTTCATAATCA	T	C	AGTCATACATTTAAAGCTTAGTTGATCTAACGACTATCACAATCTAGACTACCGGTAGAGACCATTTTTTCGGACCTAAATGAAACCTAAATTTTAGTATAAAATCCTTATTTATTACAATTTTATTTAGAAAAAAACATCGAAACATAT	none	0.0560000	5.63978	6	0.633333	0.646500	0.319337	0.685847	0.408439	0.300503	T/T	T/T	C/C	C/C	T/T	T/T	T/T	T/T	T/T	T/T	T/T	T/T	T/T	T/T	T/T	T/T	T/T	T/T	T/T	T/T	T/T	T/T	T/T	T/T	T/T	T/T	T/T	T/T	T/T	T/T	T/T	T/T	T/T
321	contig_1274	20998	CTTTAGGACTTGTGACTTAAACTGTGGTGTTTTCGCTACAGCAAAAATACTCTAGAATAAGTGGGCTTAGAACTGTGTTGTATTCACTACAGCGAAAAGGTTTCGTTATAGTGAATTGGCTTTCGCTACAGCGAAATTTCCTTCATTGCA	G	T	CAAAATGTTATAAATCCTGGACACTCTAAGCTTCCTATTTTGGTGATTGTTTATACAATTATACACTCTAAGTTGAGAGTGATGATGCATATGGAGAGAGAGAGCACATAATGGTGTGTAACAATTAGCCAAAAAAGGGTTGTTTGGGTC	none	0.120000	24.9635	5	0.643411	0.627861	0.749489	0.818934	0.354568	0.701243	G/G	G/G	T/T	G/G	G/G	G/G	G/G	G/T	G/G	G/G	G/G	G/G	G/G	G/G	T/T	G/G	G/G	G/G	G/G	G/G	G/G	G/G	G/G	G/G	G/G	G/T	G/G	G/G	G/G	G/G	T/T	G/G	G/G
322	contig_1278	2246	GCGCCCCCTTCCATGATTTTGATTTCTTCGATTTCCTCTGCCACGATTTGAAGGGAAACCAGCCCTTTTCTTGTTGGAATTCTGCGAAGTCACAAGATTCACTTGAACAGTTGTCGTTTCCCTCTACTTATGGCGTTCAAGCCTCTCTTC	T	C	TGATGCATAAGCAAAGCTTCTATTTTGGGAACAGTAAATGAATCGTTGCGAGTCATACACGAGGTGATAAACGCATCGTATTCATTAGACAACCCATCAAAAATAGCATCAATGTGTTCCTCCGACGTTAATGGAGGACCAATCGCGGCT	none	0.953000	19.5625	1	0.44	0.666614	0.526358	0.210973	0.730419	0.317650	C/C	C/C	C/C	C/C	C/C	C/C	C/C	C/C	C/C	C/C	C/C	C/C	C/C	C/C	C/C	C/C	C/C	C/C	C/C	C/C	C/C	C/C	C/C	C/C	C/C	C/C	C/C	C/C	C/C	T/C	C/C	C/C	C/C
323	contig_1278	32841	AGGAATGAGCTTCCCTGAACTTTATTGAGAACCAAAATTAAGAAGCACATAAATAAATCAGCGAAACCATACCTTTCGATTGCTATAAAAGAGAGAACATAAATCGTTGTTAGAATTGAGAATGAGAGTGAGAATGATGGGAACCCAAAT	C	A	GTTGACTGAGAACTGAGAATGCAAATTGTTGTTGCAAGAAAAGGGGGTTTTCAGAAGAAAAGGATGGGGAAGGGAGGAAGGTGCGGCGGTGAATGGTGGCGACGGGAGAAGCGACGGGAGAAGATGGACGAAGCTTGACAGGAGAAGATG	none	0.557000	14.2135	13	0.562842	0.025769	0.982364	0.789112	0.104005	0.032783	C/A	C/C	A/A	A/A	C/C	A/A	A/A	A/A	A/A	A/A	C/C	C/C	A/A	C/C	A/A	C/C	A/A	A/A	A/A	C/C	C/C	C/A	C/C	A/A	A/A	A/A	C/C	C/C	A/A	C/C	A/A	A/A	A/A
324	contig_1281	17899	AATCCTATCAGTATTATCCAATGCGTAATCCTATCATACAGCATATTATGTGCAGAAATACCTCACTAGCAGCAAATAAGAAGGTTATTCAATTTGGGATGAGAGAACCACTTGGAATTGGCACAGTAGAAAACGAAAACCTCTTGGACA	C	CGAGCA	GAGCAGAGCAGAGCAGAACAGAGCAGAGCAGATTCGAGCCACGCCAAAGTGTAATCTATCATAGGAACAAAAGGCACATATATCCCAGCCAGATCAAGCTTCTTAATTCTGATTCCCATCGTTAATAGTCCTTGTCCTCTTGACATTCTT	none	0.156000	13.1771	35	0.71748	0.950651	0.787806	0.682803	0.318391	0.420856	C/C	C/C	CGAGCA/CGAGCA	C/CGAGCA	C/C	C/C	C/C	C/C	C/C	C/CGAGCA	C/C	C/C	C/C	C/C	C/C	C/C	C/C	C/CGAGCA	C/C	C/C	C/C	C/C	C/CGAGCA	C/C	C/C	C/CGAGCA	C/C	C/C	C/C	C/C	C/C	C/C	C/CGAGCA
325	contig_1281	146006	TTCAAAAGTCATTGCCTTTCCATATCTCCGGTAGGAATCTGTTTGAAGCTATAATCTTTCGCCATTCCATCTCTGTTGTCTTTGAGGCGACACTGGCCAACGCAAGATGGTCGATTTGGACCTCCACGGTCCGATTTTCCGGTTACGTTG	C	T	AGTAGAGCTTACAAAGACAAGCTTCAAAACGGTGGATAATGGATACCCCTTTAAAAATAAAAATCAAAACTTAAAAAAAATTGTTTCATTCATCTTCGATTTGGGGTTTTAATGGCTCATTTTTCTTGTGTTTGTTTGTCCTTAGTTTTT	none	0.111000	7.28947	1	0.333333	0.551504	0.960549	0.208338	0.739789	0.810377	C/C	C/C	C/C	C/C	C/C	NA	NA	C/C	NA	NA	C/C	C/C	NA	C/C	C/C	NA	NA	C/C	C/C	NA	C/C	NA	C/C	C/C	NA	C/C	NA	NA	C/C	C/C	C/C	NA	C/C
326	contig_1281	250064	TATGTGAGTTTCATAAATTCATACTTAATATATATCTTTCTAGATTGGTTTGCCATCTCCTCCTGTGGGTGAAGGGTCATTTTATCAAGCTTTAAGGAAGGACCTGCGCCCATCCTTGGACTGGTCTCCGGAGAAAGGTTGGACAGTGCC	T	G	ATACCTATGGTGTGTATTTATAATCCCATTATTTGACTTGTCCATTTATTTATAATTTATTTTCTTACTTGCCTAGTTTTGTCTACTTAATTTATGTTTCAAAACTAACCTGATTAATTAAGTTATTTCCTGCTTATAAGTGGAAAATGG	TRINITY_GG_2609_c0_g1_i6;TRINITY_GG_2609_c0_g1_i7;TRINITY_GG_2609_c0_g1_i5	0.0990000	11.3351	3	0.735294	0.534865	0.823106	0.799383	0.897795	0.828137	T/T	G/G	T/T	T/T	T/T	T/T	T/T	T/T	T/T	T/T	T/T	G/G	T/T	T/T	T/T	T/T	T/T	T/T	G/G	T/T	T/T	T/T	T/T	T/T	T/T	T/T	T/T	T/T	T/T	T/T	T/T	T/T	T/T
327	contig_129	96914	TTAGCTCATCTATAAATAGGTAGCTCATTGTACAGATTTAACATAACTCAAAAAATACACAAGAATTTTTCATTTTATCTTATGTTCTAACAAGCTTGAAGAGGGAAAAATAGTTGCCTGTGAGAATGGAGGCTTTGAGAAGGTTAAAAT	C	G	TTAGAGAGAGGGAAGGTTGATGGTGGCGCATGACCAGAGGGAGAGACAGAAGGGTGTTTTTTGTTTTTGGGGTGGGAGCAAGATGAATGAGAGTTGGAGAGGTAAAGAAGAATTGAAGTGAATGAATGTGTGTTTGTGTGATAACAAAGG	none	0.175000	5.61749	5	0.583333	0.342900	0.587757	0.525815	0.309109	0.513320	C/C	C/C	C/C	C/C	C/C	C/C	C/C	C/C	C/C	C/C	C/C	C/C	C/C	G/G	G/G	G/G	G/G	C/C	C/C	G/G	C/C	C/C	C/C	C/C	G/G	C/C	G/G	G/G	C/C	C/C	G/G	C/C	C/C
328	contig_129	166190	AAACAGAGTATAGAAAGAAAAATTATAGAAAAAAAAGAAAAAGAAAATATACTTGTGTAGCTTTGCACGTGTTTGCTATTTTGTAGGCTTAATAAGCTTTGGATCATTCATTTATAGTGTTTGTTGAACCTCAAAAGCATTGGTGGTCTT	T	C	AAAGGGGCGTCCTTCTTAACCCTTCTTTTCTAGTTTTGATTAGATTGGTCACTTGATTAGCTCCATAGGTTTGTTGATTGCTTTTGTGATTTGTTAATGGCATGGCATTGATCTTTGGTTCTAGTAGAAAGGATTCTTGTTTCTTAGACA	none	0.714000	10.9688	17	0.693333	0.525211	0.607327	0.463629	0.506493	0.631024	C/C	T/T	T/T	C/C	C/C	C/C	C/C	T/T	C/C	C/C	T/C	T/T	C/C	C/C	C/C	C/C	C/C	T/C	C/C	C/C	C/C	T/C	C/C	T/T	C/C	C/C	C/C	C/C	C/C	T/T	T/C	C/C	T/T
329	contig_129	177979	ACTGGCTACTGTGACTCTCTTCAAGCACTATATTCTTGACCTCTGCATTATTCGGAATACACACTCTGTCTCTGAATAAGATCATTACATCACCAGTTAAAGTGAAATCATCTTGCCCCCTGAACTTCTGTAACTCATAATCTTGTTTCT	G	A	TGCTTCTCAGATTCTGTCTCTAAGTGTATTCTTCAAGTCAAGCTTATACACAGAGATGCTATCATCGTAGCAAGACACATCCAAGTGTAGATCTCTAAATTTCTCCAAGAGCTTCATTTGATGAACAATCATAGTCGATACGTGTAAGGA	none	0.174000	18.6823	18	0.736156	0.518238	0.327330	0.713896	0.810841	0.579818	G/G	G/G	G/G	G/G	G/G	G/G	G/G	G/G	G/G	G/G	G/G	G/G	G/G	G/A	A/A	G/A	A/A	G/G	G/G	G/A	A/A	G/G	G/G	G/G	A/A	G/A	G/A	G/A	G/G	G/G	G/A	G/G	G/G
330	contig_129	243414	GGCTCGAGCGCCACACCAGGGCTCGAGCGCCACACCAGGACTCGAGTGCCACACCAGGGCTCGAGCGCCAGACGCATTAACCAGGCAATTAAGCTCATTAACCAGCACGTGTCAAGCCAGCGCTCAAGCGCCAAGAGGGCACTCGAGCGC	T	C	AGACCCCTTTTTTTCTTGGTTTAAGCTTGATCACCTTTTGCCTTGTGTTAGTTTATTTGCACAATTGAGAAATTGGTTTATAAACGGATATGGAGAAAAACTCTCATAAAACCTTCGGATCTAGGGATGGATGGAAGTGTCTTATGATTG	none	0.637000	5.43478	21	0.791667	0.064960	0.479256	0.550592	0.131878	0.069390	C/C	T/T	T/T	C/C	C/C	C/C	C/C	T/T	C/C	C/C	NA	T/T	C/C	NA	C/C	C/C	C/C	T/T	C/C	C/C	C/C	C/C	C/C	T/T	C/C	T/T	C/C	T/C	C/C	T/T	C/C	NA	T/T
331	contig_129	248428	CAGAATAGCTTCTTCATGTCTTGATACATTTTGGTAGCTCCAGGATGTACCGAGTATTGGCTACTGTGACTCTCTTCAAGCACTATCTTCTTGACCTCTGCATTATTCGGAATACACACTCTGTCTCTGAATAAGATCATTCCATCACCA	A	G	TTAAAGTGAAATCATCTTGCCCCCTAAACTTCTGTAACTCATAATCTTGTTTCTGCGCTTCTCAGGTTCTGTCTCTAAGTGTATTCTTCAAGTCAAGCTTATACACAGAGATGCTATCATCGTAGCAAGACACATCCAAGTGCAGATCTC	none	0.185000	22.3438	13	0.717213	0.462184	0.433268	0.837858	0.977531	0.678436	A/A	A/A	A/A	A/A	A/A	A/A	A/A	A/A	A/A	A/A	A/A	A/A	A/A	G/G	G/G	G/G	G/G	A/A	A/A	G/G	A/G	A/A	A/A	A/A	G/G	A/G	G/G	A/G	A/A	A/A	G/G	A/A	A/A
332	contig_129	266742	AGTTTTTTTTAGAAGATTGGACTTGAAGAATGAAGAAAAGAATGAAGAAAGTTGAAGAAAGGTGGTTAGAAAACACTAAGAAGCTGTCAAATGCTGTCAAGGCCCAAGCACGCTCCTTAAGCTTGGTTTTCCAAATTCAGCTCTACTATT	G	A	GCAAACTTGGTTTCTCTTTAAGTCCCCATGACTCTCCTCTCATTGTTCATCGAACAAAACAAGGTATCATACTTTTACTTCTTTATGTTGAAGATATGATCATTACACGTGATGATACGACAATGATTTCAAACCTAAGAGAATTCTTGA	none	0.177000	5.82609	12	0.720588	0.504595	0.520318	0.476984	0.607255	0.685660	G/G	G/G	G/G	G/G	G/G	G/G	G/G	G/G	NA	G/G	G/G	G/G	G/G	G/A	G/A	A/A	A/A	G/G	G/G	A/A	A/A	G/G	G/G	G/G	A/A	G/A	A/A	G/G	G/G	G/G	A/A	G/G	G/G
333	contig_129	277745	ATGAAAGCTATTTTTATAAGCAAACTCTACTAACGGCAAGTATCTTCCCCAGTCACCGCTTTCTTCTAGTACACAAGCCCGCAACATATCTTCTAAAGTCTGTATTGTCCTTTCGGACTGTCCGTCGGTTTGGGGATGATGAGAGGTACT	C	T	AGATGTAACTGAGTCCCAAAAGCTTTCTGCAATGCTCCCCATAAGCGAGAAGTAAACTTAGGGTCTCTGTCTGAGATAATACTAGTCGGTGCCCCATGTAGTCGGACTATCTCTGCAATATACAGCTTGGCTTATTCTCCACGGAATAAG	none	0.136000	10.2618	20	0.756757	0.927715	0.820628	0.394072	0.572813	0.917049	C/C	C/C	C/C	C/C	C/C	C/C	C/C	C/C	C/C	C/C	C/C	C/C	C/C	C/C	T/T	T/T	T/T	C/C	C/C	T/T	T/T	C/C	C/C	C/C	C/T	C/C	C/T	C/T	C/C	C/C	C/T	C/C	C/C
334	contig_129	329905	ATTTTAGACAAATTACTCCCGTTAACCTACATTGGAATATAGGCTTTAGATGGCGAAAACTGTATTTATACAGTAGTCTAGCGTTCGAATAGTAGCTTTTAACAGTGCATCCTAGTTTGATCTTTGTCATCTCTGCTCTATCAAAAATTG	T	C	ACATCATTCGTTAGCTACACCATTAAAGCTTATATTCTTGAGATAAGTTGATTCTTGACAACCTCGAAAGTCAATTGAAAGCAGCATAAAAGCTTCCCCAATCAATAACCGATTCTTGATGTGAAGGCATTGAATATCTCACCAGAAATG	none	0.0860000	11.1354	16	0.65285	0.876282	0.382751	0.450899	0.678487	0.957886	T/T	T/T	T/T	T/T	T/T	T/T	T/T	T/T	T/T	T/T	T/T	T/T	T/T	T/T	T/T	T/T	T/T	T/T	T/T	T/T	T/T	T/T	T/T	T/T	T/T	T/T	T/T	T/T	T/T	T/T	T/T	T/T	T/T
335	contig_129	352191	AGCGCCACACCAAGGCTTGAGCGCTGGAGCTGCGTTAACATAGGATCCTCTCTGCCAGCATAAATGCTCTGGCGCTCGAGCGCCACACCAAAGCTTGAGCGCTGGTATCCGTTTAGCATTGGATCCTTACTGCCAGAGTTATGAGTGTGG	CGCTCGAGCGCCACACCAAG	C	GCTCGAGCGCCACACCAAGGCTCGAGCGCCAGACACATTAACCAGGCATGCATTAAAATTCATTAACCAACGCATTAATGGCCAGCGCTCAAGTGCTGAAACTGGCGCTTGAGCGCCAGAACCCTGCCCAGAACACCTATAAATACAGCT	none	0.0870000	4.74074	10	0.581818	0.953301	0.618673	0.916557	0.358920	0.911963	CGCTCGAGCGCCACACCAAG/CGCTCGAGCGCCACACCAAG	CGCTCGAGCGCCACACCAAG/CGCTCGAGCGCCACACCAAG	CGCTCGAGCGCCACACCAAG/CGCTCGAGCGCCACACCAAG	CGCTCGAGCGCCACACCAAG/CGCTCGAGCGCCACACCAAG	CGCTCGAGCGCCACACCAAG/CGCTCGAGCGCCACACCAAG	CGCTCGAGCGCCACACCAAG/CGCTCGAGCGCCACACCAAG	CGCTCGAGCGCCACACCAAG/CGCTCGAGCGCCACACCAAG	CGCTCGAGCGCCACACCAAG/CGCTCGAGCGCCACACCAAG	CGCTCGAGCGCCACACCAAG/CGCTCGAGCGCCACACCAAG	CGCTCGAGCGCCACACCAAG/CGCTCGAGCGCCACACCAAG	CGCTCGAGCGCCACACCAAG/CGCTCGAGCGCCACACCAAG	CGCTCGAGCGCCACACCAAG/CGCTCGAGCGCCACACCAAG	CGCTCGAGCGCCACACCAAG/CGCTCGAGCGCCACACCAAG	CGCTCGAGCGCCACACCAAG/CGCTCGAGCGCCACACCAAG	CGCTCGAGCGCCACACCAAG/CGCTCGAGCGCCACACCAAG	CGCTCGAGCGCCACACCAAG/CGCTCGAGCGCCACACCAAG	CGCTCGAGCGCCACACCAAG/CGCTCGAGCGCCACACCAAG	CGCTCGAGCGCCACACCAAG/CGCTCGAGCGCCACACCAAG	CGCTCGAGCGCCACACCAAG/CGCTCGAGCGCCACACCAAG	CGCTCGAGCGCCACACCAAG/CGCTCGAGCGCCACACCAAG	CGCTCGAGCGCCACACCAAG/CGCTCGAGCGCCACACCAAG	CGCTCGAGCGCCACACCAAG/CGCTCGAGCGCCACACCAAG	CGCTCGAGCGCCACACCAAG/CGCTCGAGCGCCACACCAAG	CGCTCGAGCGCCACACCAAG/CGCTCGAGCGCCACACCAAG	CGCTCGAGCGCCACACCAAG/CGCTCGAGCGCCACACCAAG	CGCTCGAGCGCCACACCAAG/CGCTCGAGCGCCACACCAAG	CGCTCGAGCGCCACACCAAG/CGCTCGAGCGCCACACCAAG	CGCTCGAGCGCCACACCAAG/CGCTCGAGCGCCACACCAAG	C/C	CGCTCGAGCGCCACACCAAG/CGCTCGAGCGCCACACCAAG	CGCTCGAGCGCCACACCAAG/CGCTCGAGCGCCACACCAAG	CGCTCGAGCGCCACACCAAG/CGCTCGAGCGCCACACCAAG	CGCTCGAGCGCCACACCAAG/C
336	contig_129	406245	ACAAGAAAACAGGTTCTAATTGGGCTTATATGAATTATTCTACTCACTTGTTTGAGTGATTGTTGAAATTACACCTGCATATGTTCCTTGAGTAATTTTTCTTATTTGTCATGCTATCTTCTCCATTACCTTTACTATTAGCCAAGTCCT	G	T	TGCTTAAGGACAAGAAAAGCTCAAGTGTGGGAAGGTAGATAAAGCTTTATTTTGACACACTTTTTTACATGCTTTTAAAATATTTTCTTGTGTGTTTTGTAAATTTGACGGATGTCGATTCATGTTTTCCATGTTTTGTCATAGGGAGGT	none	0.161000	8.59788	23	0.732759	0.572823	0.303274	0.947246	0.616621	0.849107	G/G	G/G	G/G	G/T	G/G	G/G	G/G	G/G	G/G	G/G	G/G	G/G	G/G	G/T	G/T	NA	T/T	G/G	G/G	G/T	G/T	G/G	G/G	G/G	T/T	G/T	G/T	G/T	G/G	G/G	G/T	G/G	G/G
337	contig_129	452162	GACAACAATTAATTATTTGAGGACCCCAATCAAGAATAACAGCACAGAACCCCTTACCAATAATAGAATTCACAAGAGATCCTTGAGAAGAATCCCATAGCGAAATTAATCCTCTAGAATTCCCTTCTGCTGAATAGAAAGTCCACCCAA	T	C	ATCTGCACAACCCCACAAATATTCACATAGACAATCTTCAACCACTTCAAGCTTCATTTCTTGAATTGCTAGGAAATCCAATTTCTCATATTAAACCAGAGACCTTATCCTTCTTCTTTTTACATCCATTCCCAAACCTCTTATATTAAA	none	0.181000	7.95288	16	0.680556	0.200375	0.537640	0.530079	0.421770	0.395429	T/T	T/T	T/T	T/T	T/T	T/T	T/T	T/T	T/T	T/T	T/T	T/T	T/T	C/C	C/C	C/C	C/C	T/T	T/T	T/C	T/C	T/T	T/T	T/T	C/C	T/C	C/C	T/C	T/T	T/T	C/C	T/T	T/T
338	contig_129	461879	AAGAAATAAAAAGGGATCATGCCATGCATACATACATGATATTGTCATTGTATGCATTGTATATGAATGTGTTGTTTGTATGTGTATGTGTTATGTGTATGATATGTGATTGCTAGGGTGTATATTTGGGGAGTTTTCCAGTTAGACTGA	T	C	TGCAATACTGTAAATTTTTTTAGTTAGACTGGGGTTACTCGGTTGTATGTTTTACATATAACTGACGGTCTCAGTATTGCAAGTTTCGGAAGATTGTGGAGCTAGAGCAACGGATGAGACAAGCTTTAGGATTTCCTTAGAAGCAGCCAT	none	0.185000	17.1719	14	0.815668	0.326034	0.545083	0.564951	0.926050	0.322646	T/T	T/T	T/T	T/T	T/T	T/T	T/T	T/T	T/T	T/T	T/T	T/T	T/T	C/C	T/C	C/C	T/C	T/T	T/T	C/C	C/C	T/T	T/T	T/T	C/C	T/C	T/C	C/C	T/T	T/T	C/C	T/T	T/T
339	contig_129	484904	ATGATCAAAGGGCTCCGTCAAAGCCTTCTCGCATGCAATGTGAGGAAGTAAAAAATAATCCTCCTCCTTCTGTTGTTGAGAGTAGCGTGAATAGTGAGGCTCAGAGCAAGGATATGGTAGTTGAAGTGGTAGATACAGGCCAAGATTAAC	T	A	TCGACCTGTCTTTCTTTCTTGTCTTGTTAATGGCTATGGAGAATAATAAAGGTGGTGTGATTGCATGGAATATACGTAGGGCAGTTAATGCAAGGGGTAAGAGGAGGATCAAAGAGCTTGTGACAAGCTTCCAACCTTCAATAATTATTC	none	0.189000	7.14211	11	0.776699	0.552270	0.463285	0.813269	0.819662	0.770575	T/T	T/T	T/T	T/T	T/T	T/T	T/T	T/T	T/T	T/T	T/T	T/T	T/T	T/A	A/A	A/A	A/A	T/T	NA	A/A	A/A	T/T	T/T	T/T	A/A	T/A	A/A	A/A	T/T	T/T	T/A	T/T	T/T
340	contig_129	496629	ACTGGTAAAGCAAAATTCATACCAGATTGGGGACTGATTTCTTGCTCAAAATTCAAATTGTACTGTATACAACTAATTTTGTAAAATTTAACTACCTAATAAACAATTACAACCATAGTCATAAACCTTACAAGAAAAGGCTTTAGCATT	A	G	GACTAAAAATAAATTAATTCTTTATTGCTCTAATAGGAAGAAAGCTTTCATTATATATCATTAACTGACAGCTTTGTGACTTTTCATATACTCCCATCTCTTCAATCATTTGAGTATCCAGATTAAAGCAAGCAATTTCATCATCATCTT	none	0.176000	6.03243	21	0.721429	0.632722	0.873963	0.771153	0.433702	0.840372	A/A	A/A	A/A	A/A	A/A	A/A	A/A	A/A	A/A	A/A	A/A	A/A	A/A	A/G	A/G	G/G	G/G	A/A	A/A	G/G	G/G	A/A	A/A	A/A	A/G	A/G	G/G	A/G	A/A	A/A	A/G	A/A	A/A
341	contig_129	567380	ACCCTGTCGAATCAACTTTTCAATTGCATCTCGGAGTTGGTACTCATAGTACTTATTTTTGTGCTTCCCGACCGTCTTCAATGGTGGCAGTCGTTCTCTCAACTCAGAATACATCACTTCTTTCAACACTGAAGCTTGCGGGACTGTCAG	C	T	GGAGTATAGTTATTAAAGAGGCCTTTGCGCTTCTTGGGAGACCTATCTCGGGACTTTTCATCCTTACCCCGAGATTAGTTTGGAGGAGCAGTTTTTTCTTTGTCCTCCTTCTTGGCAGTCTGGGCCTTCTCCCATTCTTCTATTTTGATC	none	0.201000	19.3958	8	0.525862	0.434941	0.593518	0.894004	0.993761	0.593900	C/C	C/C	C/C	C/C	C/C	C/C	C/C	C/C	C/C	C/C	C/C	C/C	C/C	T/T	T/T	T/T	T/T	C/C	C/C	C/T	T/T	C/C	C/C	C/C	C/T	C/T	C/T	T/T	C/C	C/C	T/T	C/C	C/C
342	contig_129	567433	TATTTTTGTGCTTCCCGACCGTCTTCAATGGTGGCAGTCGTTCTCTCAACTCAGAATACATCACTTCTTTCAACACTGAAGCTTGCGGGACTGTCAGCGGAGTATAGTTATTAAAGAGGCCTTTGCGCTTCTTGGGAGACCTATCTCGGG	A	G	CTTTTCATCCTTACCCCGAGATTAGTTTGGAGGAGCAGTTTTTTCTTTGTCCTCCTTCTTGGCAGTCTGGGCCTTCTCCCATTCTTCTATTTTGATCCATTTTTCAGCTCTCACCTTTAAATCATCCATAGAGGTAGGCTTATCTCCTGC	none	0.343000	19.534	14	0.547085	0.234815	0.424110	0.852211	0.561261	0.325682	A/A	A/A	A/A	A/A	A/A	A/A	A/A	A/A	A/A	A/A	A/A	A/A	A/A	G/G	G/G	G/G	G/G	A/A	A/A	A/G	G/G	A/A	A/A	A/A	A/G	A/G	A/G	G/G	A/G	A/A	G/G	A/A	A/A
343	contig_13	66706	GGTAGTTAGACCGGGGGTTACTCGGTTATATGTTTTACATATAACTGACGGACGATCGCACTATTGTAGGTACTGGAAGACTGTGGAGCTAAAGCAATGGATGAGACAAAGCTTTAGGCTTTTCTTAGGTATGACCATCCTTGGTAAACC	G	T	AAGCCTTCTGTTTAGAGATTATATGGTTCAAATGTATAAGAAATTGTAATTTAAATAAAGGAACGTTTCCCCTTTTGTTTTAAATATGAAACCAAGTAGCAAGCCTTGTGTTTTCAAACAAAAATTTTAAGTATAAGATTTTCAAAGTTA	none	0.500000	11.0737	60	0.604806	0.073820	0.831435	0.938532	0.246433	0.174980	G/G	G/T	G/T	T/T	G/G	T/T	G/T	T/T	G/T	T/T	G/G	G/T	G/T	G/T	T/T	G/G	T/T	T/T	T/T	G/G	G/G	G/T	G/G	G/T	G/T	G/T	G/G	G/G	T/T	G/G	T/T	G/T	T/T
344	contig_1302	8262	CTCTTATTGCTGAAGCTATCCCGGATACCGATGGCATCTCATGCTCTTGCAACCGTATCTCGTTCGATGTCATCTTGAATATCAGTTCATCTTGAAAATTTCCAAAGATCAACATCATTCCAGAATTTCTGCCTGGACTTGATGTATATA	T	G	TTTTTACTCTCTACTAATAATGAGTAAGCTTTGTTGGCATTTTGCATTTGTATTTTCAAGCCTATCTCAGTTTTTTGCTGGACTTCTCTAGCAATATTCTTTTCGAAGATGTGTATCTCTGCTATGAAAATGGGCTCTTCGGCCTAGTTA	none	0.125000	23.3021	41	0.654321	0.482305	0.661701	0.977649	0.293106	0.062493	T/T	T/T	T/T	T/T	T/G	T/T	T/T	T/G	T/T	T/T	T/G	T/T	T/T	T/G	T/T	T/T	T/T	T/G	T/T	T/T	T/T	T/G	T/T	T/T	T/G	T/T	T/T	T/T	T/T	T/T	T/T	T/T	T/T
345	contig_1302	30270	TATGAGATTATGAACCCCAAGTTAAGGTTGCTGCATTCCACTTTTTAGCGGAATCATTTGCTTTTGATTCAGATTATGACTGCTGAATTCATAACCCTTAGATGTAGGCTGAGCTGGCGTATCTTGCTCTTTATTTATTTGCTCGCATGT	C	G	GAGTCTGGTTCTTTAAAGCTTTTCATATTTGTTAATGGTTCAGGATTCCAACCGATCATCAATTTCTTCTAATCCTTCAACATAGGAGTTGTTAAGGCTTTCAATTCATGATGGTCGTTAACTTTTAACCCTTTGTTTTGGGTCGACATG	none	0.118000	7.43158	39	0.670168	0.468767	0.838492	0.947614	0.166479	0.054592	C/C	C/C	C/C	C/C	C/G	C/C	C/C	C/G	NA	C/C	C/G	C/C	C/C	C/G	C/C	C/C	C/C	C/G	C/C	C/C	C/C	C/C	C/C	C/C	C/G	C/C	C/C	C/C	C/C	C/C	C/C	C/C	C/C
346	contig_1309	41690	TCAAGTGTTTTAAATGCTTGGGTAGAGGTCACATAGCCTCTCAATGCCCTTCAAAAAAGACCGTGATTTGTGTGGATGGTGTTTATCAATCTACTTCTAGTTCTTCTAATGATACATCCTCTTCTAACTCTTCTTCTTGTGAAGCTTCCA	G	A	TAGTGATGAAGAATTGTATCCAAATGAAGGAGATCTACTTGTGGTAAGAAGACTCTTGGGTAGTCATCCAAAGGATGATCATTCATCCCAAATAGAAAATATATTCCATACAAGGTGTTTGGTAAGAAATGCCACATGTTCTTTAATCAT	none	0.185000	18.8646	62	0.560133	0.956554	0.975290	0.021089	0.769308	0.210843	G/G	G/G	G/A	G/G	G/G	G/G	G/G	G/G	G/G	G/G	G/A	G/G	G/G	G/A	G/G	G/A	G/G	G/G	G/A	G/A	G/A	G/G	G/A	G/G	G/G	G/A	G/A	G/A	G/G	G/G	G/G	G/G	G/G
347	contig_131	262987	ATGGAGGAGTTAAATAATGAAGATGCTCTTCGATTACTTAAGTTAAATGCATTGAAGCCGGAAGAAATGAATGATTATTCAAGCTTTTGGGACGTCTTGAATTGTGTGGCAACATACTTTTGATTTTTTAATATGTACAATATTACACAT	G	A	TTAAAAAAACTCTTCTTAAATAAATCATAAATGTTTAAGAATAATAAATCATAGAAATAATAATAACATATAATATTAATAGTAAATGTTATTTATAACATTACATTTATTGATTATGAATCGCTAAATATTATTTATAACATTTACCTG	none	0.193000	4.94475	15	0.586207	0.129039	0.278334	0.821466	0.188355	0.236628	G/G	G/G	G/G	G/G	G/G	A/A	G/A	G/G	A/A	NA	A/A	G/G	A/A	G/A	G/G	A/A	NA	G/A	G/G	A/A	NA	A/A	G/G	G/G	G/G	G/A	NA	A/A	G/G	G/G	G/G	A/A	G/G
348	contig_1333	155770	TATTGGAGCTGTCATTGATTAGAATTTGGCCTACTTCATATGGAATGTGTTTAGGTTGTGCTCCTAACACTGCTGGTTCATGTAGAAGGTCAAGGCAATACTTCCTTTGGGAGACTATTATTCCTTCCTTGCTTCTAGCAACCTGAAGTC	A	T	AAGGAAATATTTCAGCTAGCCAAAATCGTTGATACTGAAGTGTTTGTCTAGAAGCTTTTTGATGTCTTCAGCCAAATTTTTACCTGAAAGGAGTAAGTCATCGACATAAACCAGAGTTGCTATAAAGCTAGATTTACCACGCCTTGTGAA	none	0.383000	4.90798	47	0.589577	0.510617	0.939592	0.917175	0.791190	0.543166	A/A	T/T	A/T	A/T	A/A	A/T	A/T	A/A	NA	NA	NA	A/T	A/A	A/T	T/T	A/A	NA	A/A	A/A	A/T	A/A	T/T	A/T	A/A	A/T	A/T	A/A	A/A	A/A	A/A	A/T	A/T	A/T
349	contig_1346	39074	GAAGTATCATCATCTGGGGAAACAGGATTTGTCGAATAAGGAAAAATAGTTTCGGTAAAAGAAACATTTTTTGAAACAAGAAGGCCTCGAGTCACAAGATTAAAGAGAAGAAAACCTTTGAATCCTGTTTTGAATCCCTAGAAGATGCAC	C	T	TAGAGGCCCTACTATCAAGCTTTTTTTTACCACTAGTAAGTGTACTAGCATAAACCAAACATCCAAAAATCTTGATATCATGGAGATTAGGTTTGCTGTTATAAACCATTTCAAAAGGAGACTTTTGTTTCAAATAGGGAATTAGAAACC	none	0.521000	14.6875	76	0.593397	0.478124	0.640824	0.885339	0.184858	0.514310	C/C	C/T	T/T	C/T	C/T	C/T	C/T	C/C	C/T	C/T	C/T	T/T	T/T	T/T	T/T	T/T	C/T	C/C	C/T	C/T	T/T	C/T	C/T	C/C	T/T	C/T	C/T	T/T	C/T	C/C	C/T	T/T	C/T
350	contig_1348	28418	GGCCCCCATCGTCTCCTTCCATCATGGAGAGTTCTTCTACGATCTCCCTCGCACTATACTAAAGGTATGCTACATGTAGTTTAGTTTTAATTTAGTCTATGTAGCTTTTGTTGCAATCTCATATTTGTAAGTGGTTTTTTATCTCATAGG	C	A	AAATGTCGCGGAAGCCCTTGGTTAGATGACTCGCCAGTCAACCTTGTTAAGCTTTTTTCACAACGAGTTGGAGAAGCCTAACCATGCCGCTGATCTTGAACAAAAATTGCAGGCTACCTCTACAGAGAACCAGATCTAGGCTCTTACCAA	none	0.150000	10.7895	13	0.61194	0.047849	0.610976	0.483871	0.908426	0.073142	C/C	C/C	C/C	A/A	C/C	A/A	C/A	C/C	C/A	A/A	C/C	C/C	A/A	C/C	C/C	C/C	C/A	C/C	C/A	C/C	C/C	C/A	C/C	C/C	C/C	C/C	C/C	C/C	C/A	C/C	C/C	C/A	C/C
351	contig_1367	3913	GAACTCCGCAGTTAAGCGTGCTCGGGCGAGAGTAGTTCTAGGATCCATTTTGGATAAAAACTTATTAATTAGCGCGCTACAAACAGCTTACAGGATTTGAGCACGCAAGACATGACAGTTGTGATCATACCGTCACTAATGCACCGGATT	T	C	TATCAGAACTCTGTAGTTAAGCGTGCTTGGGAGAGATTAGTACTAGGATGGGTGACCTCCTGGGAAGTCCTCGTGTTGCACCTCTCTTTTTTTAAGTTTTCCAGTCCGTTTTGGATAAAAACTTATTAATTATCGTGCTACAGAAAGCAT	none	0.953000	8.24852	0	NA	0.247005	0.182412	0.299583	0.734175	0.319897	NA	NA	NA	NA	NA	NA	NA	NA	NA	NA	NA	NA	NA	NA	NA	NA	NA	NA	NA	NA	NA	NA	NA	NA	NA	NA	NA	NA	NA	NA	NA	NA	NA
352	contig_1368	51372	TCAATAATAATTTTTTTTCTTAAATTAGTATGGCGGGCTGGCTAGCTGGCCCCTAGCCTGCCTGATTTTTAAAGCAACAAGCCGGGCTAGAAAAGTGAGGCCGAGAAAGCTTCGCGGTCTGGCCCAGCCCGTTTTTTGGCGTGCTTTGCA	T	G	GCTGCGGCCCAAACGGTCCGGGATGACCCCCTTTGCCACCCTTAGTTTTTGGCCTTTGCAAAATTATTTTTACATGATTTATACCTTGATCACTCAAATTTGTTTACCTTGTATATGCATAAAAGAACTAAAGCAAAGATCATACAAGGA	none	0.897000	5.83243	13	0.809091	0.233785	0.459268	0.642894	0.863521	0.429781	G/G	G/G	G/G	G/G	G/G	G/G	G/G	G/G	G/G	G/G	G/G	G/G	G/G	G/G	G/G	G/G	G/G	G/G	G/G	G/G	G/G	T/G	G/G	G/G	G/G	G/G	G/G	G/G	G/G	G/G	G/G	G/G	G/G
353	contig_137	27101	TGTCGTGCGACGGAAAAATCATTTACAACTTTGTTTTGTTTTCGGTTTCATTCATCGGTAACAATGATGCTTCCATTCATCGGTATCTTCAACTTTACATTCTTCAATTAGGGTAGGCACAACAAGCTTCCCCTTTTTGTTATCTTTTTT	T	G	TCAAGATGTTTTCTTTTCTATTTTTTTCCCCTTCTTCTTGTCTTAGCTTTTTTCTTTATTGATTAAATTAACATTTTAGTCCCTATGCTTGTATTTCACTTTCGTTTTAGTCCATATAAAATAAAGCATTCGTTTTAGTTCTTACACATA	none	0.947000	13.0423	7	0.720588	0.491507	0.114123	0.954145	0.609633	0.454813	G/G	G/G	G/G	G/G	G/G	G/G	G/G	G/G	G/G	G/G	G/G	G/G	G/G	G/G	G/G	G/G	G/G	G/G	G/G	G/G	G/G	G/G	NA	G/G	G/G	G/G	G/G	G/G	G/G	G/G	G/G	G/G	G/G
354	contig_1381	38949	AGTGTGTAGTAAATGACCTAAGTTCGGTCCGCATTGGGCCAAGAGTTGTACCTAGGCCCAATCCTCATTAATTGGGCCTTGATCATAGGCCGTACCCAACTTACCGAGATGCCAATGGTAATTGGTGTCTATTTGACCCGGCATGCTCAC	A	G	CACATCCGGGATACTGTTATTCTGGTCCACAACAGTTGCCCCCCAAGTCGTCAAGCTTTTCGTGAGATAAGTTGACGAGTTCGTTTATCATGCCGGGTGGATTGTATATGTTGATTCTGGAAATATTACGAGATGACGGTTGGTTTACTT	none	0.156000	5.8172	7	0.622222	0.172091	0.756035	0.520242	0.859723	0.528598	A/A	A/A	A/A	A/A	A/A	A/A	NA	A/A	A/A	A/A	A/G	A/A	A/A	A/A	A/A	A/A	A/A	G/G	NA	A/A	A/A	A/A	G/G	A/A	A/A	A/A	A/A	A/A	G/G	A/A	A/A	A/A	A/A
355	contig_1381	55356	ATTAAATGGCAACTTGTGAACCACTCTAGGATGATAAAATGCTTGCAACAGTTGATACTCTGAAAGTTATTTTATTTTTAACCAAATTGAAAATAAAATATACATACGATTTAATGAGTTTGAACTAATAAAAGCTTGTTAAATAGATTT	G	T	AGCGCGTGATTGGATTGACATCAAATCACATTAAATCACGTTAGGATAAGCAAATTAATGGTTGAGATTAATTGGGCATATAATCCAAAACAAATCAAATAGAAGCTACAAATTTGAGCATTGAAACGGATTCACGTTTAGTCAATTTGA	none	0.403000	7.55376	47	0.655502	0.673622	0.758441	0.380963	0.270079	0.803784	G/T	G/G	T/T	G/T	G/G	G/T	T/T	G/G	G/T	G/G	G/G	G/G	T/T	T/T	T/T	G/T	NA	G/G	G/G	G/T	T/T	G/T	G/G	G/T	G/G	T/T	NA	G/T	G/G	G/G	T/T	G/T	G/G
356	contig_1381	74168	AAACTATTTTTGCGACTGAATTTGTGATCAGAATGACTTGCAACTCAATGTTTTGCGACCAATATAGTGACAAATTTAGTCGTTAAATCAAGCTTCTTTTATAGTTATTCTCTTGTGTTTCGCAATGCCGAAGATCCAACAATTCCACTA	A	G	TCTGCAAAGCTCATCACTGTGATTATTAACTATGGTATGTAAGTACATACATAGAATTTTTATATTAAGGAATAAATATATAATTACTAACATATTTATGTTAGTATAAGAAATTGATATATATTATCGATTTATAAACGGTTAGTAAAG	none	0.280000	6.89011	13	0.766667	0.104764	0.723619	0.365469	0.490190	0.235002	A/A	A/A	A/A	A/A	A/A	NA	G/G	G/G	G/G	A/A	A/A	A/A	G/G	A/A	G/G	G/G	G/G	A/A	A/A	A/G	A/G	G/G	A/A	G/G	A/A	A/A	G/G	A/G	A/A	A/A	A/G	G/G	A/A
357	contig_1383	19982	ATGTTGATGGGGAAAGCATCATCCTCTTTTCGTTTTATGTTTATCATCGGTTGATCACATAATCAGTAATACACCTCGTGTCTTGCATTTAACAGTTATAGTGATGCATAAGAAGGCCTCTTGGGTGAGATCGTAGGTATGATCCTCCCT	T	A	AGTATCAAATTTTTAAAAAAGAAGAAGCTTAGGTTTACACCGTAGCGAAATCCCTTTGGCTGTTGTGAAAACAGGATTTTTGGCTTTTCGATGTAGCGAGATCATTTTCACTACAACCATACAGACCCAGAATCCATCGTTTTTCCTTGA	none	0.128000	13.2135	7	0.454545	0.061060	0.393360	0.986428	0.879826	0.118018	T/T	T/T	A/A	T/T	T/T	T/T	T/T	A/A	T/T	T/T	T/T	T/T	T/T	T/T	T/T	T/T	T/T	A/A	T/T	T/T	T/T	T/T	T/A	T/T	T/T	T/T	T/T	T/T	T/T	T/T	T/T	T/T	T/T
358	contig_139	154466	CCTTTGACATGCTATATAAACCCTACTTCATTCTCCTACTCCTCATCAATAGTCATCTTGGCAAAGTTCCTAACATAAGATGGCTTCTAAAGTGCTTCTTCTTGTGTTGTTTGGTGTCTTTGTTTGCACCATTGATGCAAGGAAGCTTAA	A	G	GCTTCTTTTCAAGATGAGAAGACTTTCTTCCACCGTCCAGGAATCGGTGGAGGAGGAGGTGGTGGTTTTGGCGGCGGCGGGGGAGGAGGGTTAGGTGGTGGTGCAGGAGGTGGGTTTGGTGGAGGTGCTGGTGCAGGTGGTGGAGCTGGA	TRINITY_GG_1110_c36_g1_i1	0.429000	10.1522	18	0.649123	0.634654	0.407556	0.783468	0.659360	0.331311	G/G	G/G	G/G	A/A	A/A	A/A	G/G	G/G	G/G	A/A	G/G	NA	G/G	G/G	A/A	A/A	G/G	G/G	G/G	A/A	A/A	G/G	A/A	A/A	G/G	A/G	NA	A/A	A/G	A/A	A/A	G/G	A/G
359	contig_139	187096	TTTTGCGAGGTATCAAGTGCTCCTTTGCCCAGCAGAAGTTGGAATATTTGGGTCACATCGTTTCTTCCAAAGGTGTGGAACCAGATAGTTCCAAAATACAGGCAATGCTCGAATGGCCCATTCCCTTGACTCTCAAAAGCTTACGCGGCT	T	C	CAGGATTCTATTGCCGCTTCATTCAAGGATATGCGTCAATCGCATCGCCCCTCAATGCCTTGCTAAAGAAGGACGGGTTTCGATGGTCTTCTGAGGTTAAACTGCTTTTGAAGCTCTCAAAAGAGCTATGACTCAAGCACTAGTCTTGGC	TRINITY_GG_1110_c719_g1_i1	0.387000	21.6597	47	0.591977	0.890736	0.471654	0.514585	0.748738	0.903026	T/C	C/C	T/C	T/T	T/C	T/T	C/C	T/C	C/C	T/T	C/C	T/C	C/C	T/C	T/T	T/T	T/C	T/C	T/C	T/C	T/C	T/C	T/T	T/T	C/C	T/C	T/T	T/T	T/C	T/T	T/T	NA	T/C
360	contig_139	188476	TGTGGATTCACTCTTTTCTACACGCCAAGACTTATTTGCTGCACTTCAAAAGAAACTTCTCAAAGCTCAAACTCAAATGAAAACAACCGCCGAAGCTAAACGTCGTCATGTGGAGTATGCTGTAGGAGACTAGGTTTACATACGCCTGCG	T	C	CCATATAAACAGGGATCTGTTCGTGGTGCTGCCTATCATAAGCTTACTAAGCGTTTCTATGGTCCATATTGTATTCTGGAGCGAATTGGATCTGTCCCATATCGAGTTGAGTGACCTCCTCCTTCCAAAATACATCCGGTTTTTCATTGC	TRINITY_GG_1110_c915_g1_i1	0.359000	8.38743	38	0.658046	0.869933	0.369070	0.784037	0.344595	0.831891	C/C	T/C	C/C	T/T	T/T	T/T	C/C	T/C	C/C	T/T	C/C	C/C	T/C	C/C	T/T	T/T	C/C	T/C	T/C	T/T	T/T	C/C	T/T	T/T	C/C	T/C	T/T	T/T	T/C	T/T	T/T	C/C	T/C
361	contig_139	245857	GTGTTTTCTATATTTATAGCTTTTGTTGAAGAATGACAAGTCAACACTGAGGGACTTCTGCCAAGTTCGGGTCCCTAGGCTAGAGTTGGGTATACGGATTGGGCCCGCGGGCCGATCCGTGGGTTGGCGGGTTACGCGGGTTTGGGCTAC	C	T	AAAAATCTAGACCGTTAGCAATGCAAGCTTAAGCGGACCGACCCATTTATCCGCGGGCTAAATGGGCCAAATCCGCGGGCCCGCGAGTTATGTGGGTACCCGCGTAGGTGTGTATATAGGCTTTTTTTCGCTCACAAATTCATCATTTTC	none	0.245000	10.2474	28	0.701923	0.702941	0.508189	0.488801	0.193952	0.894897	T/T	C/C	C/T	C/C	C/C	C/C	C/T	T/T	T/T	C/C	C/C	C/C	T/T	C/T	C/C	C/C	T/T	C/C	T/T	C/C	C/C	T/T	C/C	C/C	T/T	C/T	C/C	C/C	C/T	C/C	C/C	C/T	C/C
362	contig_139	249531	CAAAATTTGTTCCCGAAAACTGTTTTTGAAAAATAGTTTTTAAAAACAGATTTCAAACAAGCCCTGATATACTTGTTTCAGAAACGTTCTACTACAAGCTTCACCACTATGCAAAGCAAAACCCAGAAACTCAAAATCCAGAAACATACC	C	T	AGAAGCCTAAAACCCAAAATCCAGAAATACACCCAAAAATCTACATCCATCATCTTCCTTCTTCTTCCTCTCCATTTTCCCTCATTGAAAATCCTAACCCTAAAATCTGAGCAAAACAAGCAAATTGAAAACCCAAACCCCTAAATTGAA	none	0.414000	19.6094	14	0.577519	0.753282	0.260400	0.544638	0.630114	0.590369	T/T	T/T	T/T	C/C	C/C	C/C	T/T	T/T	T/T	C/C	C/T	T/T	T/T	C/T	C/C	C/C	T/T	T/T	T/T	C/C	C/C	T/T	C/C	C/C	T/T	C/T	C/C	C/C	C/T	C/C	C/C	T/T	C/T
363	contig_139	293268	TAAACATCATGAAAACAAAATTATTACCCTTTTAAACACCCTAAAGGGTAATTATACCAATCAGAAAAATTACAAGCATTCCCCCATTAGTATAGAACCAGCTCCAAGATCTAGTTTTAATCTGATCCATAATGAGAAGGACATCCAAAA	G	GT	TTCAGACTTAAAAATAATTGCATTTCTACATAACCAAAGAGACCAGATTACATACAACCATATACTGAGTCCTCTTTTCTTGCCTAATTTGCCAATAAAAAAACTCCTGAGCTGTATAAACCAAGCTTCCATAGAAGAGGGGAGAACCGA	none	0.306000	7.23404	45	0.725131	0.532402	0.358791	0.919542	0.253181	0.195485	G/GT	GT/GT	GT/GT	G/G	G/G	NA	GT/GT	GT/GT	G/GT	G/G	G/GT	G/GT	GT/GT	GT/GT	G/G	G/G	GT/GT	G/GT	G/GT	G/G	G/G	G/GT	G/G	G/G	G/GT	G/G	G/G	G/G	G/GT	G/G	G/GT	GT/GT	G/GT
364	contig_139	293509	GCCAATAAAAAAACTCCTGAGCTGTATAAACCAAGCTTCCATAGAAGAGGGGAGAACCGAAGTAACACCAATCCACAAGAGAACCTTTCTCCAAATTAAACTTGAAATCGGACACAGGAGGAACAAGTGTAAAGAATTTTCTGGATTATG	G	A	TTACATAGAAAGATAATGACACACCATTAACTAGCAGATTTCTTCTTTGAAGATTGACTTTATGAGGAATTCTGTCTTTAAAAACCAGCCAAGAGAAAACCTGAATTTTTAAAGGTGCAAAAGAGGACCACATAAATTTAGACACCTTAC	none	0.337000	11.0421	42	0.641791	0.517270	0.563458	0.796405	0.413230	0.570919	A/A	G/A	A/A	G/G	G/G	G/G	G/A	G/A	G/A	G/G	G/A	G/A	G/A	G/A	G/G	G/G	A/A	A/A	A/A	G/G	G/G	A/A	G/G	G/G	A/A	G/A	G/G	G/G	G/A	G/G	G/G	A/A	G/A
365	contig_139	354868	TAAATTCTTGAAATGATTTTAATTTGACATATTAGGCTTTCTTCCCATCATAAAATTTGAAATATGAAATTGACATGAGCTAACATGATTATGAATTTTGGATGGTGTAGAATGGGAATGAGGTTTTCTTCAGGATCAGGAGAAGCACTC	G	A	ACTGAAAAAGCTTATGAATGCTTACTGTGACCAAGAGTCGGTGGATTTTAACTCGATTAAGTTTCTGTTTCATGGGAGTCGCCTCCGAGCTGAGCAGACTCCCGATGATGTTTGTGCTTGCTTACTTCTTTTCATGATTTCATCCTGATT	TRINITY_GG_1110_c34_g1_i1	0.718000	5.7486	21	0.638037	0.733478	0.145318	0.658744	0.218912	0.773815	G/G	G/G	A/A	A/A	G/G	NA	A/A	G/A	A/A	A/A	G/G	G/A	A/A	A/A	A/A	A/A	A/A	G/G	G/G	A/A	NA	A/A	A/A	A/A	A/A	A/A	G/A	A/A	G/A	A/A	G/A	A/A	G/A
366	contig_139	759793	AATAATAATTTGGAGTATATTATTGTATTATTACTAATAAAGTTTGGCACTATTTGTTAAAGTTTCATGTTAACTATAAATATGACCAAAAGTTGAATATATAATTAAGCTTTGAGCAATCCTCTTTTCACAATCATCTTTTAAGATTTA	A	G	TTAGACCCAAAATCACTCCTAATACAATTTATATATGGCTGACCTTGTCCCTTATGTATGAAAAGATTTTACTGGAAAAGACAAAACCTACAAAGTGATTAGTGTTAGCAGAAGAATATCATTGATCACAGAAAAAAATTCCATCTAGTA	none	0.0470000	10.901	0	NA	0.223862	0.103093	0.826078	0.653961	0.094626	A/A	A/A	A/A	A/A	A/A	A/A	A/A	A/A	A/A	A/A	G/G	A/A	A/A	A/A	A/A	A/A	A/A	A/A	A/A	A/A	A/A	A/A	A/A	A/A	A/A	A/A	A/A	A/A	A/A	A/A	A/A	A/A	A/A
367	contig_139	1004683	ATAAGATTTTCTTTTCTAAGACTTCGTATCCGACGCGTAAATTGGGTATTAGACACCTAAATTGGATATCCGACTAGTCCGATTTGAGCGGGGTAAGAGTAGCACCATTGTGGATGACAAAAGCCATATTTTTGCGTTTTAACAGTACTG	C	T	ATTTCAGAGTTCAAACTTGATATCTCTGAACAAGCTTAAACATTTTTTTGTCAGCAATTCTACATATTCAGTAGTAGTTAATGAGAAATTTTACTTTTTAACAATTTAAAAAGCTTTCAATTTTTAGTATAACCAAGATATGAAAAAGTC	none	0.0860000	9.10938	3	0.62963	0.631632	0.462743	0.395524	0.069825	0.916406	C/C	T/T	C/C	T/T	C/C	C/C	C/C	C/C	C/C	T/T	C/C	T/T	C/C	C/C	C/C	C/C	C/C	T/T	C/C	C/C	C/C	C/C	C/C	C/C	C/C	C/C	C/C	C/C	C/C	C/C	C/C	C/C	C/T
368	contig_139	1100142	GAATGTGCAGGTTTTACCAGTGTTAGAGGAGGAACCCTTCGAGAAGGTCACTTTACCTTTACCCTTACCTTGATAGGACTAATTAGGGTTACCTTGTCGCCAATTACTGGTTGCAGCGGCGGTGTGTGTAGCAGCGGAAAGGATCTTACC	A	G	GTAGGGTTAAGCTTCCGTTCTTGTTGTTGTGTAAGGGAAAAAAACTCTAGAGATTGATGGCAAGGGATCCATACACATGATCTGACGCCGTACGGTGTCGTAAGCATCATTCAAACCTTTAAGATAACAAACAACGTACTCCATCTCGCA	none	0.176000	10.2895	35	0.492537	0.167979	0.344078	0.824439	0.391230	0.270825	A/A	A/G	A/G	A/A	A/G	A/A	A/A	A/A	A/A	A/A	A/A	A/G	A/A	A/A	A/A	A/A	A/A	A/A	A/A	A/A	A/A	A/A	A/G	A/A	A/A	A/A	A/A	A/A	A/A	A/A	A/G	A/A	A/G
369	contig_139	1111027	AGTCTTACAAATGTAAAAAATCCTTTGCAAAAAATCCTATTAGGAAAAATAATACAACGTGATTCATGATGTAAATATTTCTAGCTAAAACATAATTGTCTCTTGTAAATAATTAATACATATTGCTAGAAGAAAAAACACACACAAAGA	C	T	ATATGTTCCTATGTCTACCTAATTCATCTATTGGCTTCTTCTAAAGTTGAAGAAGCTTTGTGATCATGAAGAGTAGTAGCATTTGTGTTTTCTGTTTTGGATTTGGAATCATCAAGATACTGTTGATAGACATAAGACACAAACCCCCAA	TRINITY_GG_1110_c37_g1_i1	0.118000	7.01579	9	0.507937	0.597334	0.602199	0.893844	0.979057	0.824392	C/C	C/C	C/C	C/C	T/T	C/C	C/C	C/C	C/C	C/C	C/C	C/C	C/C	C/C	C/C	C/C	C/C	C/C	C/C	C/C	C/C	C/C	C/C	C/C	C/C	C/C	C/C	C/C	C/C	C/C	C/C	C/C	C/C
370	contig_139	1131208	ATTAGATCTTACTCAAAGTGTAGAATTGTAATAGACATTGAGAAGAATAATATAATATTTTATAGAATACAAAATATTTAATTATGTTGTGCTTGTTTGTCCAAGCTTTCTTTCACCACAATTTTGTGTTCACCTCATTTCAAATTGTAT	A	G	GAGACGTGGCAATAAAAATTCAAAACAAACATGATAATAATAATGAGCAAATGTTAAGATGTTGATGAGTTTTACGTCGATTAACAATATGATTATTATAAAATATATAAGTGACATGATAATTCTCTTCTTATAGATTAATTTTTGGGA	none	0.232000	5.54696	11	0.573529	0.400423	0.029132	0.362165	0.732029	0.468713	A/A	G/G	A/A	A/A	G/G	A/A	A/A	A/A	A/A	A/A	A/A	A/G	A/A	A/A	A/A	A/A	A/A	A/A	A/A	A/A	A/A	A/A	A/A	A/A	A/A	A/A	A/A	A/A	A/A	G/G	A/A	A/A	G/G
371	contig_139	1209526	ATTAATAATTTATTTAAGTTAAATTGATAACTTTTATTTTGTTAAGTAGTACAGATTTTTACTATCTAGTTAAGATTAAAATTTTAAAACATATTCTATATTATTTCTAAGCTTATTTAGATGTTCATTATTAGTAACTTAATGAAATTT	C	T	GTATAGGAATAAAAGTTGTAGTTTACTGACACTATTCATACGTGTATTTTACTATTCATATAGTATTTATGCAATATTATATTATGTTGTTATAATTTATTAATACTTGTTATCTAAGTTGAAAAGTGTTGAAATCACTAGAGACGCCGA	none	0.0860000	15.4219	8	0.4375	0.219020	0.515999	0.432005	0.697396	0.162206	C/C	C/C	C/C	C/C	T/T	C/C	C/C	C/C	C/C	C/C	C/C	C/C	C/C	C/C	C/C	C/C	C/C	C/C	C/C	C/C	C/C	C/C	C/C	C/C	C/C	C/C	C/C	C/C	C/C	C/C	C/C	C/C	C/C
372	contig_139	1257416	ATGTGAGATGCTGCTGTTGTTTATCAGCACTATTCTTTCAGAATCTTCTCTTGTTTTTGTTCGTATGGGTTATTGCTTCATATGGAGTTCTTCTCATCCTATTTTCTGCATTATTTTACAGCGTGAAGGTAAAGCCTTGCCTGAAGCATC	A	G	TTGCCATTTCATCGGGCAGTACCAAGCTTGACTCACATGGCTCTGGTTGAATTAGAAAATGCTGGTATTTTGAAGTTTGTTATCAGTCAGGTAGAGTCATTGTTTTTTTTTTTTTTTACTTCTGTGTTTACGTACTTCCTCTGGACATGT	TRINITY_GG_1110_c117_g1_i6;TRINITY_GG_1110_c117_g1_i8;TRINITY_GG_1110_c117_g1_i2;TRINITY_GG_1110_c117_g1_i7	0.0650000	21.6562	19	0.53012	0.308830	0.905468	0.846871	0.514092	0.829631	A/A	A/A	A/A	A/A	A/A	A/A	A/A	A/A	A/A	A/A	A/A	A/G	A/A	A/A	A/A	A/A	A/A	A/A	A/A	A/A	A/A	A/A	A/A	A/A	A/A	A/G	A/A	A/A	A/A	A/G	A/A	A/A	A/A
373	contig_139	1389043	TCGGGTGTGGGGCTAGTCTTGGCATTGGCAACCTTTCATGGTTTAGGAAGGTGATCTTTACAATAGTCTTTTGCAAGATCTTGGTTCAGTTGTTTTACGGGAAGATTGGTGGCATTAGAAAGCTTGCACTTCGGGAATTTATTCGGCTCG	G	T	TCAGCTTACAAGGTTGCGAGTAATCCGAGTTGTGATCAGTTTTACAAGGTGTTCTGGAATAATACTGTTCCTTTGAAGGTCAACACTTTTGCTTAGAAGTTGTCCTTAGGTTGTGTTCCTTACAAGGGCGACTTGACAATAAGAGGTGTT	none	0.0910000	21.9635	14	0.667665	0.994027	0.748229	0.133839	0.292858	0.847902	G/G	G/T	G/G	G/G	G/G	G/G	G/G	G/G	G/T	G/G	G/G	G/T	G/G	G/G	T/T	G/G	G/G	G/G	G/G	G/G	G/G	G/G	G/T	G/G	G/G	G/G	G/G	G/G	G/G	G/G	T/T	G/G	G/T
374	contig_139	1417131	TAGGTTTTTTCAATTACAGTAATTATAAACTCACTTTTTTAATGGAAAATATGTTAACTAATATTTAGTCTGTCAAATTATTTTTTATTAATGAGATTAGAAAGCTTTTGACTTAAATCTTGACCCCAAAGTCCTAGTGAAATTGAAGAT	G	A	AACTTATTTTTTAACACTTTTTAAACTGTGATGGACTCAGGTTAGAGAGAAGAGAACTATCTTTTAGTTGTCGACTTCAGCGTTAACGGGAACGCCCGGTAGATGACGACCTCCCTGGGAACGCCCGGTAGATGACGACCTCCCTCGCAC	none	0.193000	18.651	11	0.599078	0.566331	0.733845	0.422755	0.539453	0.483999	G/G	G/G	G/G	A/A	G/G	A/A	G/G	G/G	G/G	A/A	A/A	G/G	G/G	G/G	G/G	A/A	G/G	G/G	A/A	A/A	G/A	G/G	G/G	A/A	G/G	G/G	A/A	A/A	G/G	A/A	G/G	G/G	G/G
375	contig_139	1510164	ATGAGCACAAATATTCATATGTGAGTATGTGAGTTCAATTTTCGATTAATGTAGTTTTCTACTGAACAAAAAATACATGATCAGTTCCTTATTTTATACTTGTTGTTTTATTTAAGCTTAATTAATTGTACTTTTCCTTAGTACTTGGGT	A	C	TTTTGACTCTTTCGAGCACTTTTTTTTTTGTCATATCTTTATTTTTTTTTTCCAATTAATTCTATCGTAATATTGTTAAAAAAGCATTATGAATCAAAATAATACATTAAAATTTAAGGAAAATGCAAAAAAAAATAAAATTTACGAACC	none	0.188000	6.96133	14	0.606061	0.905446	0.455379	0.781152	0.683304	0.539311	A/A	A/A	A/A	A/A	A/A	NA	A/A	A/A	A/A	A/A	A/C	A/A	A/A	A/A	A/A	C/C	A/A	A/A	C/C	C/C	A/C	A/A	A/A	NA	A/A	A/C	C/C	C/C	A/A	C/C	A/A	A/A	A/A
376	contig_139	1560431	GATCTCAAGAGAATAATTGGGACTAAAATCTACTAAAAGGGTATAATGCATGTATGTTTGCATTTTGGGATGTCAAATGTTGGATTTCTTGGTTGGATGGCTAGGAAGATGATCAAAGTTAAGTTGAAACTCTAATGGAAATGTAGAAAG	TTAA	T	TAATAAATATTAGAGTCGGTTTGTTTAAGCTTATTTGGTAAAATAAGTACTTATTTTAATAAAAAAAAGTATTTATAAAAATTTTTAGTTTGTTTGTTTTTTTTTCTTAAAATAATCAAAATCAGAAAATAATCAGATTTTCTGCTTATT	none	0.0690000	4.70718	7	0.55102	0.113514	0.519660	0.559555	0.028116	0.436689	T/T	TTAA/TTAA	TTAA/TTAA	TTAA/TTAA	T/T	TTAA/TTAA	TTAA/TTAA	TTAA/TTAA	TTAA/TTAA	TTAA/TTAA	TTAA/TTAA	TTAA/TTAA	TTAA/TTAA	TTAA/TTAA	TTAA/TTAA	TTAA/TTAA	TTAA/TTAA	TTAA/TTAA	TTAA/TTAA	TTAA/TTAA	TTAA/TTAA	TTAA/TTAA	TTAA/TTAA	TTAA/TTAA	NA	TTAA/TTAA	TTAA/TTAA	TTAA/TTAA	TTAA/TTAA	TTAA/TTAA	TTAA/TTAA	TTAA/TTAA	TTAA/TTAA
377	contig_139	1601775	ACAATGAATGACATCTTTTGCTAGGAGATATGCATACTAATTGGCTTCCATGCGACAATGGACAATAAAAACCTCATACGATCTAGCAATTAAAGCTTAAATATCATAAATAAGAGTTGCATAAACATGATAAGTTGTCTAGTCTAAATT	A	T	TTTATCAATCTTATAGACTCAAAAGAATCGAACTAGCTTGAAGTTCAAGGAAAAAAATATCTTATGCTTATTTACGATCTTAAAACCTAAAAGTCAAGCATCATCCTTCTCACAAAAAAATGTCACTGAATCTTCTAGTGTAAATTGAAA	none	0.156000	7.74603	8	0.530303	0.411229	0.318122	0.172044	0.157104	0.327632	T/T	A/A	A/A	A/A	T/T	A/A	A/A	A/A	A/A	A/A	A/A	A/A	A/A	A/A	A/A	A/A	A/A	A/A	T/T	A/A	A/A	A/A	A/A	A/A	A/A	A/A	A/A	A/A	T/T	T/T	A/A	A/A	A/A
378	contig_139	1629713	CAAGTGAATTTTGAGTTAATTAGTGAGTTGGGTTAAGTCGAGTTAAGTTTTTTTGTGAGTCAAGTTTTTATGAGTCCAACCAAACCAAACTTTAAGGAGTCCAATTTTCACAATCCCTTTTTGATACATTCACCCTTTTTTTTTCTTACT	G	A	TTATGCCCTTTGGATGAGCCTCATCCGAAAATTTTCGGATGAAGCTTATCCAAAAAAATAAATATTTTATCGAAAGGCACAGTTTATACAGATAAACCTAATTCAAAATTAATTTCTGATGAAGTTCATCTGAAAATATGTGTTAATTTT	none	0.167000	5.4881	7	0.490566	0.194526	0.607086	0.533657	0.284253	0.152242	NA	G/G	G/G	A/A	A/A	NA	G/G	G/G	G/G	A/A	G/G	G/G	G/G	G/G	G/G	G/G	G/G	G/G	A/A	G/G	G/G	G/G	G/G	NA	G/G	G/G	G/G	G/G	A/A	NA	NA	G/G	G/G
379	contig_139	1692601	GACAATGCAATTTTTTGAAAACAAGCTTAACGAAAGCACCAAATTTTCAAACTTGACCACCATCATAGCAAAATATTTTGTCCGAGTAATTTCTTCAAGATCAGTATTTAGTTCAGCCCTCAGCCAGTCATAGTTTTGCAACTGCAACCC	A	G	AGATACAGGGTGATTTAACCATTGATTAAAAATCAAACAGGACCGGCTGGTGAGCCGGTTAGATGTCTGTCTATTTAAGCAAGAAACAAAAAAAAAATTAAAAAGAAAATGGCTGATTCCAAAACTGGCAGTTTTCCAAGGAAAAAAAAA	none	0.0980000	4.52532	13	0.628205	0.704178	0.418720	0.819139	0.092294	0.922887	A/G	NA	A/A	A/A	A/G	A/A	A/A	A/A	NA	NA	A/A	A/A	A/A	A/A	A/A	A/A	NA	A/A	A/A	A/A	A/A	A/A	A/A	A/A	NA	G/G	A/A	A/A	A/A	A/A	A/A	A/A	A/A
380	contig_139	1851732	TGACTTCATGGATACTCTTCTTCTTCCGCATCATGTTTCCTTCTTTATTTTTTTTATTAATTTTATAATATGTATAGGTATTAAAAATAATTTTTGGGGTCCGTAAGCTTGTGCCCCACTCCCTTAGGACCAGTCCTGTTCTTCAGTATT	C	T	TCTCCGTTATCGAATATAAACAATTTTTTAGAAATTTTTAGTTATTTTTTATAAGCAAATTTAACTATCTCCACTTGGATTTAATTAAAGTTTATCTAAATTACCCTCCACTCAATTCACTCACTTATTTATTATGGTGGTTATAAAGTG	none	0.121000	9.04737	4	0.571429	0.156309	0.714613	0.441885	0.197289	0.493390	C/C	T/T	C/C	C/C	C/C	C/C	C/C	C/C	C/C	C/C	C/C	T/T	C/C	C/C	C/C	C/C	C/C	C/C	C/C	C/C	C/C	C/C	C/C	C/C	C/C	C/C	C/C	C/C	C/C	C/C	C/C	C/C	C/T
381	contig_139	1858807	CATACTGATACGTTGAAGAAAATTTCTGATGTGCTCTTATTATAACTTTAAATATAAACAGGTGGTGCAGAAATTAGATATGGGATTGAGATCAGGCAGTTGAGTTTGTAACACTGAGATTATATAAGCTTTGAGTTTGGTTTATAAATA	T	A	ATTCTCTGAATTAATTTTAGTCTCTTTAAGTTTGAAACTGAGGGAAACTGCCTCTGATTGGGATGATATTTGATTTCTAATGCTAGATTTGCTTGGTGTTATTCTTGTAGATTAAAATTGGTTTCTCCTTGGAGTTACAAGTTATAGTTA	TRINITY_GG_1110_c141_g1_i2	0.153000	6.08947	15	0.619048	0.398443	0.460174	0.229085	0.608119	0.299345	T/T	T/T	A/A	T/T	T/T	T/A	T/T	T/A	T/T	T/T	T/T	T/T	T/T	T/A	T/A	T/T	T/T	A/A	T/T	NA	T/T	T/T	T/T	T/T	A/A	T/T	T/T	T/T	T/T	T/T	A/A	T/T	T/A
382	contig_139	1867072	CGGTGGATTTGAATGTGTGAATAATTGTTATATTTCATGGGATAGCTTTGTTTTATTTTATTTTTTTCTTTTTTTGATTAAACATGTGATAACTTTCTAGGTACTCCATCACATCAATTTTTCTCATTTCACGGAAAGGTGAATTTGTTC	C	A	ACAAATTTGGAATAACACTATCTGGACAAAAAGCTTTCTGTATCCGGCGGTGTGAAAATAGTAACAAAACTAACACATACATTTCACCGATTGGAGGACGATTTGATTTAACTGAAAGTGGTTACTTTCACATGCTACTACGTCTTCTAT	none	0.172000	6.67196	10	0.731707	0.310214	0.676489	0.682562	0.692652	0.220238	C/C	C/C	A/A	C/C	C/C	C/C	C/C	NA	C/C	C/C	C/C	C/C	C/C	A/A	C/A	C/C	C/C	C/A	C/C	C/C	C/C	C/C	C/C	C/C	C/A	C/C	C/C	C/C	C/C	C/C	A/A	C/C	C/A
383	contig_139	2159103	ATCTGAGACGTGTGGGAACACACTATCCTAAAGGGTTTATCCGGCTCGTACTCCGCAAACCCCTCAGGATTTAACAGACCCTTCCGATTTCAATTGGGAAGCAGAAACTAGCGAGATAAGAAATCACATAACCCAGATATTAGAGATAGG	T	A	GAATGAATTTAGAGAGAGAAGAGAAGAGATTGCTGGTGTGTTTTGAAATGAAGGAAGCTTTCCCTTATATAGGTCTGATATCTGTAGATTCCTATGTAAAACGTTGTTTACAAGGAATGGACGGTAGCCTCTGATTGGAGCTATAATCAG	none	0.240000	17.974	11	0.710983	0.163946	0.738612	0.820499	0.496538	0.061614	T/T	T/T	A/A	A/A	T/T	T/T	T/T	A/A	T/T	A/A	T/T	T/T	T/T	A/A	A/A	T/T	T/T	T/T	T/T	T/T	T/T	T/T	T/T	T/T	T/A	T/T	T/T	T/T	T/T	T/T	T/A	T/T	T/A
384	contig_139	2183743	ATCTATACTCACCTAAATCCTAACACAACACACTAAATAAGTGGGTACACATTAAAATTTATAGATTAAAAAAAGAACTAGACATGTTTTTCACATGGCAAGCTTATACTAGCAACTTCTATCCACGGTGTAGATCAATTTATCAAACAT	C	T	GCATTTGTTTTACACATAAGACGCGGATTACTTACATGAATTGTGTTTATAATTAGGTCAAATGTACCTTTTGGTCTTGTATCTTGTATATGCATTTCATTTTAGTCTTATATCTTTTTTGGGTTACATTTTGTCCTGTATCTTTTATAA	none	0.163000	6.18947	10	0.680556	0.335389	0.444631	0.695087	0.996192	0.206586	C/C	C/C	T/T	C/T	C/C	C/C	C/C	C/T	C/C	T/T	C/C	C/C	C/C	T/T	C/T	C/C	C/C	C/C	C/C	C/C	C/C	C/C	C/C	C/C	T/T	C/C	C/C	C/C	C/C	C/C	T/T	C/C	C/T
385	contig_139	2387336	CCCCACAGCTGGACTGATAGAAGCTTCGGCAAAAAGCCCAGCTTGCACCAAGAAATCCTCCAAGGTAGTTTCACCAAGAGTCGTGTCTCTATCGCGACATTTCACATCCTCCCCATACCTTTTCTTCTGACCTTGCTGAATTTCTCTCCA	T	C	ACATCGTCAACCGTCTTCCCACTCAACGCCCGGGCCAATGTCAGACTAGCCTGGCGTTGAAGGGAAGACGAAGACGACATGTTGCTCTCGTTATCTATGCCTATCACGGACTTGTTTGCCTCAGCAGTCCAGACATTTTGAAGAAGCTCA	TRINITY_GG_1110_c27_g1_i5;TRINITY_GG_1110_c27_g1_i2	0.115000	20.3958	5	0.669903	0.006979	0.446030	0.338969	0.473364	0.012222	T/T	T/T	T/T	C/C	T/T	T/T	T/T	T/C	T/T	C/C	T/T	T/T	T/T	T/T	C/C	T/T	T/T	T/T	T/T	T/T	T/T	T/T	T/T	T/T	T/T	T/T	T/T	T/T	T/T	T/T	C/C	T/T	T/T
386	contig_139	2477307	CAAGTTGGGTGCCGGAGAATTTCATCTTTATGCTGCATTGTCGGTTTGAGCATGCTTATAGGAAATCAAACTTCTGTGCTGATGCCCTCGGGAAGCTTACATCTAGCGGGAAGCTTACATCTAGCGGTACTTTTTCTCTCATTTTCTCTA	A	ACAG	TGATCCACTCTTCTATCCCTCAACTGTCTAGTTTGTTGTTAGCTGATAGAGTAAGAGTTGTTCACTTTAAATCTCTTCCTTCTTAGTTTTTTAATTTTTATTTTTATTTATTTTTTCGATGTACAGAAAAAAAAAGATAAATATGAAGAG	none	0.105000	7.51309	2	0.9	0.745392	0.970813	0.848623	0.095431	0.642226	ACAG/ACAG	A/A	A/A	A/A	A/A	A/A	A/A	A/A	A/A	A/A	A/A	A/A	A/A	A/A	A/A	A/A	A/A	A/A	A/A	A/A	A/A	A/A	A/A	A/A	A/A	A/A	A/A	A/A	A/A	A/A	A/A	A/A	A/A
387	contig_139	2612463	TTGCATTATTTAAAGAAATTATTTATATTAATAATTAAATTAATTAATCTAATTTAGTAGATGGAACAAATTTATAATTGTGTTCTTAAACCTAAAATAAGACAGATATTTGTTAAAGCTTGTTTGTTTACATTTTTACAACAAGCGAAA	G	A	TACTTTTAGACGAATTAAGAATTTTTAACTTTCGTCATATTTAATTGAGATTCAAAATTATTATCATTAAAAATATTTTTAAATTTTCTCAACTATTATTCAAATGGACTCTTAATTAACTTGATTTGAATTGACTCTAAACATTCTGAA	none	0.885000	7.13187	1	0.375	0.159131	0.855188	0.378860	0.110157	0.046242	G/G	A/A	A/A	G/G	A/A	A/A	A/A	A/A	A/A	G/G	A/A	A/A	A/A	A/A	G/G	A/A	A/A	A/A	A/A	A/A	A/A	A/A	A/A	A/A	A/A	A/A	A/A	A/A	A/A	A/A	G/G	A/A	A/A
388	contig_139	2656888	AGAGTGAGGCATCCCGGATTGGAACTCAAAAGGTTTGACTGAGGAAGACCACAACACTACTTTTTATCTAACATCTTATTTGATCCGGCCCAATAAAGCTTTTGTTGCATCTCGTGGTTACGAGCACTAAAGAATTCAGGTAATTCTCTA	G	A	AATCCTAACTCTATAATTTGAATACAACGGTCTCCTAACGTTATTAGATATTTCTATATTAAGTATTTCTATTCGTTTTAAGAATATTCCAACATTTCTCTCATGCCAAATAATATTGTTAGAATCTACCAAAATGTAGTTATGGCAATT	none	0.0990000	7.97917	8	0.60274	0.070603	0.629892	0.540852	0.424017	0.236255	G/G	A/A	G/G	G/G	G/G	G/G	G/G	G/G	G/G	G/G	G/G	G/A	G/G	G/G	G/G	G/G	G/G	G/G	G/G	G/G	G/G	G/G	A/A	G/G	G/G	G/G	G/G	G/G	G/G	G/G	G/G	G/G	G/A
389	contig_139	2658219	AAATATCACCCAATTTTATTTCCTTTTGAAATGTAGGTACAGTACATAATGGATAAATAATTTTATATATATAATCGTTTTCTCTAGGTTCTATTAAACATCGGTAATACAACTTTTTGTTCCGGTGTGTGAAATGTAAATAACTCAAAA	C	T	TTTTTTGGCTATTACTCTTAAAGCTTATGTTTTTGTCAACCTCTTAAAGCTTTTCGGTCTTCTGAGTTTTTAGAAAGGAAATGCCTATACTACACACACTTGGCGTTTGCAACTATTTTCACCACTCATTTTACTACTCTCACTACCCTT	none	0.118000	5.94118	14	0.825688	0.517581	0.654368	0.263390	0.770149	0.964803	T/T	T/T	C/C	C/C	C/C	C/C	C/C	C/C	C/C	C/C	C/C	T/T	C/C	C/C	C/C	C/C	C/C	C/C	C/C	C/C	C/C	C/C	C/T	C/C	C/C	C/C	C/C	C/C	C/C	C/C	C/C	C/C	C/T
390	contig_139	2753469	TATAAAAAGTAATTATATTCTGGTTGTGTTTGCTCCTGATTTATTTTGCTTGTTTCTATTGGAAAAAAAAAAGCTTTTAGAATAGTTTATTCAGAGTATGTTGTTTTTAGTTTGTTTAAATAAGTTTTATAATTTTATTTATAAATATAA	C	T	ACTCTTAAAATTAATTGTCTTAAATGTAATTATGCTCACTTTCGTGTTGCATTCAAAGTTTTAAATTGTGATTATTAGTGGTACCTTGCACTTAATGTATTCAAGTGTGGTTTGATGTGGTCATTGTGAACCAAAATCACCCTATGATGC	none	0.0570000	8.85246	3	0.608696	0.422203	0.227540	0.549669	0.108215	0.287303	NA	T/T	C/C	C/C	C/C	C/C	C/C	C/C	C/C	C/C	C/C	T/T	C/C	C/C	C/C	C/C	C/C	C/C	C/C	C/C	C/C	C/C	C/C	C/C	C/C	C/C	C/C	C/C	C/C	C/C	C/C	C/C	C/T
391	contig_139	2760833	ACCTAATATGGGAAACAACATCGGTTGATGAATGGTTATACAATGGCAATCCTTATGAACTAGTTGTTCTACACTTTTTACTTGGTGTAGCTTGTTACATGGGTTGTGTGTGGGAACTTAGTTTACGTCTGGGTATGCGCCCTTGGATTG	C	T	TGTTGCATATTCAGCTCCTGTTGCAACCACTAATGCTGTTTTTTTTTTGTCTATTCAATTGGTCAAGGAAGCTTTTTGGATGGTATGCCTCTTGGAATCTCTGGTACTTTCAACTTTATGATAGTATTTTAGGCTGAGCAGAACATTCTT	none	0.0600000	7.80208	5	0.813953	0.139603	0.152737	0.725898	0.546951	0.360525	C/C	T/T	C/C	C/C	C/C	C/C	C/C	C/C	C/C	C/C	C/C	C/T	C/C	C/C	C/C	C/C	C/C	C/C	C/C	C/C	C/C	C/C	C/C	C/C	C/C	C/C	C/C	C/C	C/C	C/C	C/C	C/C	C/T
392	contig_139	3293392	TTGATGATATATTCTTTATTTCGGACTTGGGACCCTCTTCAATATTGCGATCCTCTGATACTCTAAGAAACTGAATAGCATAAAAGTGTACATAATAAGTTGAAATATATTTATCAGAAGCTTTTGAAGTAAAGTACTATTCATTCTTGT	T	A	AATATTCTTTATAGCATTATGATGAACATAAAGTGGTATTACTTTATTTCCCTGAGGATTTTCAAAGGCAATAGCAATTTCCCGCTGCTGTTTGTTTATCAAACATGGCTCTCTTTTTGATTGTTCATCCAGAAACTCCTACAATGAGGT	TRINITY_GG_1110_c272_g1_i1;TRINITY_GG_1110_c272_g1_i6;TRINITY_GG_1110_c272_g1_i4	0.0770000	5.38624	0	NA	0.772366	0.915975	0.703006	0.102748	0.938641	A/A	T/T	T/T	T/T	T/T	T/T	T/T	T/T	T/T	T/T	T/T	T/T	T/T	T/T	T/T	T/T	T/T	T/T	T/T	T/T	T/T	T/T	T/T	T/T	T/T	T/T	T/T	T/T	T/T	T/T	NA	T/T	T/T
393	contig_139	3315044	CTTTCTTCTTCATTCTGCGATCTAAAATGGCCAAAGGTCTAGCCACAAATACACCTTCCTCATTAAAGATAGGCAAAGATGGAGACACAGGGTGAGTACCATCATGCTTCTTAAGCAAAGAAACATGAAAAACATCGTGAATCTTAGTGT	T	C	AGCAGGCAGGGCAAGTCTATAAGCAACCTGACCAGTTTTTTCCAAAATCTCAAATGGACCATAGTAGCGAGCAGCAAGCTTGTGAAAATGAGTGTTAGCCAAGGAATGTTGCTTATAAGGTTGAATCTTCAAATATACAAATTCACCACA	none	0.0940000	9.51042	3	0.896552	0.476508	0.846294	0.496906	0.066526	0.675070	C/C	T/T	T/T	T/T	T/T	T/T	T/T	T/T	T/T	T/T	T/T	T/T	T/T	T/T	T/T	T/T	T/T	T/T	T/T	T/T	T/T	T/T	T/T	T/T	T/T	T/T	T/T	T/T	T/T	T/T	T/T	T/T	T/T
394	contig_139	3413295	AAGTTTTTCATCCTTCCGTTAAAAATTAGATATTATTTCAAAAAGTTTAAAAATCATTTTTCATAGCTAAAATTTTTTAATAAAAATCGTTTTACACAGCAAATATACCCAAACAAAAATTAATTATATTTTAAATAATCAATTCTTTTT	C	G	ATAATTAATTTTCGGAGTAAATTCAAACACGCCTTAAATGATCTGAATCATTCCCCTAAAGCTTTTAGTGTGTTTGGATGGAGATTTTTTCAGTGTAATGTATTTTGCGGAAGATTTTTAAATCCCTTTCATTAAAATTTGTATTTTAAA	none	0.195000	6.35789	4	0.410256	0.845380	0.536400	0.434497	0.682226	0.986144	G/G	G/G	C/C	C/C	C/C	C/C	C/C	C/C	C/C	C/C	C/C	G/G	C/C	C/C	G/G	C/C	C/C	C/G	C/C	C/C	C/C	C/C	C/C	C/C	C/C	C/C	C/C	C/C	C/C	C/C	G/G	C/C	G/G
395	contig_139	3433094	AGCATGTGTTTGTACAGGTGACTTGTCTCTTCTGGTTAACGGAAGCCCGTCAGAGGAGGTAAAAATACATCGTGGATTAAAGCAAGGAGACCCGATTGCTCCTTTTTTGTATCTGCTAATTGCTGAAGGTTTAACGGCTCTTGTGAAACA	C	T	GCTGTGGAACTAAGTAAATTCAAGGGATTCTCGCTGGGTAATTCTGGTACAGAGGTGTCTATTCTGTAATATGCAGATGATACGATTATCATTGGAGAAGCTTCTTGGGACAATTTGTGGGTAATAAAGTCTATCTTAAGGTGTTTTGAA	none	0.0900000	15.9511	17	0.539216	0.851564	0.125660	0.340274	0.917082	0.388371	T/T	T/T	C/C	C/C	C/C	C/C	C/C	C/C	C/C	C/C	C/C	C/T	C/C	C/C	C/T	C/C	C/C	C/C	C/C	C/C	C/C	C/C	C/C	C/C	C/C	C/C	C/C	C/C	C/C	C/C	NA	C/C	C/T
396	contig_139	3433144	CAGAGGAGGTAAAAATACATCGTGGATTAAAGCAAGGAGACCCGATTGCTCCTTTTTTGTATCTGCTAATTGCTGAAGGTTTAACGGCTCTTGTGAAACACGCTGTGGAACTAAGTAAATTCAAGGGATTCTCGCTGGGTAATTCTGGTA	C	T	AGAGGTGTCTATTCTGTAATATGCAGATGATACGATTATCATTGGAGAAGCTTCTTGGGACAATTTGTGGGTAATAAAGTCTATCTTAAGGTGTTTTGAACTTGTTTCTAGGCTAAAAATTAATTTTATGAAAAGCAATCTGTTTGGAAT	none	0.131000	16.3194	20	0.718894	0.830108	0.444790	0.644135	0.767175	0.643870	T/T	T/T	C/C	C/C	C/C	C/C	C/C	C/C	C/C	C/C	C/C	C/T	C/C	C/C	C/T	C/C	C/C	C/C	C/C	C/C	C/C	C/C	C/C	C/C	C/C	C/C	C/C	C/C	C/C	C/C	C/T	C/C	C/T
397	contig_139	3468287	AGGAACAGAGGTTTTTGGTGTGAGAAGCGAGGAAATATGAAGAACAGCCCCTTTTGAACCAAGGCACCCCTATTTATAGAATTTGGGCTCCATATTCGAATACCATATTCGAATATGGGTTTCTTGTTTTCAATTCCTCACCTACATATT	C	T	GAATATAAGCTTTCATATTTGAATATAGGCTTGCATATTCGAATATCATATTCAAATATTATATTCGAATACTATATTCGAATATCATATTGGTTTGTAGACAATTCTCTTAGCTTTCCAATGCCTTTGGTTTCACTCAATTTGGAGGTC	none	0.174000	14.25	0	NA	0.653899	0.404364	0.645246	0.931891	0.522522	NA	NA	C/C	C/C	C/C	C/C	C/C	C/C	C/C	C/C	C/C	NA	C/C	C/C	NA	C/C	C/C	C/C	C/C	C/C	C/C	C/C	C/C	C/C	C/C	C/C	C/C	C/C	C/C	C/C	NA	C/C	NA
398	contig_139	3503087	TTGTATCAGTTGTATGAATAAGCTAAACCATCAGTTTGGTATAAAAATAAAAATTAATTATTAAAACATAAGAATAAACAGATGTTACTTGACCGACCTTGTACTTGCAACTTGTTCGCTAACCTCCCTCAAATCACCTTTGGTGAAAAT	G	C	AACGCCACGTTGCCCTAATTCAAAGAACAAGCTTCAAACATGAAAACATCTCCATCTTATTCTTCTTCTTTTTGAATGAAATTGATATTATGGCAGAGGAAATGTGTAACTGAGATTACCACAAGGAGGGGAGCGAGGTTAAGGAAGGCT	TRINITY_GG_1117_c41_g1_i1;TRINITY_GG_1117_c41_g1_i2	0.225000	11.0209	8	0.651163	0.752607	0.308563	0.502869	0.676522	0.670750	C/C	C/C	G/G	G/G	G/G	G/G	G/G	G/G	G/G	G/G	G/G	C/C	G/G	G/G	C/C	G/G	G/G	G/G	G/G	G/G	G/G	G/G	G/G	G/G	G/G	G/G	G/G	G/G	G/G	G/G	C/C	G/G	G/C
399	contig_139	3580282	CTTTAAACGGGGCGGGTCAGGAGAACAAATCGAAGAGGAAGGTGAAGAGCTTGAAGAATCGGGGTAAAACGGAGAACTCATATCAACATGAGTAATTTCCCTCCTCACCTTTGGAACCCTTGACGGGTTTTTACGAGTTTCTTCATCGTC	G	A	CCGGAGGAGTCGGTGGCGTCGTAGTCAGTGAGAATGATTCGGAGAAGCTTCTTCTGGGGTTGGGTTGTGTTGATGGTTTTGCATGGTGGGTCGCTGTCAAAATCGGAGCTTGTGGTCGGCAGCTTCTGAGGATGGAGCTTCAGGGTAGAC	TRINITY_GG_1117_c131_g1_i1	0.124000	6.89474	30	0.658635	0.560897	0.321023	0.691583	0.988990	0.611966	A/A	A/A	G/G	G/G	G/G	G/G	G/G	G/G	G/G	G/G	G/G	G/A	G/G	G/G	G/A	G/G	G/G	G/G	G/G	G/G	G/G	G/G	G/G	NA	G/G	G/G	G/G	G/G	G/G	G/G	G/A	G/G	G/A
400	contig_139	3617604	CTCCGAGTGAAGTACTATATAGATCTTTGAATTTATAAGAATAGTTAACATAGATTTTTGAATTTATAACAATAATTTATATAGGTCTTTGAGTTGCACGGCGGTTCAGTCAAAGATCCCTATATATGTTTGTTAGAGTAGTTCACTCAT	A	G	TCCACGAGATTATATCAAGCGTTATTCACATAAGTCCCTAAGCTTAATTTGCAAGAGTAATTCACTTGAGTTTCGGAGATATCAAATTTTAGAGACTCATGGACTACTTTTACAAACTCAGAGACCTAGTGAACCTCTGTTCAACTCAAT	none	0.178000	8.10106	28	0.716418	0.356998	0.296884	0.586048	0.715679	0.419793	A/A	G/G	A/A	A/A	A/A	A/A	A/G	A/A	A/A	NA	A/G	A/G	A/A	A/A	A/G	A/A	A/A	A/A	A/G	A/A	A/A	A/A	A/A	A/A	A/G	A/A	A/A	A/A	A/A	A/A	A/G	A/A	A/G
401	contig_139	3635443	CTACACACAAAATCAACATAAAACGAAAAAAGTTGATAATAATAAAATAAAAGCAAAGATATTAACCATGCATCTAAGAGTAGTGATATTCTTACCATTACTATTAGGGGTAGATGTGGGGCAGATAGTTTGTAGGGATTCATAACCTAG	T	C	CTATTTAAAGTCTGGTTTGGTCTGATCTATTTATTTAAAAGACATGTTTAAGCTTTTTTTGAAAGTCTTTTTAAATAAATAGAACAGATTTGGACCTTTAAAAAAGTCTGTTAGGCTTGACAGTACGACCTATTTATATGTAATAAATAT	TRINITY_GG_1117_c47_g1_i1	0.293000	4.78409	8	0.734694	0.854179	0.866360	0.585223	0.952707	0.844069	T/C	C/C	T/T	T/T	T/T	T/C	NA	T/T	T/T	T/T	T/T	C/C	T/T	T/T	C/C	C/C	C/C	T/T	NA	NA	C/C	T/T	T/T	C/C	T/T	T/T	C/C	C/C	T/T	T/T	C/C	T/T	NA
402	contig_139	3776811	AAAGACAACGTTAAATAATTATTGATATAGTGTACAATAGAAGTTACTCACATGTTTTAAAATATTTTCTCGAAGACTTCTTAATTTTCGAAATCTTGGTACTAATCTTTGAAAGAAAAGGACAAATGGAGTAGGTAAGAACAAATTTTT	A	T	AAAAAAGTTGACGAAGAAAACAAGGACATAGAAGTTTTTTCTGCAACTATAAGTTCAAAGCAAAATGCAATTTGTAAAGCATCTTCTGCCCCTAAAGCTTTTTGCTTATCTCTTGAAGATTTTGTCAATAGAATGATCAATAGTATCTTC	none	0.311000	6.52459	31	0.726087	0.956218	0.858428	0.494101	0.394461	0.849045	T/T	T/T	A/A	A/A	A/A	A/T	A/A	A/A	A/A	A/A	A/T	A/T	A/A	A/A	A/A	T/T	T/T	A/T	A/T	T/T	T/T	A/A	T/T	NA	A/A	A/A	A/T	A/T	A/T	A/A	A/A	A/A	A/T
403	contig_139	4033880	GGGTTTTCTTCCAGATCCTTTAAGAATTGCTCATATTCTGAATTCATCTTTTCTTGTTCAGCTCTACCCCTGTCATCAACCTCCATGTCAAGTGATTTAAGCTTCCACGAACGAGGCTTCCCACGTTTCTTTTGGCGCTTCTCTTCAAAA	T	C	TCTTCTTTATTAAAATTGCTTCAGGAAGGACAAGTCCTTTGTACTTGTCCAATTCAATGTCATTACTGTTAGCCCCATAAAGATCATAACCAAGAGCATAATCACCAGGATTTAAGAGATGGCCCAGATGAGTCCTGATGGAAAATATCG	TRINITY_GG_1117_c123_g1_i1	0.717000	11.0314	13	0.678571	0.360213	0.559480	0.259365	0.397942	0.350615	T/T	T/T	C/C	C/C	C/C	C/C	C/C	C/C	C/C	C/C	T/T	T/T	C/C	C/C	T/T	C/C	C/C	C/C	T/T	T/C	C/C	C/C	T/T	C/C	T/C	T/C	C/C	C/C	T/T	C/C	T/T	T/C	T/C
404	contig_139	4063667	TTAAGGTTTTAGATAAAGATTCAAAAATGTTTTATCTTTAACACACCCCTTATAAAAGAGCCCTTTGGGCTTGAAGCACCACTATATATAAATCCACCCCACTTTATGCCGAATAAGAAGAGAGACAAAGATCAAACTATTAGTCAAGGA	A	C	ACTTTGATACCATACTAATAACAAACCTCTCCTAAAGCTTAAGTTGCTAGTTGAAGGCTTATCAATGGTTGTACATCTAATAGAGTTCATCCAAAGCTTTATGAAATTCGTCAAAGTGTATATTTGTCGATTATGAATTTGTATATTGAA	TRINITY_GG_1117_c218_g1_i1	0.0730000	9.71354	4	0.678571	0.610172	0.260941	0.963613	0.839351	0.801390	A/A	C/C	A/A	A/A	A/A	A/A	A/A	A/A	A/A	A/A	A/A	A/C	A/A	A/A	C/C	A/A	A/A	A/A	C/C	A/A	A/A	A/A	A/A	A/A	A/A	A/A	A/A	A/A	A/A	A/A	C/C	A/A	A/C
405	contig_139	4175341	AAAACTTCTTCTTCCAATGGACCATTCAAGAAGGTAGATTTGACATCTAACTGGAAGAGTTTCCAGTTTCTGCAACTGGCTAGAGCAATCACAATCCTCACTGTCTCCAATCTTGCTACTGGTGCATAGACTTCTGTGTAGTCCAAGCCT	A	G	CTTTCTGCAGAAATCCCTTTGCAATTAATCTTGCTTTAAGCTTGGCAATCTCTCCATTTGGCTTATATTTTGTTTTAAAGACCCATTTCACAGCAATTGCAGATTTGTTGGGAGGCAACTGTACAAGTTCCTAAGTGTTGTTCTTTTCAA	none	0.223000	7.24468	28	0.600939	0.740314	0.949305	0.188966	0.582200	0.959429	G/G	G/G	A/A	A/A	G/G	A/A	A/A	A/A	A/A	A/A	A/G	G/G	A/A	A/A	A/A	A/A	A/A	A/A	G/G	A/A	NA	A/A	G/G	A/A	A/A	A/A	A/A	A/A	G/G	A/A	A/A	A/A	A/G
406	contig_139	4211260	ATTTAAAAAAAAAAAATTGTTTGTAGTTGTAACAAGAAAATTAAAAACTTTTATCGATTTTGCTTTTTTTTCTTCAAACACACACTTTTAACTTTTAATAGCTTGTTTTAAAAAAGCTTTGGGAAAAAAAGTGTTCCCAAACATAATAAT	T	C	TCAGGCGATTACTTTTGACACCACACACATTTTTGTTTTTAAAATTTAAGCGAACATTCACTAACACACGTATGATGGCAAAAGTAATGGCACAAGATGCGTTGTTTTCCATTAACAAAAACTATATTACCTATTGTTGTGGATAAAAAA	none	0.276000	8.03158	48	0.511677	0.591473	0.614129	0.276758	0.177594	0.594146	C/C	T/T	T/T	T/T	C/C	T/T	T/T	T/C	T/C	NA	T/C	T/C	NA	T/T	T/C	T/T	T/T	T/T	T/C	T/T	T/T	T/T	C/C	T/T	T/T	T/C	T/T	T/T	T/T	T/T	T/T	T/T	T/T
407	contig_139	4211289	TAACAAGAAAATTAAAAACTTTTATCGATTTTGCTTTTTTTTCTTCAAACACACACTTTTAACTTTTAATAGCTTGTTTTAAAAAAGCTTTGGGAAAAAAAGTGTTCCCAAACATAATAATTTCAGGCGATTACTTTTGACACCACACAC	A	G	TTTTTGTTTTTAAAATTTAAGCGAACATTCACTAACACACGTATGATGGCAAAAGTAATGGCACAAGATGCGTTGTTTTCCATTAACAAAAACTATATTACCTATTGTTGTGGATAAAAAAAATTCTTTCTTGGAAGAGATATTCTTACT	none	0.278000	8.06349	48	0.510638	0.591473	0.614129	0.276758	0.177594	0.594146	G/G	A/A	A/A	A/A	G/G	A/A	A/A	A/G	A/G	NA	A/G	A/G	NA	A/A	A/G	A/A	A/A	A/A	A/G	A/A	A/A	A/A	G/G	A/A	A/A	A/G	A/A	A/A	A/A	A/A	A/A	A/A	A/A
408	contig_139	4221194	GTAAAATGGGAAAATTTGAAAAAAAATATAACAATATGTGGTGCGCTTAGGAGTAATATATGGTGCGAAAAGTAACACCTAAAAAATGTCAGTTAAGCTTGAAGTGGGAGTGTTAGGAGTTCCATATTGGATAAGTTTATTGTTATTATA	A	G	AACATATAAGTGGTGTGTCAATTCTTCTTTTATGAGTTAATTTTTAAAAATTGGTGAAACCCAAACCTAAAATATAAGATGATATTAGAGTATATTCTAATAAAAAAAATACTGGACTAAAAAAAAATTTAAGAAACAAAGTAAAAAAAA	TRINITY_GG_1117_c100_g1_i1	0.216000	9.03125	24	0.791667	0.268203	0.925632	0.468219	0.317523	0.178492	G/G	A/A	A/A	A/A	G/G	A/A	A/A	A/A	A/A	A/A	A/G	A/A	A/A	A/A	A/A	A/A	A/A	A/A	A/G	A/A	A/A	A/A	G/G	A/A	A/A	A/G	A/A	A/A	A/A	A/A	A/A	A/A	A/A
409	contig_139	4361520	TGTTGCTACGTTTTGATGATTTTGCCATGGAGTTTGGCAGGCTGAGAGCATAGTGGGATAGTTCCCAAGCTCAACAGTGATAGATTTTAACTTGTGAAAATAAGTTACGAAGTACACGTTGATAGCCTTTTCAGCTACTACATTCTTGTT	C	T	TGACTGAAGCTTGGTTTATGAGTTTAGAAGAACATCATTTTGAAGCTTTGTTACCATTTTTTCAATTTAATTCCTATACATTTTTTTCAATTTAGTTTCTACTTGTAAAACTTTTTTAATTTAGTCTCTTTGCTAACGGTGTTATAACGA	none	0.874000	7.69032	28	0.67364	0.387457	0.444315	0.502422	0.210833	0.660220	NA	C/T	T/T	T/T	T/T	T/T	T/T	T/T	T/T	T/T	C/T	C/T	T/T	T/T	T/T	T/T	C/T	T/T	T/T	T/T	NA	T/T	C/T	T/T	T/T	C/T	C/T	T/T	T/T	NA	T/T	T/T	T/T
410	contig_139	4487303	ATCAAAAAGGGAAAAAAGGATTGCGTTTGTGTGAGTTTGAAACCAACCATATGTACTCCGCGATCACCTTCTCGGTGGTGTCAGAGAGGTTGAGATTGATGAGATCTGAAAGTAGCGACATCGTCAGAATCAAAGCTTGATTGAAGCGAT	A	G	CTCTTCAAAGCAATAGGCTCTCTTTCTTTTTTCTCTGTGAAATGAATCCTCAGATTCAAGACGGAGGAGAAGACGTGAGCGGAGCTAGGCCTATGTGGGCTTTTATATACTGCCTTCTCGTACCTGACCGTAATTCTAGTCATTCAAAAA	TRINITY_GG_1117_c122_g1_i1	0.216000	11.4167	5	0.54	0.256573	0.714681	0.587558	0.989134	0.882249	G/G	A/A	A/A	A/A	A/A	A/A	A/A	A/A	A/A	A/A	G/G	A/A	A/A	A/A	A/A	A/A	A/A	A/A	A/A	A/A	A/A	A/A	A/A	A/A	A/A	A/G	A/A	A/A	A/A	A/G	A/A	A/A	A/A
411	contig_139	4575253	ATATCTTTTTTGCAAGCTAAGTTTACATTTTACTTTATAAGTTGTTTTGGGTAGGCCTACTTTTTTTTTCCTATAGAGTTAAAAATCAAGTTATCTACCATCTAAGTGATGTATAAGTGATAAGTAGCTTGATTTCAGATAAGGATAAGA	A	T	TACAAATTTGAATTCTGATAAGCTTATTTATTGAAATAGAGAATAAATAATGCTTCATTCTTAAAATTGCATGAGCAATGTTCCCCACAACTTAAATTTAAGAGTCCATACTCACAATTTTTTGTACTCAATATATCAATTGGTTACGTA	none	0.332000	8.12291	12	0.733945	0.866430	0.701870	0.404923	0.761273	0.393648	A/A	A/A	NA	T/T	A/A	A/A	T/T	A/A	T/T	T/T	A/A	A/A	T/T	A/A	A/T	A/A	A/A	T/T	A/A	A/A	A/A	T/T	T/T	A/A	NA	T/T	A/A	A/A	A/A	A/A	T/T	A/T	A/A
412	contig_141	99947	CAAACAGAATTGATGAGGAAAATGGGTTTAAACCCATTTAGTCAAAAACAGAAAAATGTGGAAAAGAGGAAAGAAAATGGAAGAATTGACGAAGGAATGCAACAATCAACCTAGATTGATTGATCAATCCCATTGAGATTCGCTACAAAG	G	C	AGCTAAACTCCATTGATAAGAATCAAATTCTCAAAGCTTGAAAAGCTATGAACTAGAGAGAAACTTCTCCCAAAAAACAATTCAATCTAATTTCAATTAAAAAAAAAGGTCTTTAAGTCTTTTTAGAAAATATATTTATACTTCCTAGCA	none	0.0790000	6.47541	7	0.8	0.022661	0.601530	0.581418	0.837512	0.318154	G/G	G/G	G/G	G/G	G/G	C/C	C/C	NA	C/C	G/G	G/G	G/G	C/C	G/G	G/G	G/G	G/G	G/G	G/G	G/G	G/G	C/C	G/G	G/G	G/G	G/G	G/G	G/G	G/G	G/G	G/G	C/C	G/G
413	contig_141	502274	AACAATAATATTCGTGCAAGACCACAACAACAATAAGTTGGAAGGCAGAAAACCACTGGTATAGTTTTCACTATGAGTGCTGTGGAGGCTGCAAAATCTGATGAACTCATCCAAGGTAAGTGTATCATTAGTGAGACACTCTTAAATGTT	G	T	AATATGATTCAGGCGCATCACATTCTTTCATTTCACTTGATTTTGTGAGACATTTGCGATTACCCATTTCTTTGTTATCGCTTGATATTGTTGTTTTTACTCCTACTAACAATCCTGTCACAACTTCACAAGCTTGTTTAAAATTTCCAA	none	0.242000	22.8021	0	NA	0.755361	0.348850	0.098520	0.224419	0.820071	NA	G/G	NA	G/G	NA	NA	G/G	NA	NA	G/G	NA	NA	G/G	NA	G/G	G/G	G/G	G/G	NA	G/G	G/G	G/G	G/G	NA	NA	NA	NA	G/G	NA	G/G	G/G	G/G	NA
414	contig_141	502275	ACAATAATATTCGTGCAAGACCACAACAACAATAAGTTGGAAGGCAGAAAACCACTGGTATAGTTTTCACTATGAGTGCTGTGGAGGCTGCAAAATCTGATGAACTCATCCAAGGTAAGTGTATCATTAGTGAGACACTCTTAAATGTTG	A	T	ATATGATTCAGGCGCATCACATTCTTTCATTTCACTTGATTTTGTGAGACATTTGCGATTACCCATTTCTTTGTTATCGCTTGATATTGTTGTTTTTACTCCTACTAACAATCCTGTCACAACTTCACAAGCTTGTTTAAAATTTCCAAT	none	0.242000	22.8021	0	NA	0.755361	0.348850	0.098520	0.224419	0.820071	NA	A/A	NA	A/A	NA	NA	A/A	NA	NA	A/A	NA	NA	A/A	NA	A/A	A/A	A/A	A/A	NA	A/A	A/A	A/A	A/A	NA	NA	NA	NA	A/A	NA	A/A	A/A	A/A	NA
415	contig_1415	90345	TCAATAGCAAACTAAAATTTTAGTTGTTAATTTAAGTGGTAGTTCGGTATTTAGAAACGTTTACAATCAGGTTTTAAATTTGGTTTGTGTAATTTTGTTAGTTTGCGATCTTCGCATATTATTCCTTTTAAATCACGGAATTGCATTTTT	A	T	TCTTGGCCCAGTCGCTCACCCACGAAGCTTTTTTTTAATTTTTTTTTTTTGACTATTTGCTTCTTTTTCTTCCCACAATTTGAAGGTTCTATTTGGACCAAGGTTGAATTTAGATACTCAAACCTTCTTTTATGCCATGATTATCTTCCC	none	0.585000	4.91176	30	0.652174	0.652782	0.349814	0.771334	0.616983	0.276059	NA	A/A	A/A	T/T	A/T	T/T	T/T	A/T	T/T	T/T	T/T	A/A	NA	A/T	A/A	A/A	A/A	A/A	T/T	A/A	A/T	NA	T/T	T/T	A/A	T/T	NA	A/A	T/T	A/A	A/A	T/T	A/A
416	contig_1415	93621	CGAAACTCCTCTTCTAGCCAAGTTCACCTTGCAAGGGATCCGATCATTGAGGTAAAGCTAAGAGAATGTAGAAACCTTTAAAGGAACTTTTACTTGCCATAGTGAGACCAAAACTTTATCCTTGGAAGCTTGAGAAGCAATCTGATTTGA	C	T	AAAATAAGATCCGGACTCCGAATGTCGCCATTTCCAAATGTCATCGATATGCTGCTATAAAGAAACCGTCTCAAGATCCTGCAAAAGGTTAGTAAACAAAACTTGTTCCCAAGCGAAAAGATCCCTCCACCATGCCCAGTTCCAAACCTA	none	0.606000	9.86243	58	0.653094	0.031045	0.244456	0.583771	0.906196	0.007480	C/C	T/T	T/T	T/T	C/C	C/T	T/T	T/T	T/T	T/T	T/T	C/T	T/T	C/C	T/T	T/T	T/T	T/T	C/T	T/T	T/T	T/T	C/T	C/T	C/T	C/T	C/T	T/T	C/T	C/T	T/T	C/T	C/T
417	contig_1415	183883	AGTTTATGGGTTCTTATAAGTTGTTTTCAGTTTATTTTCATAAGCTTCTTGAAGTAGCTTATTCTGTTTTTAGAAGTTTTACATTTTTTTTTACGAAAAAACTATAATTTGAAAATAATTTATTGTATAAGTATTTAATTAAGCTGTGTA	T	C	CTATACACACATTATAATGATCAATAATTACAAAGTTGGAGACTATTTTAAATATTAATCTTATGTTTTTTTTTGGAAAATATTTCTTTGGATCTGTCAAAGATGATAAGCAGGTATGGTGTTAAGTATCATCCGGTTATGGAGGGCTCT	none	0.317000	4.5641	7	0.75	0.139097	0.956932	0.593958	0.539576	0.012875	C/C	T/T	C/C	T/T	C/C	T/T	T/T	T/T	T/T	T/T	NA	NA	T/T	T/T	T/T	T/T	T/T	T/T	C/C	T/T	T/T	T/T	C/C	T/T	C/C	T/C	T/T	NA	T/C	NA	NA	T/T	T/T
418	contig_142	7495	TCATCTCGCCGCCATGTGCAATTCTGCAAGTAAAAGTAGACGATTGGAAGACCCCACTAAAGGATTATATCACAAAAGGGATATTACTTGAGGACCAGCAAGAAGCCTAGAAGTTAATTCAAAAAGCTTCACATTATTCCGTGATAAAAG	G	A	CCAGTTGTTCAGAAGAGGGCTATCAACACTGCTACTTAAGTGCATCGGACCATCAAAAGTATGGTATGTTTTGAATGAAGTGCATGAAGGAAGTTGTGACCACCATCTCGGAGGATAATCTTTAGCCAAGAAGTCCTTGAGAGCAGGATA	none	0.786000	9.52406	14	0.684932	0.988560	0.558856	0.632727	0.768868	0.731910	G/G	A/A	A/A	A/A	A/A	A/A	A/A	G/A	A/A	A/A	G/G	A/A	A/A	A/A	A/A	A/A	A/A	A/A	A/A	A/A	G/A	A/A	A/A	A/A	A/A	G/A	A/A	A/A	G/A	G/G	A/A	A/A	A/A
419	contig_142	64332	ATTTAACCATTCTTCTTTTTTACGCAATATTTTCACTTCCTTTGATTTTACTTTCACCTTTACCATTTATGTTTTCTTCTTCACCACTCTTGCGGTTGCTGGAGAAGCTTTTCTTCCTCGAGCTCTTCTTGGCATTTCCACTTCTGCTCT	C	A	CATTCTTCCTTTGACCCAAGTACTTCTCTCTCTGCTTTTTCATTTCTGCATTTTTCCATAAGATCATCCATGGGGTCGTCAACGGTGGCTCTTTCTTCTGGTTCATCTTTGTCTTCTTCTTCTGGGGGAATTGCTTTTGATGAGCTTATG	none	0.109000	15.7396	24	0.529691	0.883492	0.498989	0.555707	0.332879	0.997092	C/C	C/C	A/A	C/C	A/A	C/C	C/C	C/C	C/C	C/C	C/C	C/C	C/C	C/C	C/C	C/C	C/C	C/A	C/C	C/C	C/C	C/C	C/C	C/C	C/C	C/C	C/C	C/C	C/C	C/C	C/C	C/C	C/C
420	contig_142	89935	ATGCTGGAATTTGGAAGCCCATTTGTATCTCTAAAGATGGTGTTGGTATATCTCATCTTTTCTTTGCGGATGACGTACTTCTATTTTGCCAAGCTAGAGATGATCAAATGAATATGATTTCCCAAACCCTTCATGATTTTTGTGAAGCTT	T	C	GGGTCTTAAAGTTAATTTGGAAAAGTCTTGAATGATGATTTCCAAAAGTGTTACTAATAGAAAACAACGTCAACTTTCTACGCTCACAGGCATTCGTCTTGCTTGCAACTTAGGCAAGTACCTGAGGCAACCTTTACTTCAAGGGTGTGT	none	0.0900000	6.24719	12	0.682927	0.799536	0.270805	0.318231	0.097610	0.497394	NA	T/T	T/T	T/T	T/T	T/T	T/C	T/T	C/C	T/T	NA	T/T	NA	T/T	T/T	T/T	T/T	T/T	T/T	T/T	T/T	C/C	T/T	T/T	T/T	T/T	T/T	T/T	T/T	NA	T/T	T/C	T/T
421	contig_142	90923	CATCCCGTTCCTACCGATTTATCAGTGCATGATGCTATTCTTTGGAGTCACAATCCTACTGATGTTTATACGTCAACTTCTGGATATGATTGGTTGAATCATGAGGACATGGCTTTTTCACGTATTTGGAAGCTTATCTGGAAGGTAACA	G	A	CGCCGGAGAAGGTGAGTTTTTTTCCATGGCAAGTGGCTCGTAATGCCTTACCAACTAATTTGAAGAGATTCCAATGTCATTTGGCTACTTCTCCTTCTTGTACGCGTTGTGGCTGCCCAGAGGAAAGCATGGAGCATTTGCTGCGAACGT	none	0.166000	5.79144	7	0.757143	0.660996	0.781088	0.136476	0.317711	0.792823	A/A	G/G	G/G	G/G	G/G	G/G	A/A	G/G	A/A	G/G	A/A	G/G	A/A	G/G	G/G	G/G	G/G	G/G	G/G	G/G	G/G	A/A	G/G	G/G	G/G	A/A	G/G	G/G	G/G	A/A	G/G	A/A	G/G
422	contig_142	90949	GCATGATGCTATTCTTTGGAGTCACAATCCTACTGATGTTTATACGTCAACTTCTGGATATGATTGGTTGAATCATGAGGACATGGCTTTTTCACGTATTTGGAAGCTTATCTGGAAGGTAACAGCGCCGGAGAAGGTGAGTTTTTTTCC	A	G	TGGCAAGTGGCTCGTAATGCCTTACCAACTAATTTGAAGAGATTCCAATGTCATTTGGCTACTTCTCCTTCTTGTACGCGTTGTGGCTGCCCAGAGGAAAGCATGGAGCATTTGCTGCGAACGTGTCCTGCATCGCATGCTCTTTGGCTG	none	0.167000	5.69892	7	0.757143	0.660996	0.781088	0.136476	0.317711	0.792823	G/G	A/A	A/A	A/A	A/A	A/A	G/G	A/A	G/G	A/A	G/G	A/A	G/G	A/A	A/A	A/A	A/A	A/A	A/A	A/A	A/A	G/G	A/A	A/A	A/A	G/G	A/A	A/A	A/A	G/G	A/A	G/G	A/A
423	contig_142	106174	TAATCATCAAAGCAATGAAGCTTTCCAAAAGAATATCGAGGCCTAATTGAAGAATCTTGAGACACAAGTAGGACAAATAGCAAAGAAATTGGTGGATCTTAGTACAACACCGTTCTCTGCTAACACCACTACAAACTCAAAAGAGCATTG	T	C	AAGTCAATCACAACAAGAAGTGGTAAGGAGATTGACAAGAGTATAGGATACCATTTGAGAGTGGAGAAAGATGTTGGAGAGAAAAATCAAGAGGGAGATGGTGAGGAGAGTGAGGATTCAAAGGAAGTGAATGAATAAGTTGAAGAAGTG	none	0.138000	13.4054	14	0.763975	0.740619	0.876938	0.087269	0.089154	0.748643	C/C	T/T	T/T	T/T	T/T	T/T	T/C	T/T	C/C	T/T	C/C	T/T	T/C	T/T	T/T	T/T	T/T	T/T	T/T	T/T	T/T	C/C	T/T	T/T	T/T	T/C	T/T	T/T	T/T	C/C	T/T	C/C	T/T
424	contig_142	115049	ATCTTGAAAATAAAAGAGGAATTTAAAAGACTCCTCAAAGTTAAATTCATTAGAACAACTAGATATGTTAACTAGATATCTAATATTGTTTCAGTTATGAAGAGAAATGGCAAGCTTAGAGTTTGCATTGACTTCAGAGATGTGAACAAC	G	A	CTACTTCCAAAGATGAATAATACCCTATCCTAGTGGCAGATATGTTATTTGACTCAACAGCAAGAAATGAAGTTTTGGGTTTCCTTAATGGGTATCCAAGTTATAATAAGATATTCATTGTTGAGAAAGATGTATCCAAGACTGCATTCA	none	0.137000	16.6316	13	0.688525	0.371285	0.694858	0.218085	0.179631	0.793944	A/A	G/G	G/G	G/G	G/G	G/G	A/A	G/G	A/A	G/G	G/A	G/G	A/A	G/G	G/G	G/G	G/G	G/G	G/G	G/G	G/G	G/A	G/G	G/G	G/G	G/A	G/G	G/G	G/G	A/A	G/G	A/A	G/G
425	contig_142	191731	AAGTAGCTTTTGTGACTTAGTTTAAAAAAACTTTTTCATAAAATGAGTTATGATGATTACATGTTTTAGAGTAACTAAAATCTTAAAAAACACCAATTTCAAAAATGGTTGTACATAAAGTGATTTTTGTGTGATTGGAACTTTTAAAAA	C	CT	TTTTGTTAAGGGAATTGTAGCCTTTTAAGAGTCTTTTCTGATGTTCTTAGCAAGCTTTGCCCAAATTTTCAAATCACAATGAAACAAGTGATAAATAAAAAGGATAGAGGCATTGTTTTAATTAATTAAACCAAGAGCCAAAAAGCCGAC	none	0.175000	6.4086	22	0.698113	0.256463	0.375399	0.185952	0.102893	0.168630	C/C	C/CT	C/C	C/C	C/C	NA	C/C	CT/CT	C/C	C/C	C/C	CT/CT	C/C	CT/CT	C/C	C/C	C/C	C/C	C/CT	C/C	C/C	C/C	CT/CT	C/C	C/CT	C/C	C/C	C/C	C/C	C/C	C/C	C/C	CT/CT
426	contig_142	224562	CACGTGACTTTTGTGCCAAGAGGCTCTCCTTATACCGCATCGCCTCCCAGAGATCCCCAAAAGCTCTCCGGCGAACCTCCACCTCCTTTTAGGACAACTCATAATTTTCGGCCTTACTATCCAGTTGAGTAATAACATTCGTATTTTTTC	G	A	AATCCCATTATCCACATTGCCAAATACCTCAAAATTTCATTTTTTGAGGACCATCTTGAGTTCCTTAAGCTTTTCCTTCATTACAAACATCCCCGAGCCTGAGATTAGAAACTGTTGCCAAGTGTTTTTTGCCACCTGAAAAAAATCATC	none	0.143000	26.3229	12	0.65748	0.718459	0.809216	0.055937	0.240806	0.753330	A/A	G/G	G/G	G/G	G/G	G/G	A/A	G/G	A/A	G/G	A/A	G/G	G/A	G/G	G/G	G/G	G/G	G/G	G/G	G/G	G/G	A/A	G/G	G/G	G/G	G/A	G/G	G/G	G/G	A/A	G/G	A/A	G/G
427	contig_142	288922	TATAAAAGTGCTTAGCCAAACAATTACTCCAGCTTCAAACTGTGAGAGAAATTGGAGTTCATTTAGTTATATACATAAAAAAATAAGAAATAGATTGAAATATCTGAAACTACTAAAGCTTGTATTTACTTTTTATAACACGAAGTTAAA	A	G	ATGAGACACACAGTGAGGAGGAGTCAAGAAGACATTGATAATAGCTTCAATCCCATCAACCTTGACAATATTTTTCAAGAAGAAGATCATTTGTCTCCTTGGCTTGATAGAAATGAAAATCAAGGTAGTAGTGATGTTTGAGTCCACACA	none	0.841000	16.224	27	0.6974	0.887400	0.567279	0.849971	0.793840	0.723143	G/G	G/G	G/G	G/G	G/G	G/G	G/G	G/G	G/G	G/G	A/A	A/G	G/G	G/G	G/G	G/G	G/G	G/G	G/G	G/G	G/G	G/G	G/G	G/G	G/G	G/G	G/G	G/G	G/G	A/G	G/G	G/G	G/G
428	contig_142	319331	TGCATCCTTGTCCTTTAATTTGTATGTGAGTTTAGGGGAAGAATACTATGAAACAAGCTTTTGGTGGGGTGGTAATTATGTAATGCAGACTCTTGTATAGCTCTCAAGTTTGGGAACACTATTGGTGTTCCATACCATTCTAATACAGAA	A	T	TTTGTTAACCTTTTTAAGGGAGTTGGAAAGGATTAACTCGTTTCAGTATAGTACTATACGTGTATCGTCCTCAGGGAGCACTTGAATTTATCCGATTAAGAATTAAGTTGACAGAATGTCCAAAAACATATGAAGCTGTGAATGGAAAAT	none	0.0960000	4.41209	19	0.559322	0.542089	0.742507	0.179580	0.955440	0.289593	A/A	A/A	A/A	A/A	A/A	A/A	A/A	A/T	A/A	A/A	A/A	A/A	A/A	T/T	A/A	A/A	A/A	A/A	A/T	A/A	A/A	A/A	A/T	A/A	A/A	A/A	A/A	A/A	A/T	A/A	A/A	A/A	A/A
429	contig_142	845840	GGAATTGGATTTGGGGCAGTTTTCCAGTTAGACTAGCTGCAATGCTGTAAAATGTTTTTAGTTAGACCGGGGGTTACTCGGTTATATGTTTTACATATAACTGACGGTCGCAGCATTGCAGGTATTGGAAGACTGTGGAGCTAAAGCAAA	G	A	GATGAGACAAAGCTTTAGGCTTTGCTTAGGTATAACCACACTTGGTAAACCTAAGTCTTCTGTTCAGATATATTATGGTTCAACTGTATAGGAAATTGTAATTTAAATAAAAGAAATGTTTCCGCTGTATTTTAAATAAGAAACCAAGTA	none	0.357000	11.7354	35	0.675481	0.534292	0.051825	0.087737	0.754023	0.682673	G/A	G/G	G/G	G/G	G/G	G/A	A/A	A/A	G/A	G/G	A/A	G/G	G/A	G/G	A/A	G/A	G/A	G/G	G/G	A/A	A/A	A/A	G/G	G/G	A/A	G/A	A/A	A/A	G/G	A/A	G/A	G/A	G/G
430	contig_142	972943	TACATGTTTCCTTCTTGTTAAGGAATGAGGTTCACGGTGTTATTTTAGAAAGTATTGAGTTATTAAGGAACGAACTCCAAAGTTACGGATCCGCTCACTAAGGCATTGACACTAGTAGGGTTGTTGCAATTGTGCAATTCGTAAGAGTGT	C	T	ATTAGTATGCCTGGAAAAGTGGGAGTATATTGTAACGTCTTTTGAAGCTTATTATTTGTTCATGACAATTAAGTTTATAATATAGTTACTCTGAACTATTGATCTCATAAAGTACAAACTAAAGTATGGACCAGTTGGAAATAGGTATGT	none	0.0780000	10.5938	21	0.530249	0.240055	0.990473	0.955020	0.120661	0.665963	C/C	C/C	C/C	C/C	C/C	C/C	C/C	C/C	C/C	C/C	C/C	C/C	C/C	C/T	C/C	C/C	C/C	C/T	C/T	C/C	C/C	C/C	C/C	C/C	C/C	C/C	C/C	C/C	C/C	C/C	C/C	C/C	C/C
431	contig_144	236903	AATTCTATAAAATTAAATTAATCTAAAATCAATCCTGCTACATAAAAGTCTTTCATGAGCAGTTTTATTATTCTTCTTATGTTACTGGTTGTCATAGACACGTGTTCCGTGCCCTTGCTCCATCCAAAGAAAATTAAAGGTGGAAGAATA	T	A	TATATGAAGCTTAATATATCAAGAGATAAGGTTTTATAAAATTGACAGTATCATATATCTTAGATGAATGATCATTTAATTTATATATATACAGGAAATTAATATTAGAAAATATACTTTCGGCCTACTAAACTATTTATATATATACAG	none	0.671000	6.17059	18	0.767241	0.882803	0.605577	0.642303	0.458301	0.594089	A/A	A/A	A/A	T/T	A/A	A/A	A/A	A/A	A/A	NA	T/A	A/A	A/A	A/A	T/A	A/A	A/A	T/T	A/A	A/A	A/A	A/A	T/T	A/A	T/T	A/A	A/A	A/A	A/A	T/T	NA	A/A	T/A
432	contig_144	262697	TAATAAATTTTGGTGTGTTGGTGGACCAAAATATCTAGTATACTTTTATTATTAATTGGTACTTCACCTTAATTACATTTTCTATTATATCAAAATAATTTTAATTTTTAAATTATAGTTAAGTGTAAGATGTATTAATAAACAAGGTTA	A	G	AATTATTCATAAACTCAAAAGCTTTTTCTCTACATCGTTCATTCAAGCTTAAAATTTTTAAGATATCAAGGTGTTGTTTAAAAAATTATTTAATAGCAATTTTGATAAAGATATTAATTAGTGAAGCAGATGAAAGTGTAAATATATAAA	none	0.644000	4.53529	9	0.702128	0.370923	0.656260	0.539415	0.768177	0.508766	G/G	G/G	G/G	A/A	A/G	G/G	G/G	G/G	NA	A/A	G/G	G/G	G/G	G/G	G/G	G/G	G/G	A/A	G/G	G/G	NA	G/G	A/A	A/G	A/A	G/G	NA	G/G	G/G	A/A	G/G	G/G	G/G
433	contig_144	371842	GCACATTTCTCTTCGTTCAAAAAAGCCACTAACTAGAAAGGTATGCTCACTATATATAAGCAATGCTTGGTTTAGTGTAGAACTTCCCTTGTAAGCTGTATATTGCGTGAGAGTTATAGTGATGTGAGTGATTACAGGATGCTGCAGCTA	T	C	CAATGAATGGAGATTTTCCAAGTTAAAGGACTACAAGGAGCGAAGTGTTGAAGTGGAAAATGAAGCTTTTGACCGATACATGCAGAATGTAGATTTACTAGAAGAAGTATTATCTGTGAAGTCTTTGGATGACATTGTGTCCACCACATC	TRINITY_GG_1035_c73_g1_i1	0.185000	28.9427	10	0.434783	0.130249	0.300874	0.892554	0.757318	0.059583	T/T	T/T	T/T	T/T	T/T	T/T	T/T	T/T	T/T	T/T	T/T	T/T	T/T	T/T	T/T	T/T	T/T	T/T	T/T	T/T	T/T	T/T	T/T	T/T	T/T	T/T	T/T	T/T	T/T	C/C	T/T	T/T	T/T
434	contig_144	383149	TTCAAATTTCTTTCCTGCCATATGATTATAACTCATGAAATGCTGCTATCGATCAGAAACACTGTTTTGCATCAATTCTTATGTTCTTTTCTTACCCCATAGTATTTGGCACCTTCTTAAAACTAAACACTATTTATCCTTAATTTCTGC	C	A	ATACTCAATGCAAATTATCTTTTTGCAAGTATTTTTAAGCTTGAAAAAAAAATCACTGAAGTTAATTTTGTCATAATTTAATTACAACCTGGATGGAAAGACCAAATTGTCACTTTTTAAAAAATTAAAGGACTACAACTATAACCAAAC	none	0.737000	6.51613	33	0.737778	0.176956	0.800706	0.057960	0.325564	0.026733	A/A	C/A	C/C	A/A	A/A	A/A	C/A	A/A	A/A	A/A	A/A	A/A	A/A	A/A	A/A	C/A	A/A	A/A	A/A	A/A	A/A	C/C	A/A	C/A	A/A	A/A	A/A	A/A	C/A	C/C	A/A	A/A	A/A
435	contig_144	398921	TTTTAATTAGCAAATCCATTTCAAAACAAGAATGAAGGAAATTAAATTAGTAAAGAAAGAGGTTTAAATCCTTTCTTCCAATGCATATCCATCTAGATCGGGAATTAATCTACTCATAATTTTCTAAGAAAAGAATCATTAAGAAACACT	G	A	CAGCTGTTAATTCTTTCATAATCCAGGACCCAGTAAAAATTAAACGAAGCTTTATTACCATTAGTATTGTTATATTGCTTCAAAGATTTTAACAGTCAAAAAAATATATGCTAAATAGGGTTGAGGACAGAGTGATTTCTCATTAAGTCA	none	0.371000	8.77368	21	0.655502	0.642519	0.898482	0.879505	0.237245	0.983925	A/A	G/G	G/G	G/G	G/A	G/G	A/A	G/G	G/A	G/G	A/A	G/G	G/A	G/G	A/A	G/G	A/A	G/G	G/G	G/G	G/G	G/A	A/A	G/G	A/A	A/A	G/G	G/G	G/A	G/G	A/A	A/A	G/G
436	contig_144	479490	TCAAGTAGATTTGAGAGCTGCAAGTGCAATTCGCTTGTGTTTGGCCAAGAATGTTCTTGCAAACGTGCAGAAGATGAAGACAGCTAAAGAACTTTGGGAGAAGCTTGAAGGGTTATATCAAGCAAAAGGCAGCTCAAATCGGTTGTTGTT	A	G	AAGGAGCAGTTTCATAACTTGCGCATAGATGATGATACGAAAGTCTCCGATCATCTAAGTTCTCTCAATGGGATTGTCTCTGATTTAGAGGTAATTGGAGTCACGATTGAAGATGAAGATATAGCACTAAGACTCATATGGTCTCTTCAA	none	0.164000	22.8906	25	0.660883	0.880010	0.286528	0.872159	0.505693	0.433551	A/A	A/A	G/G	A/A	A/G	A/A	A/A	A/A	A/A	A/A	A/A	A/A	A/A	A/A	A/G	A/A	A/A	A/A	A/A	A/A	A/A	A/A	A/A	A/A	A/A	A/G	A/A	A/A	A/G	A/A	G/G	A/A	A/A
437	contig_144	501355	TGTTCATGGAATAATTTTCAACTTTTGAAACAATAAATTTTATCAACCCCGGTAAAACATGACTATTTTTGTATTCTTAAACAGTGCCCTTAGCATTTTCCTATATTTAAAAACATAGTATTGTGAAAAAAATTGTTTATATTTGAAAAC	G	A	GAGAGAGTACTTCCTTCGTATTTATCTGTTTACTTACATTTTCAATTTTTAATGTAGTATTAGCTCGAATGGTCACGTACCAAGCTTATAAGACTTGGAAGGGGTGAAAGTTAAGGTTCAAATTTTGACAAAAGATAATAGTGTAGATTA	none	0.284000	4.58084	11	0.75	0.515283	0.182083	0.475012	0.457775	0.806436	G/G	A/A	G/G	A/A	G/G	NA	G/G	A/A	G/G	A/A	G/G	G/A	G/G	G/G	G/G	A/A	G/G	A/A	G/A	G/A	A/A	G/G	G/A	A/A	A/A	G/G	NA	G/A	G/G	NA	G/G	G/G	A/A
438	contig_144	711117	TTAATAGTGGCCAATAGTGGGCCGTTTTGCCATCACAGCAACAATCGCAGCCATCTGTCACGGGTTTTTGTGGCCGCTTATAAGCCAACAAAAGCTTCACTTCAACGCAAAAACAGCATCGTTTCGGGTCTTCTATAGGGGCAATTTTGA	A	G	ATTTTGTACACACGTTTCTAAACACCCGGGTTCAACTTTAAAAGGCCCAAAACCCTACTCTTTATCACTCACTGCTCAAACCCTCTGCCGCTTCTCCACTTCCTGGGCGCAGCCAGTCACTCAGCAAGCTCCGGCATTTTTTCTTGCGCG	TRINITY_GG_1035_c472_g1_i1	0.495000	18.1615	26	0.697039	0.489971	0.101407	0.746214	0.411662	0.224858	G/G	G/G	A/A	G/G	G/G	G/G	A/G	G/G	G/G	G/G	A/G	G/G	A/G	G/G	A/A	G/G	G/G	G/G	A/A	A/G	G/G	A/G	A/G	G/G	A/A	A/A	G/G	G/G	A/A	A/A	A/A	G/G	A/G
439	contig_144	778937	TATTCTTATAACAAATTATATTCATTTTCTTATTATCATTAATGCTCACTTCAATTATACATATAATAATATTAGTATAAAACTATTTATATTAATTTTTTTTATCAGTCAAACACACCCCCGTATTATACTATTCCTAAATCTACCTCA	C	T	TGGAGATCGAACCCCTCCCATCAAGCTCAAAAGCTTATTCTTATATCACTTGAGCTACAAACTCTTGACCTATATTTACATTAAATATAGTTTTATAATTAAATAATATTGTAATTTTTTTTATAGGAAAGCAGTACTGTACGCCCCGAC	none	0.579000	7.41799	0	NA	0.185725	0.330883	0.730563	0.176126	0.111298	NA	NA	C/C	NA	NA	NA	NA	NA	NA	C/C	NA	NA	NA	NA	C/C	NA	NA	NA	NA	NA	NA	NA	NA	NA	C/C	C/C	NA	NA	C/C	NA	C/C	NA	NA
440	contig_144	778941	CTTATAACAAATTATATTCATTTTCTTATTATCATTAATGCTCACTTCAATTATACATATAATAATATTAGTATAAAACTATTTATATTAATTTTTTTTATCAGTCAAACACACCCCCGTATTATACTATTCCTAAATCTACCTCACTGG	A	G	GATCGAACCCCTCCCATCAAGCTCAAAAGCTTATTCTTATATCACTTGAGCTACAAACTCTTGACCTATATTTACATTAAATATAGTTTTATAATTAAATAATATTGTAATTTTTTTTATAGGAAAGCAGTACTGTACGCCCCGACCGCT	none	0.579000	7.41799	0	NA	0.185725	0.330883	0.730563	0.176126	0.111298	NA	NA	A/A	NA	NA	NA	NA	NA	NA	A/A	NA	NA	NA	NA	A/A	NA	NA	NA	NA	NA	NA	NA	NA	NA	A/A	A/A	NA	NA	A/A	NA	A/A	NA	NA
441	contig_144	778986	TTCAATTATACATATAATAATATTAGTATAAAACTATTTATATTAATTTTTTTTATCAGTCAAACACACCCCCGTATTATACTATTCCTAAATCTACCTCACTGGAGATCGAACCCCTCCCATCAAGCTCAAAAGCTTATTCTTATATCA	C	T	TTGAGCTACAAACTCTTGACCTATATTTACATTAAATATAGTTTTATAATTAAATAATATTGTAATTTTTTTTATAGGAAAGCAGTACTGTACGCCCCGACCGCTTGTTAGGATTGACGACTGCTCCCACAGGCTAACACAAGACTTTCT	none	0.494000	6.33918	27	0.61086	0.556401	0.993655	0.675354	0.201222	0.303527	NA	T/T	C/C	T/T	T/T	T/T	T/T	T/T	T/T	C/C	C/T	T/T	T/T	NA	C/C	C/T	T/T	T/T	C/T	NA	T/T	T/T	C/T	T/T	C/C	C/C	T/T	T/T	C/C	T/T	C/C	T/T	C/T
442	contig_144	914946	TAAAACTGGCTCAGAATCATCAAACCAGAGCTTCAAGGCTCAAGAACCCAGCAATGTGGCCCAAATTCTGGAATCATAGAAATACCAAATGAGCAAACGGTGCACATGGAAAAAAACTACCATTGTTGACAATGGAAGCTTTGTCAATTC	C	T	AACTCTCAACTATCCAAAGATATTTCTATTATTTTATGTATTTTTAGGCCTCTTGTATTTAGTTTTCATCAAGCAATTTAAGTAAGTTTTAATATAAATTAAGAGTGTTCTCTCTTTTCTCCTTAACCTTTGTGTCAAAAACTAAACATG	none	0.439000	4.58282	8	0.673469	0.488251	0.754565	0.702910	0.740254	0.170208	C/T	T/T	T/T	T/T	T/T	T/T	C/C	T/T	C/C	C/C	T/T	T/T	C/C	NA	C/C	T/T	C/C	T/T	T/T	NA	T/T	C/C	C/T	T/T	C/C	C/C	T/T	T/T	C/C	T/T	NA	C/C	T/T
443	contig_144	981365	TCGTAAAATAGGGATTTTATGTACGACAAAAAGAATGAAGAAAAAGAAAATAGCAGAGAGACGTTAAGTGCAGCCAAAGCTATGCAATACTGCCAAAACTCGGTCCATCGGTTTTCTGAATTGAGTTTTTCTACATCATGGTTGTGTTTG	T	C	CTTTGTTGCATTTAATCCCTCCAGACCCAGCGCTGAATGTCACTCTGTAACTATTAATAGTAATCTTGCGTCTACAATCCATAAAGGTCGAGTGTTTCAAGGAGTGTTTGCAAGCTTGAATTTGGATGATTTTGATTTTGTATAACTAAT	TRINITY_GG_1035_c58_g1_i1;TRINITY_GG_1035_c58_g1_i2;TRINITY_GG_1035_c58_g1_i3;TRINITY_GG_1035_c58_g1_i4	0.429000	8.39474	42	0.654229	0.587101	0.449109	0.127022	0.691510	0.751993	C/C	C/C	C/C	T/T	C/C	C/C	T/T	C/C	T/T	T/T	C/C	T/C	T/T	C/C	T/C	C/C	T/T	C/C	T/C	T/C	C/C	T/T	T/C	NA	T/T	T/T	C/C	C/C	T/C	T/C	T/C	T/T	T/C
444	contig_144	989321	TCCACACTTCCATTTGCCCCAATTTTTATTTTAAACTTAAAACAGATTTTAAATTAAACCTGTAAAGACGTATTTGGATTAAATGTAAAAATTAGTTGTGAATACAAATCAATTTTTAAATCATAATTAATTTTTATTTGGGTATATTTG	T	C	TATGATAAGAAGTGATTTTTAAGCTTTATGAATAATGTGCAATTTTTAGTTGAAGGACCAAAACTTTTTTCTTTATTAAAAATATTTTTTGGTAAGTTTAAAATCAAACAATTCAACATATGTTAAACCAGGAAATACCCAAACATGCCC	none	0.475000	5.70621	16	0.60177	0.797460	0.998109	0.244487	0.857386	0.804261	C/C	C/C	C/C	T/T	C/C	C/C	T/T	C/C	T/T	T/T	T/C	C/C	T/T	C/C	C/C	C/C	T/T	C/C	C/C	C/C	C/C	T/T	C/C	C/C	T/T	T/T	C/C	NA	T/T	NA	C/C	T/T	C/C
445	contig_144	1009915	GCAAAAAGATAAGAAATTCATAGCAAACATTAATTCATATGTTGCGAAAAGATAAGTTGTTTCTATATGTATCTTCTATGTCAATTTCTTCAATAAGTTTTCCTATCTCAATATTTCCTTAGACACTCTCAACTAGCTTCATTAAAAGAT	G	C	AAATATAAAAGCATTTTTTTTGGACGAGATGAAATAAAAAAAAGCTTAAGAAATTAATTTGAAATGTATGTTGAAACAAGTAATGAAAAAAGAGCATCTAACTGGTTGGTCAAGTGGCTGAAGAGTGCTATTTAGAGTAATAACCCCTCG	none	0.463000	6.21579	20	0.660819	0.540622	0.688687	0.121884	0.886342	0.693142	C/C	C/C	C/C	G/G	G/C	C/C	G/G	C/C	G/G	G/G	C/C	G/C	G/G	C/C	C/C	C/C	G/G	C/C	C/C	C/C	C/C	G/G	G/C	C/C	G/G	G/G	C/C	NA	G/G	C/C	C/C	G/G	C/C
446	contig_144	1084741	GTGTGGGTGGCATGGGTGCCACCGGAGCCTTCTTGCACGTCTTCGCCGGTGACTTCCTAACGGAATGAAGCAGGGAATGAAAAGGGTGGTGTACAGTTTTCATCCCCTTTGCTTCCTCTGAGTTAAATGAAGAATAAGCTTCCATTATTG	A	T	ATTGATCTTCTATTTTTCCAAGGATGATATGATACTAGCTAATAGTTAGTACTAACAACTCAGATGTTTTATTTATATATTGTTTGTTATGAAGATGAAGATGATGAGGAGGAGGAGGAATAAATGATTAACGCGTGTGATGTGTTTAAT	TRINITY_GG_1035_c755_g1_i1	0.0520000	16.2969	2	0.617021	0.642161	0.289825	0.561035	0.233786	0.845742	A/A	A/A	T/T	A/A	T/T	A/A	A/A	T/T	A/A	A/A	A/A	A/A	A/A	A/A	T/T	A/A	A/A	A/A	A/A	A/A	A/A	A/A	A/A	A/A	A/A	A/A	A/A	A/A	A/A	A/A	A/T	A/A	A/A
447	contig_144	1103749	AAAATATCTATTTTTATTAGGTTGTTTTAGTTTTTGGATATAAATAATTTCAATTATCAATTTTTATATTATTCTGTATATTTTATACTTCTCATTTTATTAAGGTCTAAATAAAATAAGCTTTGAGATAATGGTAGTAATATTTTACAT	T	C	AAATGTCCTTGTAACTTGTAAGAGATTTGATTTGATTTCTTTTAGGAGCGGAACTAGCTCAATTTTTATAGGGATCAAATATGTGTTAAAAAGTTAACATATAATATAAACTAAAGCAATTTTTTTTATTATTTAGTTATTATTTGAATG	none	0.514000	4.95402	38	0.666667	0.999532	0.788404	0.104586	0.881731	0.983982	C/C	C/C	C/C	T/T	C/C	C/C	T/C	C/C	T/C	T/T	C/C	NA	NA	C/C	T/C	T/C	C/C	C/C	T/C	T/C	C/C	T/C	C/C	C/C	T/C	T/T	C/C	C/C	T/C	T/C	C/C	NA	NA
448	contig_144	1123638	CATTTATTACATGTTTACTTTATCAAATGATTTATTACATGTAATTATTACTTGTCCTTTTAAGTCATTTAACAAATATAAGCTATCTAATAAGCTAATTTTACCAAACACCTCTATTCAATTATAAGTCCACAGGTCATAAGCTATAAG	CCATAAGCTACAAGCTATAAGT	C	CATAAGCTACAAGCTATAAGTCATAAGCTACAAACTATAAGCTAATTTTACCAAACAGAACTTTACTCATCTGCTTATTTGAAAACATAAGACAGAATAAGCTATTTTTAAGCTTTTCTAAATGCCCCATAAATTATGAAGTAAACCAGG	none	0.497000	5.3526	35	0.630332	0.851924	0.447089	0.087592	0.938412	0.881096	C/C	C/C	C/C	CCATAAGCTACAAGCTATAAGT/CCATAAGCTACAAGCTATAAGT	C/C	C/C	CCATAAGCTACAAGCTATAAGT/C	NA	NA	CCATAAGCTACAAGCTATAAGT/CCATAAGCTACAAGCTATAAGT	C/C	C/C	NA	CCATAAGCTACAAGCTATAAGT/C	CCATAAGCTACAAGCTATAAGT/C	C/C	NA	CCATAAGCTACAAGCTATAAGT/C	CCATAAGCTACAAGCTATAAGT/C	C/C	C/C	CCATAAGCTACAAGCTATAAGT/C	C/C	C/C	CCATAAGCTACAAGCTATAAGT/CCATAAGCTACAAGCTATAAGT	CCATAAGCTACAAGCTATAAGT/CCATAAGCTACAAGCTATAAGT	C/C	C/C	CCATAAGCTACAAGCTATAAGT/C	C/C	C/C	C/C	CCATAAGCTACAAGCTATAAGT/CCATAAGCTACAAGCTATAAGT
449	contig_144	1144930	AACCCAAATATGTTGAACCTTCCCGCAATTGCATAAAAAATGGAGCATCGTTTCCTCCCAAAGGCCATAATGAGAACATATAAAATCCATAGCCACATGTCTTAATACTCGAAAAATGTTGGTTGGAAAAGCTTGTCTTAAGCAGAACCA	C	T	AGCAAAAATGAAATCTTTTTAGAGAGATGAAATCTCGAAATCCAAGCAACATCTCCATTCTTAACCACTCCTCGTTGTTCCCATAACCATAGATATGCAAACTTAGATGTGAAGGATCCAAAGTTATCTCCTTTCCAAATAAGCATGTCC	none	0.122000	7.04233	32	0.59176	0.250892	0.415569	0.612302	0.301623	0.682083	C/C	C/C	C/T	C/C	C/T	C/C	C/T	C/T	C/T	C/C	C/C	C/C	T/T	C/C	C/T	C/C	C/T	C/C	C/C	C/C	C/C	C/T	C/T	C/C	C/C	C/T	C/C	C/C	C/C	C/C	T/T	T/T	C/T
450	contig_144	1168361	CGATCTCCGATTGTATTACTTTTTTATGAACAAAAAAAAAATGTAATCTACCATGTTACCAAAAAAAATATATGTAATGTACCAATTAGGGGTGGGAATGAAGGTCACGCTGGGTCAAATGTTAAATAGGTCTGATCTATTACATAAAAT	T	C	GAAACCTAAACCTAAGCTTGTAAATTGACATAAACCAATTTTTTAGACTTGGTCCGGCCTTTTTTTAAGCACAGCCTGGCTAAATAGCCTATTTAGTAGCCTATTTAAATATTAAGACTTCAAAACAATTCAAATTTAACAGATCAATAA	none	0.141000	6.27624	23	0.561576	0.737808	0.911204	0.583321	0.452463	0.456603	T/T	T/T	C/C	T/T	T/C	T/T	NA	C/C	T/C	NA	T/T	T/T	T/C	T/T	C/C	T/T	NA	T/T	T/T	T/T	T/T	T/T	T/C	T/T	T/T	T/T	T/T	NA	T/T	T/T	C/C	C/C	T/T
451	contig_144	1228033	AAGCCTTGTGTTCTCCGCACCGTCCAAACCTCCAATTCCTAATGGACAGTCCAGTCTGGGTACTCACAAGTAGCATCAACTGCTATGGGTAACCCAGTACTATATATACACATCTATTATTCCCTTCAAAACAGACCAGAAAATTATTTC	C	T	ATCTCTTTCTCTTCTGTTCAACAATTCTCTAATCCTAGAGAAATTTTGGTGTCATACCAAATAATTTCTTGAGGACAGTATCGTCGACACAACTCAAGCTTATTTAAATTCTTTCTCGGGCAACAATAACACTATCACACAGTTTTCATT	none	0.0440000	8.37415	3	0.7	0.279219	0.363730	0.816234	0.734641	0.749364	C/C	C/C	C/C	C/C	T/T	NA	C/C	C/C	C/C	C/C	NA	C/C	C/C	C/C	T/T	NA	C/C	NA	C/C	NA	C/C	C/C	C/C	NA	C/C	C/C	NA	C/C	C/C	NA	T/T	C/C	NA
452	contig_144	1256084	TCCTCACTGTTTGATTCTTAAAAATGTATTTTTAGTTATGATTAATTATGAAAAATAATCGATTATCTGATACATAATCGATTTTTGTTTAGATATATTTGCTATCAGAAGCAATTTTTAAGATAATTTTGGGTGTGTTTGAGTACACAG	C	CTTAA	TTAAGTATTTATGCAATCAGCTACTTTCAAATTATAGATTTTTCGTAGAAAAAAGTGTAAAATTTACTTGAATAAGTTAAAAACAACTTATTCTAATAAGCTACTTCAAGAAGCTTATAAAAATAAGTTGAAAACAGCTTATAAGAACCC	none	0.409000	4.35	5	0.592593	0.543988	0.592507	0.028930	0.230577	0.556174	CTTAA/CTTAA	CTTAA/CTTAA	C/C	C/C	CTTAA/CTTAA	CTTAA/CTTAA	C/C	C/C	C/C	C/C	CTTAA/CTTAA	NA	C/C	CTTAA/CTTAA	CTTAA/CTTAA	CTTAA/CTTAA	C/C	CTTAA/CTTAA	NA	NA	NA	C/C	CTTAA/CTTAA	CTTAA/CTTAA	C/C	C/C	CTTAA/CTTAA	CTTAA/CTTAA	C/C	NA	CTTAA/CTTAA	C/C	CTTAA/CTTAA
453	contig_144	1391266	TTTTGATGTCCCATATTATAAGCTCCTGCACAAAATACAATAAGCATTTGTTAATTTCTTCCAAATTTACCCCTATTAATTAAAAGAACTATGACTGGTCTTCTATTTTTCAAGTTTATTGGTAAATTGGATAATTAATTAAAGCTTGCA	C	T	GGATGACCATTGAAGTAACTCAACTCTTCGATGCTCCAACTATAGAAAAAGCAATAGGGAAAAATGTTCTCGCAGGCAAGAGTTGTGAACCAATAACGCTAATTAGGGGTTAGAACATTTAATTAGGGGTAAACTTGGAAGAAGGTTATA	none	0.226000	12.4468	15	0.510989	0.985590	0.567821	0.511917	0.570405	0.284991	C/C	C/C	T/T	C/C	C/C	C/C	C/T	C/C	C/T	C/C	C/C	C/C	C/T	T/T	C/C	C/C	T/T	C/C	C/C	C/C	C/C	T/T	C/T	C/C	C/C	C/C	C/C	C/C	C/C	C/C	C/C	T/T	C/C
454	contig_144	1575495	TTTTGAAAGTTAAGGGTAAAGTGGTAATTTTGAAGGATTCAAGGACATAAGGTTAATTTTAAGGGTTTAGAGGTAAAATGGTAATTTTCAAAGCTTAGGGTAAATTAGGAAATTTGGAAGATATGGGCAAATTCATAATTTTGAGATTTT	T	C	AGGGTAAAAAGGTATTTTTAAAAAGTCTAGGGGTGAAAATAGAATTTCAAAAAGGGTAAAGATGAAAATAGAATTTTAATAAGATTAGGGGTTAAACTATAATTTTATGAAAATACAGGGGCTTTGTTGCAATTGCAGAGAATTTATCCG	none	0.438000	5.06509	42	0.679856	0.148759	0.095893	0.188077	0.961823	0.136572	T/T	T/C	C/C	T/T	T/C	T/T	C/C	C/C	C/C	T/T	T/C	T/T	C/C	C/C	C/C	T/T	C/C	T/T	C/C	T/C	T/T	T/C	C/C	T/C	C/C	NA	T/T	T/T	T/C	C/C	T/C	C/C	T/T
455	contig_144	1599923	TCCCTTAATTATACGAACATTCATTTTAGCCCATGATTTTCAGGGACTAAAATGACCGATTCCGTGAGAGACTAAAATAACTTATAAAATGCAAAGTTAGAGACTATTTTAGTATATAATTCAATTTGGTTATTGTATCTTTATAGTTGT	TA	T	AAGAGTTGAGTGAAGTAAGATGTAATTATTAGAAAGCTTGAAGTTAAAAATTGATGCAATCAAAATTAGAACTATGATGGCTAGATTTTTTTTTTGTAAGACTAGAGGGGAAAAAAATTCAAGCAAGTCAATAATCATACAAGAATGGAG	none	0.246000	9.39791	18	0.658537	0.143651	0.769843	0.092535	0.159638	0.773505	TA/TA	TA/TA	TA/TA	TA/TA	TA/T	TA/TA	TA/TA	TA/TA	TA/TA	TA/TA	TA/TA	TA/TA	TA/TA	TA/TA	TA/TA	TA/TA	TA/TA	TA/TA	TA/T	TA/TA	TA/TA	TA/TA	TA/T	TA/TA	T/T	TA/T	TA/TA	TA/TA	T/T	TA/T	TA/TA	TA/TA	TA/TA
456	contig_144	1687705	GGCAATTATAGGAGGATGAGATTAGCAACATCTCTATTGGGAGTGGCATTATCCTTTTTATATGTAAGAATCATAAATTTATATACTAAAATGATGGTGCTACTCCCAATAAGGATGATGCTAATCTCATCCGCCGCAATTCTATTCGAG	C	T	TGCAAATCTCATTATGGAAATATTAGCTTTTTTTTTAAAAATTCATAAAGCTTGAACCTGAAATCATTTATTTTTTACTCATGAAGAATAAATATGTATTACTTGAATCAACATCTTATTGGTACACTGATAATTATTTAATAAATATAA	none	0.0870000	7.68947	9	0.6	0.689847	0.899078	0.925495	0.911626	0.923303	C/C	C/C	C/C	C/C	C/C	T/T	C/C	C/C	C/C	C/C	C/C	C/C	C/C	T/T	C/C	T/T	C/C	C/C	C/C	T/T	T/T	C/C	C/C	T/T	C/C	C/C	T/T	C/T	C/C	C/C	C/C	C/C	C/C
457	contig_144	1687722	GAGATTAGCAACATCTCTATTGGGAGTGGCATTATCCTTTTTATATGTAAGAATCATAAATTTATATACTAAAATGATGGTGCTACTCCCAATAAGGATGATGCTAATCTCATCCGCCGCAATTCTATTCGAGCTGCAAATCTCATTATG	G	A	AAATATTAGCTTTTTTTTTAAAAATTCATAAAGCTTGAACCTGAAATCATTTATTTTTTACTCATGAAGAATAAATATGTATTACTTGAATCAACATCTTATTGGTACACTGATAATTATTTAATAAATATAATGTCCAATATTATTTTT	none	0.356000	7.70745	21	0.698113	0.251948	0.782226	0.200621	0.462547	0.379525	G/G	G/G	A/A	A/A	G/A	G/G	G/G	G/G	G/G	A/A	G/G	G/G	G/G	G/G	G/G	G/G	G/G	A/A	A/A	G/G	G/G	G/G	A/A	G/G	G/G	A/A	G/G	G/G	A/A	G/A	G/G	G/G	G/G
458	contig_144	1687741	TTGGGAGTGGCATTATCCTTTTTATATGTAAGAATCATAAATTTATATACTAAAATGATGGTGCTACTCCCAATAAGGATGATGCTAATCTCATCCGCCGCAATTCTATTCGAGCTGCAAATCTCATTATGGAAATATTAGCTTTTTTTT	T	A	AAAAATTCATAAAGCTTGAACCTGAAATCATTTATTTTTTACTCATGAAGAATAAATATGTATTACTTGAATCAACATCTTATTGGTACACTGATAATTATTTAATAAATATAATGTCCAATATTATTTTTAATAAACTCAAACTCGTTA	none	0.320000	7.75132	15	0.755906	0.016176	0.303575	0.202748	0.037332	0.028618	T/T	T/T	T/T	A/A	A/A	T/T	T/A	A/A	T/A	A/A	T/T	T/T	A/A	T/T	T/T	T/T	A/A	A/A	T/T	T/T	T/T	T/A	A/A	T/T	T/A	T/T	T/T	T/T	T/T	T/A	T/T	T/A	T/T
459	contig_144	1728095	ATTAATCGTTACTTAAAAATCGTCTTAATAGTAGTATTAAAAAACGTTTAATAACATTAAATATTAAGTATTAATTATACATTGTAAATTATTGAAGCTTTTGATTGCCAACCCGAAAATAGAAGCTTATTTATTGGAGCTCGTGAAGTA	A	G	CGTGATATGAAGACTTAACAGTATACGAACCGATTTCCGACAGTTTCCATTGCCAGACATCAATGGTATCCTGCTGTAAAGTATTCGCCGCAAGCTCTTGCAAAAGATTAAGGACTTGTTTGAAATAGTTTTGGTTTTTAATTTTTAAAA	none	0.263000	6.13978	17	0.725664	0.362511	0.068448	0.347269	0.964146	0.187345	A/A	A/A	A/A	A/A	A/A	A/A	G/G	G/G	G/G	A/A	A/A	A/A	G/G	A/A	G/G	A/A	A/G	A/A	A/A	A/A	A/A	A/G	A/A	A/A	G/G	A/A	A/A	A/A	A/A	A/A	G/G	G/G	A/A
460	contig_144	1729213	TTATTTTAAAGCTCTTTTTTTTTCTTTCCTTCATTAAAAAAAAAACCACTTAAAATTTTAAAAGCTTATTAATGTTTTTGTTTGGCCCGACTTTTACTTATAAGTAAAAGATAAGCTCAAAATAAACCGGGTCAAACGGTGCCTTAGAAT	A	G	TAAGATATGCACCCAAAGGGATTCCCTCTCGGATTTTACCCTCCAAGTCCATTTACCTAGGAGAGCAAAATTAAAACGAGAAAGATCTTTGACTCCCAAACCTCCCGCTTCCTTACTTGAACTCACTATATCTCAAGACACCCAAAAAAT	none	0.281000	5.96629	13	0.523256	0.889204	0.450137	0.165817	0.400895	0.775688	A/A	NA	A/A	A/A	A/A	A/A	A/G	G/G	G/G	A/A	A/A	A/A	G/G	A/A	G/G	A/A	G/G	A/A	A/A	A/A	A/A	G/G	A/A	A/A	A/G	A/A	A/A	A/A	A/G	A/A	NA	NA	A/A
461	contig_144	1764985	AAACGAGTCAGCTTGGCTCGACTCACTTTTTTATGAGCCAAGAAATACACAATTTAACTCAACACACTCGAGTTGGTGGGTTGAATCAGTTCTTTCGCTTAACTATTAAAAAAATAAATTAAAAAAACCAAAATAAACCCTAATTTTTTT	T	A	AAAAAAAAGTGTTGAATAGGGTCACAGTAAGGTCAGAGCGCAGAATCGACGCAAGCTTCTCAACGACGTTGGATGATTAGAGGCAATGGAGGGAGCAAACAAAAGGGCGATCGCACGGGTGGAGGAGCGCAAGCTAGGGAAGCCAATAAG	none	0.167000	5.46552	29	0.492754	0.423218	0.093924	0.684562	0.538707	0.731673	T/T	T/T	T/T	T/T	T/T	T/T	T/T	T/A	T/T	T/T	T/T	T/A	NA	T/T	T/A	T/T	NA	A/A	T/T	T/A	T/T	NA	T/T	T/T	A/A	T/T	T/T	T/T	T/T	T/T	T/T	T/T	T/T
462	contig_144	1805143	TTTTGGCGCAGGGATTCGTGCCACATTGTTTTGAAAAACACTATTTATTTTCGAAATATTCGAACAACCACGTTTAAAATTGTGTTTTCGAATATTACTGTCCGTAAAAATAAGAATGATTTATTTTTTATTTTTACTATTTTATTTATT	C	T	CAAACTCTGCTGTCCGAAAATGAATAGTCTCATTTTCAAGAAGTAGAGTAAGTGAATTAGAAAACCCTTTTTCCTTGGAACTGAGATTGAAGCACATTTGAGTTTAGTTTGAAAATCCTGAAGAAAATAAAGCTTATTTTTAAAAACTTG	none	0.270000	4.79775	8	0.723404	0.201973	0.064044	0.756259	0.887061	0.089868	C/C	C/C	C/C	C/C	C/C	C/C	T/T	T/T	T/T	C/C	C/C	C/C	T/T	C/C	T/T	C/C	T/T	T/T	C/C	C/C	C/C	T/T	C/T	C/C	T/T	C/C	C/C	C/C	C/C	C/C	T/T	NA	C/C
463	contig_144	1905250	CCACTAACCCTAAAGAAATTCATTAGGATCAAAGATCCCAACAAAAAGAGACATGTACCTATGATTTGGTTACGAAATTTAAATACTTTAAGAGGCTAAAGTTCAATCAGCCAAGGGCATGAAGCTTAAGTTGCAACTTGCGAAAATCAC	A	G	ATATGAGGAAACGCAGTGTTGAAACAGTTAAGTTAATAGCTGCGATGTAAAAGTTGCAGACGTCATGACGATAAAGCAACAAAGAAATGACATTAAAGAAAATCTATTACAAAAGCAAGATTGGCCGACATGCCAGTAGATTGTTCACTA	none	0.581000	10.1302	42	0.715536	0.409266	0.207323	0.657365	0.964002	0.226370	G/G	A/G	A/G	A/G	G/G	A/A	G/G	A/A	G/G	G/G	G/G	G/G	G/G	G/G	A/A	A/A	G/G	A/A	A/G	A/A	A/A	G/G	G/G	A/A	G/G	A/G	A/A	A/A	G/G	A/G	A/A	G/G	A/G
464	contig_144	1908112	TTTCAGACGAAGAACAAATTAACAAGGGGGCAAGAGGAGGCAAGTTGGACGTTACAGTATCGCCACTATCCTCAGATGACTCATCATAATCATATTTACCCATTCCATACCTAAAGGGTATGGGGGCAACAGATTCAGAAAATGGATCTC	C	A	TGAGAAGGGGATGAGTTGGGGATCTCCAAGAGTGATCTCCCTAAAAGCTTCAAATAAAGGTTCTTGGTCAGAATCAGAACCAGAAACTGAAACAGGAGTGGGAATGTGATGATCACTACCATCACATGCTTTAGGCCCAGATGGGGAACC	none	0.550000	7.39227	59	0.590717	0.095835	0.646452	0.981438	0.441087	0.308944	NA	A/A	C/A	A/A	A/A	C/A	A/A	C/C	A/A	NA	C/C	C/A	C/A	A/A	C/C	C/C	A/A	C/A	A/A	C/C	C/C	C/A	C/A	C/C	A/A	C/A	C/C	C/C	C/A	A/A	C/C	C/A	A/A
465	contig_144	1908498	CAAAAATAAATAGAAGGAAAATACACAGGAAAAGCGATTAGGGAACGAGGAAGATACCTAAAAATGGTATAGCGAAAAGGACCAAGGAAAGCTGGGAGACAGCAAGATGGAGCTGATAGCAAGAAGAGTAAGAAGAAAGCTTTGATGTAG	A	G	GAGAAAACTATACGAAGCAAGGAAGAGTTTTAGGATTAAGAAAGAGAGTATTTATAGAGAGAGAAAGGGGAGATGAAACGTGTAGAAGAAGTGACGGCGTGGGGTGCAATTAATGCGCGCAGGCCTGACGTCACTAAGTGATGATGGGTG	none	0.620000	26.1458	20	0.499062	0.484642	0.511075	0.800530	0.876875	0.497971	G/G	G/G	G/G	G/G	G/G	A/A	A/G	A/A	G/G	G/G	G/G	G/G	G/G	G/G	A/A	A/A	G/G	A/A	G/G	A/A	A/A	G/G	G/G	A/G	G/G	G/G	A/A	A/A	G/G	G/G	A/A	G/G	G/G
466	contig_144	1961401	TGCCCTTACATAAGCTACTCAAAAATAAAAAATTTTAACAAAAATTAAAATTAATGAAAATGTACTTGTAGCATTGAATGCTATACTTTTTAATAAAGAAAAAAACTTGTTGTCCTTAAGCTAAAAATTGAATATTATTTAAAAAAGCTT	T	C	AAAATCGTTTCTTATAGCTTAAAATTATCTTGAAAATCGCTTCTGATAAACAAAAATCGATTATGTCTCAGACAATCAATTCTTTATCACTGTTTATTTTCATAATTAATCACAGTTAATCTAAGCACACCCTAAAACTACTAACTAATG	none	0.693000	7.95333	11	0.848101	0.902872	0.771900	0.902071	0.278831	0.747763	NA	NA	C/C	NA	C/C	T/T	C/C	T/T	T/C	NA	NA	C/C	C/C	NA	C/C	T/T	C/C	T/T	C/C	T/T	T/T	NA	NA	T/T	NA	NA	T/T	T/T	C/C	C/C	T/C	C/C	C/C
467	contig_144	1961494	TAAAGAAAAAAACTTGTTGTCCTTAAGCTAAAAATTGAATATTATTTAAAAAAGCTTTAAAATCGTTTCTTATAGCTTAAAATTATCTTGAAAATCGCTTCTGATAAACAAAAATCGATTATGTCTCAGACAATCAATTCTTTATCACTG	T	C	TTATTTTCATAATTAATCACAGTTAATCTAAGCACACCCTAAAACTACTAACTAATGAAAAGAGATTAAAAAACAAATAATTTTTTTATCTAGTTATCCAGTCAAGCAACCCAAATGCATTAGTAAAGTGGAGTCTAACATGTTCTCATA	none	0.753000	6.62778	13	0.769231	0.458657	0.275896	0.188002	0.686807	0.617097	C/C	C/C	C/C	C/C	C/C	T/T	C/C	T/T	T/C	C/C	NA	C/C	C/C	NA	C/C	T/T	C/C	T/T	C/C	T/T	T/T	C/C	C/C	T/T	C/C	NA	T/C	T/T	C/C	C/C	T/C	C/C	C/C
468	contig_144	2117024	TAAAAAAATATTATTATTATGAATTATTAATATTATTAATTATTAATTGACCACTCAGAATGTGACACGTGTATAAGTTTAACGCCGTTAAGCTTCCACCGTTAAAATATAACGGTTTATTAACATCGAGGATAAACGTGAACCATTCAA	G	A	AGAGTTGGGGTATCGTTTTGAACAAAAAAAATTTGGGTACTAAATTGCACTGACCTCTATAGTTTGGGTACCAAAAGTATAATTTAGCCGAAAAGATAAAAGTGCATACCAGCTAATAAGATAAATTGTGTGAATTTGTGTGGACCCTAA	none	0.534000	11.8594	72	0.596351	0.602170	0.909768	0.148262	0.086699	0.859725	A/A	G/G	A/A	A/A	G/A	G/G	G/A	G/A	G/A	A/A	G/A	G/G	A/A	A/A	G/G	G/G	G/G	G/A	A/A	G/G	G/G	G/A	A/A	G/G	G/A	G/G	G/A	G/G	G/G	A/A	G/G	G/A	G/A
469	contig_144	2203475	TATTTGTCACACTATTCGTACAACACCACAACCTTCGTGGGGTGTTAATAAACTTGGTTCCTCTTGAATTATTTGGCTTGGCGTTTTAATGCTTGATCAAAACGAGTTTGTTTAGCCAAATAAAAAGTTCACGTTTGAATTTATGCTTGA	G	C	TATATAAATGAGGCAAGCTCAGTTGTATAAGCTTGACATTGAAATATCATGAATAGCTCGTTGCCTCATTAACGCATCCTACAGGCAACACCAATTTCATTCTAGTTAAAGTGCACTAAGCCCTATGAAACTTGATTATTTGATTAGTGT	none	0.789000	19.7083	13	0.554054	0.013506	0.462574	0.213011	0.065637	0.148324	C/C	C/C	C/C	C/C	C/C	C/C	C/C	C/C	C/C	C/C	C/C	C/C	C/C	C/C	G/G	C/C	C/C	C/C	C/C	C/C	C/C	C/C	C/C	C/C	C/C	G/G	C/C	C/C	G/G	C/C	G/G	C/C	C/C
470	contig_144	2207989	AACGAAGCAGACTGCCTGGAAATGGAGAAAGGAGCAAGCGCAAACGGTGGAGAGGACGATATGATGACAATAGTTACCTGCCCAATGCTTCTTTGGAAGAGCACAACAAGCAAGAACATAGCACAAATTCCGCTGTTTCTACTTTATCAA	A	G	GGAGAAACAGGTATCGTTTTATTTTTTTAATATAAGTTTAATGTTATTCTGTTATTTGTCTTGGCATTCCAATTATCGACAGAATATTGCTTCGCAGGGCTCTGAAAAGCTTTTTGGACTCGACGTTAGTAACCTGGAAGATAAATATGA	TRINITY_GG_1035_c55_g1_i4;TRINITY_GG_1035_c55_g1_i2	0.151000	25.6094	10	0.646809	0.476657	0.478606	0.522443	0.865060	0.375679	A/A	A/A	A/A	A/A	A/A	G/G	A/A	A/A	A/A	A/A	A/A	A/A	A/A	A/A	A/A	G/G	G/G	A/A	A/A	A/G	G/G	A/A	A/A	A/G	A/A	A/A	G/G	A/G	A/A	A/A	A/A	A/A	A/A
471	contig_144	2310410	CATGTAGACTTGAGTTTGATTAAGTAATTAGAGACAACAAAAATTTAAGAAAATTTTTTTTCGTACTCACGTTATACTCATGGTTACATACATGGTTACACACCTAAAAGCTTTGTTGAGTTTTTATTTTTACGTTGTAACCACGTATTT	CTA	C	TACACGTGTAACCACCAAATCCGAGAAAACATTGTAAATCAAAAAATAACTAATGTAACCATTTTTTTAACGTACGTAACCAATGTACACCGTAACAAAAAAAAATAACTAATATAACCACTTTTCATAATAATCAATTAGTACATTGAG	none	0.330000	5.90659	12	0.652174	0.958107	0.216375	0.733851	0.239473	0.959667	CTA/CTA	CTA/CTA	CTA/CTA	CTA/CTA	CTA/CTA	C/C	C/C	C/C	NA	C/C	CTA/CTA	CTA/CTA	C/C	CTA/CTA	C/C	NA	NA	CTA/CTA	CTA/CTA	C/C	C/C	C/C	CTA/CTA	C/C	CTA/CTA	C/C	C/C	C/C	C/C	CTA/CTA	C/C	NA	CTA/CTA
472	contig_144	2441076	CTTGTGAATATGCTTGATATTTGGTGGCCCTAAATGTGTGATTTTAATCCTCCGGATACAGGTCTGTTTTATTTTGTTTACATTTGGAAAATGCATAAATTAGAGACAGAAAGCTTGAGAGAGATAGAGTGGTGTAGCATCCGAAAATTT	T	G	AGGTTTCACTCGACGCTCGTCTAAAATTTGGTCCCTCGTTCTCGTTCAATCCCTTAATCGTTGCTACACCGTCTCTTTCCTTCTCTGGATTTTCTATCTTTTATCTGTCAATTACTTTATAAATTGATTTAGCAAACGATTAATGCCCCT	none	0.555000	13.3717	47	0.586555	0.583817	0.815434	0.964998	0.298184	0.529384	G/G	G/G	T/G	G/G	T/G	G/G	G/G	T/T	G/G	G/G	G/G	G/G	G/G	T/G	T/T	G/G	G/G	G/G	G/G	G/G	G/G	T/G	G/G	G/G	G/G	T/T	G/G	T/G	T/T	T/G	T/T	G/G	G/G
473	contig_144	2462564	TACCAAACAGAGCCTTGCTATACCTTTTTAAGAGCTTATAACTTATAGTTTTTTTGTCAACAAGCTCTCCTTACTTTGACAAGCTTACAGCTTATGAAAAGCTATAAGCTATGAGCTTTTGAAAAGCTATTTCAAATAGCTTATAGCTTT	C	T	AATAATTTATTTCAATTTTATTCTTGTTTTATTTTTTTTAGATAATTACATATTTTGTCATCTCATTATATAAAATATTAATATATTATATGTCCTTTTAAGTCATTTCATATAATTTTAGCTTATCATAAGCTAGTTTTACTAAACACT	none	0.315000	4.59394	0	NA	0.737922	0.882797	0.517047	0.536820	0.712998	NA	C/C	NA	C/C	C/C	C/C	C/C	NA	C/C	C/C	C/C	C/C	C/C	C/C	NA	C/C	C/C	C/C	C/C	C/C	NA	C/C	C/C	C/C	C/C	NA	C/C	C/C	NA	C/C	NA	C/C	C/C
474	contig_144	2465015	TTAAAAATAATGAAATGACAATTTTCAACAATAGTCCCTTTGCACCAGAGAAAGAAGTAAAGAAGTATTTTTTCTTTAAATGCTAAAGTTCTAAAGCGTCATTATTCGCTTTGCGGTAGCTTGAAGCTTTGCTATATCTTCATTCTGCAA	C	G	AAACTTTATCCTTGAAGAAGTAATTTAATCTTACTATACTGAACTTTGCCAATAAAGATATATTTATCTAGTAAGCTGCAAGAAATTATGTCAGTAGATATATAATAATTCACGCACATGCTTCTAAAGAGTATGAACCTTCCCTTTTGA	none	0.538000	6.06977	31	0.748858	0.424517	0.581833	0.277153	0.381463	0.650307	G/G	G/G	C/C	G/G	G/G	G/G	G/G	C/C	G/G	G/G	C/G	C/G	C/G	NA	C/C	C/G	C/C	G/G	C/G	G/G	G/G	G/G	G/G	G/G	G/G	C/C	G/G	C/G	C/C	C/G	C/C	NA	G/G
475	contig_144	2476751	ATGCAATTTTGAAACTTTCAATATAATCATTAGTTCGACGTGATCATTTCCTCTTTCTGGTTGCCATCTAGAGACTTTAACATCTCATTTTCCATGTGCAAAGCTTTAAAGGTCTCTCTTGTGGTGATCAAGTTAAGTATGAGAGAGATA	T	G	TCATAACAACTTTGTAGATCTTTGGGATCTACCAAGTTATTTTATCTCTCTCATACTCATATTTGATCATCAATTGATTTAAGAGAATTTGAAATCATCTGCCATAAATACCTTATAATGAAAATATCTGCCAAGTTGCGGTAGGCTAAT	TRINITY_GG_1035_c191_g1_i2	0.531000	10.6335	72	0.649673	0.514818	0.105387	0.424285	0.548912	0.577389	G/G	G/G	T/T	T/G	G/G	T/G	T/G	T/T	T/G	G/G	G/G	T/G	T/G	G/G	T/G	G/G	G/G	G/G	T/G	G/G	G/G	G/G	G/G	T/G	G/G	T/G	G/G	T/G	T/T	T/G	T/T	T/G	G/G
476	contig_144	2851350	TCCTTCTGATTGAATTTGAAGAAAGTAAACACGAAGCCATGAACTAAAGTAAAAAACAAAATCAATTAAAAACAAATAAATAAGAACACAAGCTTGTGATGATGAGGGGTGAATGGTGACGGGACTCTGTTATCATTTGAATGGTCATCA	G	C	TTATTGTATAAAGAGTTGTATGAGATTAGAAAACATATGTTATAATCTTAATTAATTAGTTCATTCTTTTGTTATTTAATTACTTTAATTGGAAAAACATTGTGATGTTTTTAGCTTGTGTATAGCTTGTTTTTATTTATAGAATGAGTG	TRINITY_GG_1035_c254_g1_i1	0.181000	10.7539	47	0.521589	0.935951	0.026160	0.708400	0.219727	0.514728	G/G	G/C	G/G	G/G	C/C	G/G	G/G	G/G	G/G	G/G	G/G	G/C	G/G	G/G	G/G	G/G	G/G	G/G	G/G	G/G	G/C	G/G	G/G	G/C	G/G	G/C	G/G	G/G	G/G	G/C	G/G	G/G	G/C
477	contig_144	2955497	CAACTATTAACCTATAAAAACAAAAAGCATTAGCCCGACGGGCCAAGTGGGCCTGCCACCCTTGTAGCTCGACGGGTTGACAAGTTAGGCAAGGCAGGATGCATTACTTATCAGGACAAAATTTCTAGCCTAACTCGCCTATTTTTAGTG	A	G	GCCAATGGGCCGATCGGTGAGTTAAGTCCATTTTGCCATCTCTCAGTAGCTTTAAAGCTTGGTCCAAATTTGCATATGGTAGATTTTCTCTTTTGTTATGTCAATTTTAAATTTTGAATTTGTTATGAAGCGGCTAGCGACACTCATATC	none	0.128000	14.4219	11	0.727273	0.460275	0.674419	0.510272	0.699509	0.373033	A/G	A/A	A/A	A/A	A/A	A/A	A/A	A/A	A/A	A/A	G/G	A/A	A/A	G/G	A/A	A/A	A/A	A/A	A/A	A/A	A/A	A/A	A/A	A/A	A/A	A/A	A/A	A/A	A/A	A/G	A/A	A/A	A/A
478	contig_144	3312419	CAAATTCCTTGCAGTGGTATGAGAAATTTACCAAAGTTGACGAGGTTATACCAGTCAGTGCTAAATATGGTCATGGGGTTGAAGATGTCAAGGACTGGATTCTGTCGAAGCTTCCGTATGGACCAGCTTATTATCCAAAGGTATGTCAAA	A	G	GTAAAAAAAGAAAAAATTGTTGCCCTCATTGTCCATTGTTGTGTCATCACTGTTTCATTGCACTTCTAAAAATGAAAGCTGGAGCTCATTCGATACTGAGAGAACATTTTCTTCTGCCTCTCCACACTTGTCACATTATCATTTTTGAAT	TRINITY_GG_1035_c41_g1_i2;TRINITY_GG_1035_c340_g1_i1	0.672000	13.6198	13	0.61745	0.663957	0.377262	0.923666	0.622978	0.664063	A/A	G/G	G/G	A/A	G/G	G/G	G/G	G/G	G/G	A/A	A/A	G/G	G/G	A/G	G/G	G/G	G/G	A/A	A/A	G/G	G/G	G/G	G/G	G/G	A/G	G/G	G/G	G/G	G/G	A/G	G/G	G/G	G/G
479	contig_144	3328307	TATTAGAGATTAACTTATTAATCTCTTTTTAATTAATTAAAGTTTCTTAAGCTTAAATGTAAAAGTGGACAAAAAATATAATTGAATAGTCTAATCTCATTAATTGCTGTTTCAATTCTCTAGATAAGTTTTTATAGTTATTTTTTCTCT	CAACA	C	AACAAGTGTACTTTTCATAATTTAAATTCTTACCATGGACTAAATTACTTATCAATATCTAATAGTTTGTTGGTCTAAAAATTTTGTATTTAAAATATCCCTTAGTTAAACTTGCAAGTACAAAAGTAGTTGGTGTGGTGGATTCAGCTG	none	0.563000	4.56548	10	0.660714	0.259745	0.941068	0.962452	0.052455	0.546099	CAACA/CAACA	CAACA/C	C/C	CAACA/CAACA	C/C	C/C	C/C	C/C	C/C	CAACA/CAACA	CAACA/CAACA	NA	NA	CAACA/CAACA	CAACA/CAACA	C/C	C/C	CAACA/CAACA	CAACA/CAACA	C/C	C/C	C/C	C/C	NA	C/C	C/C	C/C	C/C	CAACA/CAACA	C/C	CAACA/C	C/C	C/C
480	contig_144	3424467	TGAGGGTCAAATTAACTGAAGTTGGAGCTAACAAAAGAGGATGTGTGTAATAAACTTATATTAATATGTAATTCTTTGGAGGTGAGGGACAGAGGAGATGACACGCCATGATTTAAGAGGTTGCCAAATGTCAAAGCTTAGGTCGGAATA	C	T	AAGTTTGACCTGCTTACCCTAAACATTGATTCATACAATGTACACCTATGCAACTAAGTCAAAAACATCAAAGATTTAAGCAATTTATCAGTCTTTCACATAAAGGAATCAAACACGTTTGGACAAAATTTTCAGATCACATGACATTTT	none	0.146000	9.23438	9	0.578947	0.983822	0.876510	0.975412	0.442659	0.514613	C/C	T/T	T/T	C/C	C/T	C/C	C/C	C/C	C/C	C/C	C/C	T/T	C/C	C/C	C/C	C/C	C/C	C/C	C/C	C/C	C/C	C/C	C/C	C/C	C/C	C/C	C/C	C/C	C/C	C/C	C/C	C/C	T/T
481	contig_144	3436633	AAGTATGGATTTATTCTTTTTTTTTTTTTTCAATTATAAGAATCAAATTTAAAATCTTGTTTCTTTAGGAGGATGAAACATGTTCACACCAAGCTTTTGAGACTGCTATGTAGAGAAGACCTCACACACAAACTAAAAAAGTTTAGCCGA	C	A	CTCTTTCTGAATATGCCTCATCTTATCACGAGCTATACTTGAGGCGAAAGAAGGAATATAGTTAAGAGGCATGGAGACGTGGATGACCAAGTTGGAATTGCACACAACCCCCAAATCTCAAGGCAATGGACTTAGAACACTCAGAGAGGT	none	0.0950000	7.31746	22	0.706806	0.983965	0.369627	0.402386	0.946854	0.814533	C/C	C/A	C/C	C/C	C/A	C/C	C/C	C/C	C/C	C/C	C/C	C/A	C/C	C/C	C/C	C/C	C/C	C/C	C/C	C/C	C/C	C/C	C/C	C/C	C/C	C/C	C/A	C/C	C/C	C/C	C/C	C/C	C/A
482	contig_144	3616468	GGTCCTGAAAAAAGGGACCATGTTAGAAAATCCCTTTCTGTAAGAGCTGAGATAGAAAAAAATTGTTTGAAAAATTCACTTATAAAAATTTTCGGAAAAAAATGATATCGGTAATTATTGTAAGTTTTATCATCGTGGTGACTCAAGTCA	T	A	TGTTGATACAAACTAATAAGCAAAGCTTCAAAATTTGTGTTTAAAATGTCTCAGTAGTCCAAATATAGAGTTTATATTGCCATTAATTAATAACTTACTCAAAAAATACGATCAATCATGCAAAACTGGTTTATGTATCTATCTAGCTTT	none	0.398000	4.8011	23	0.596639	0.833442	0.358026	0.915493	0.479011	0.385452	T/T	T/T	T/T	T/T	A/A	T/T	A/A	A/A	T/A	T/T	T/T	T/T	A/A	T/A	A/A	T/T	T/T	T/T	T/T	T/T	T/T	NA	A/A	A/A	T/A	A/A	T/T	T/T	T/A	A/A	A/A	A/A	T/T
483	contig_144	3705781	ACCTCCAAATTGAGATGGTAATGATCAAGATTTTCACAACAAAAATTCATCACATTTTCAATCTTTACAGTATAATTCTCCTATATCTCTGACATGAAGGCAAATTTCTGAAATTGCATATAGATAAATTGATGAAATATATTAGCTGCA	G	A	TGTTACATAAGGTATAAGCTTTTACTTGAAAAATAGATTGTCATCGTATGTAAGATAGTACATGTTCTCTTTAGATTTTTATGTCAACTACTTGTTTCTGGTCCTCCAACATTCAGCAGTGCGTGTTTCTATTATCCAATTCCTTCCATG	TRINITY_GG_1035_c941_g1_i1	0.671000	5.88202	11	0.794118	0.824852	0.146762	0.464380	0.358735	0.252080	G/G	A/A	G/G	A/A	A/A	A/A	NA	A/A	A/A	A/A	G/G	A/A	A/A	G/G	A/A	A/A	A/A	A/A	G/G	A/A	A/A	G/A	G/G	A/A	NA	A/A	A/A	A/A	G/G	A/A	A/A	A/A	A/A
484	contig_144	3768849	GATGAAAGGGAGAAATGGAAAAAAAAAACTCTAGCAGAACGTCCCTTGGAAAGAACGACTCATTGATAGCGTATTGGGATTGTAAATGTGGAAAATGTAAACTTCTCATTACGGAAAATGTGAGAATACAATGAATATGTACAACATACC	C	T	TAATCTAACTAACCGACTCTAAGCCTAAAACGGGTCACCGGCCAAACGGGTAAAAACGCATAAAGCCCAAGCCAAAAAACAAACAAAACAGAAAAAGGACTAGGCCCATAAATCTAAAAATATAAATAGATAAGCTTCTTAATAGTTTGT	none	0.166000	8.95789	5	0.804878	0.318539	0.665634	0.615807	0.742406	0.279143	C/C	C/C	C/C	T/T	C/C	T/T	C/C	C/C	C/C	T/T	C/C	C/C	C/C	C/C	C/C	T/T	T/T	C/C	C/C	T/T	T/T	C/C	C/C	C/T	C/C	C/C	T/T	T/T	C/C	C/C	C/C	C/C	C/C
485	contig_144	3820081	TTTTGGAGAAACCTCGCAGTGGATACACTGGCAGATATTAGATAGTGTTAACTTTGGTAGTATATATTAAATAATTTATAAATTGAGTCCAAAATAATATAATAATAACAAAATAAATAATAATTTTTTGGGATCTGGTCTTTACGAATA	C	T	AAAAAAAAATCTGGTACTTAGGATGGTTTTAGTAGTTACGAAGCTTTTACATGGTTTTGAAGTTCACCTATGAACTCGAAATAATTCTAACCAGTATTGACAAGAGAAAAGGATCTCCATGATTCAACACCAAGCCAGAAAAAGAAAAAA	none	0.154000	9.82292	6	0.65625	0.850005	0.517239	0.240899	0.621689	0.977909	C/C	C/C	C/C	C/C	C/C	C/C	C/T	C/C	T/T	C/C	C/C	C/C	T/T	C/C	C/C	C/C	C/C	C/C	C/C	C/C	C/C	C/T	C/C	C/C	C/C	T/T	C/C	C/C	C/C	C/C	C/C	T/T	C/C
486	contig_144	3826395	CATATAAAATAACAACCAAATTTTGGGATGGGGGTGGGCGGAGGGGAAGGCCCCTCTATCGACCTATCCTCTGTCCTAGCCCTAAATATCCCACGTCAAAGCTTCTGGATCGAGTAGACAAGGTGATTTTTTATCTTTAATTCTAGATTA	C	T	AAAGCTGTTTAATTCTATAACCATGTTGTTGTTAGAGTATAGGCACAATTAGGGGTGAGAGTAAGTTACACCACTTGTAGGAGTTCAAATAAAGCCTATAACAAACTTAAGTTAAGACTATTTAAAAAGCTAATTTAATTAAACAAGTTA	none	0.0780000	5.31016	5	0.727273	0.323108	0.924975	0.607238	0.402196	0.527834	C/C	C/C	C/C	C/C	C/C	C/C	T/T	C/C	NA	C/C	C/C	C/C	C/T	C/C	C/C	C/C	C/C	C/C	C/C	C/C	C/C	T/T	C/C	C/C	C/C	C/C	C/C	C/C	C/C	C/C	C/C	T/T	C/C
487	contig_144	3903106	AAACCCTACATATATAGGGGGACGGAAATATTTAATTAAGGACTAGTTTTTATTCCTTCTTCAACAATAAATTAAGGCCAATAATATAGGCAACCCTTATTTGGCAAAAAAACGTGATATCAACGACGTTGAACATACAACCAAAAAACA	A	C	GAAGTCCTCTTTTGTTTGATTCAAGCTTAATTTCAAGACATTCACAAAAAAAAAAGTTATAATTTATAATTAAAAAAAAACTAAATATAAAGGCAGCAGAACCACGTTTATAATTTTTATTCAATTTTTTTAACACGTACAACTTTACAT	none	0.0680000	10.526	4	0.619048	0.881796	0.197640	0.868741	0.853348	0.911779	A/A	A/A	A/A	C/C	A/A	A/A	A/A	A/A	A/A	A/C	A/A	A/A	A/A	A/A	A/A	A/A	A/A	A/A	A/A	A/A	A/A	A/A	A/A	A/A	A/A	A/A	A/A	A/A	A/A	A/A	A/A	A/A	A/A
488	contig_144	4386024	TAGCGCCAGAGATCGCTCCGAGAAGATATTTTCCTTAGTTGCAATTGCAAGCGATCACACAATAAGGATGTCTCTTGGAAACTTTGGGGCTTGGGTATTTATATGCATGAGTGACCCTCTCTCTCTGAACCAGGTCAAGCTTCTCAAATT	C	T	TAGTTTGTCATCGCTACAAGGGGGCAATATGCTCAACTTTTTCCTGCAACCACACTGACTTGCGTCATAAGTTAGGTTGTATCAAGTGATAAGTTTTTTATCCCAATGATTATTCTCATTAAGATAGTAAGTATTAGCACACAAGTTTTT	none	0.784000	23.1094	37	0.657552	0.314577	0.313362	0.038142	0.518452	0.364705	T/T	T/T	T/T	T/T	T/T	T/T	C/T	T/T	C/T	T/T	T/T	T/T	C/T	T/T	T/T	C/T	T/T	T/T	T/T	T/T	C/T	T/T	C/T	T/T	T/T	C/T	T/T	C/T	C/T	C/T	T/T	T/T	T/T
489	contig_144	4386070	GCAAGCGATCACACAATAAGGATGTCTCTTGGAAACTTTGGGGCTTGGGTATTTATATGCATGAGTGACCCTCTCTCTCTGAACCAGGTCAAGCTTCTCAAATTCTAGTTTGTCATCGCTACAAGGGGGCAATATGCTCAACTTTTTCCT	G	A	CAACCACACTGACTTGCGTCATAAGTTAGGTTGTATCAAGTGATAAGTTTTTTATCCCAATGATTATTCTCATTAAGATAGTAAGTATTAGCACACAAGTTTTTATGTTTTTACATAGAGGACATTATTGAAAATCTTGTTGAGTCTCTA	none	0.0570000	23.1771	6	0.844961	0.262558	0.964962	0.684779	0.427873	0.683060	A/A	G/G	G/G	A/A	G/G	G/G	G/G	G/G	G/G	A/A	A/A	G/G	G/G	G/G	G/G	G/G	G/G	G/G	G/G	G/G	G/G	G/G	G/G	G/G	G/G	G/G	G/G	G/G	G/G	G/G	G/G	G/G	G/G
490	contig_144	4420229	CTGTGCCCCAGTATAGATTAATCCGAATTTCGACACATTCACGGGCTTAGAGCAGAAATTTGAGGACATATCAGCAACTAAAATCCCATTTGGATTTTTGGGGGTAGGGTAATTTTTGAACTCAACCCCATGAATAGTCTCATTTGCACA	C	A	ATGTGTAAATACCTGGCTTCTAGGTTTTGCTCCAAATCATCAAAAGATGGAAGCTTTGTGTACTTTTCAGGCTTCCCAGACCAAATAACATTGGGCTTGCAGAATTTTTGGGCTTCCTTGAAGGCCTTGTCGCTCCAAGAGCCGGTGACG	none	0.789000	11.6105	8	0.73913	0.666789	0.625716	0.262828	0.226737	0.498049	A/A	A/A	A/A	A/A	A/A	A/A	A/A	C/A	A/A	A/A	A/A	A/A	A/A	A/A	A/A	A/A	A/A	A/A	A/A	A/A	A/A	A/A	C/C	A/A	A/A	C/A	A/A	A/A	A/A	C/A	A/A	A/A	A/A
491	contig_144	4522812	CATAAAGGAGTTCTTGAATGTGGACCATGCCGCCATATGCCACGCTTGAAATGGCGGTTTTGTCATGGCGGTGACGCTTTCATGGCGGCCATGGCGTGAAATGACGGCCAAACAGCCATTTTTGTCGATATGGGCTTGAGCCCAAACATC	C	A	GACCCTGATTTATGACTTAAAAGCTTCAAAACCCTAAAATTGCTTCTTTTTTCACAAAGTACACCCTTCTCTGTTCTACTTTTGCGCTGTAATAGAGACTGAGGAGAGGACTCTGCATCCACCCACTTCCGCCATATTTGCAACCACCAC	TRINITY_GG_1035_c363_g1_i2	0.741000	7.48148	17	0.697842	0.789372	0.519321	0.432827	0.307015	0.550143	A/A	A/A	A/A	A/A	A/A	A/A	A/A	A/A	A/A	A/A	A/A	A/A	A/A	A/A	A/A	A/A	A/A	A/A	A/A	A/A	A/A	A/A	C/C	A/A	A/A	C/A	A/A	A/A	A/A	C/A	A/A	A/A	A/A
492	contig_144	4568813	CCACTCACCTCCTTTTTCTTCCTCAACCGCCACCCATTCCTCCAACAAATGATGAATATTAATTTTTTTTATTGTTTTGAAAAGTCTCCAAATTTGTAAGAAAACATGCTATTTTGACTTGAAGCTTATGCAAAAATAATGACTTTGTTA	G	A	TAGAGAAATATATATGGGTTATTGGGGAATCAGTTTGATCATTATTTTTTATCTATTTTTATGTACAATTTTATATCAGAATTTGTTACAAGTTCTTAGGTTAGTTATTAAGTTAGTTATTCATTCTCTTTAATATAAATACTTTTGTTG	none	0.742000	7.56383	0	NA	0.943845	0.334016	0.312866	0.501278	0.698773	NA	NA	NA	NA	NA	NA	NA	NA	NA	NA	NA	NA	NA	NA	NA	NA	NA	NA	NA	NA	NA	NA	NA	G/G	NA	NA	NA	NA	NA	NA	NA	NA	NA
493	contig_144	4568837	AACCGCCACCCATTCCTCCAACAAATGATGAATATTAATTTTTTTTATTGTTTTGAAAAGTCTCCAAATTTGTAAGAAAACATGCTATTTTGACTTGAAGCTTATGCAAAAATAATGACTTTGTTAGTAGAGAAATATATATGGGTTATT	G	A	GGGAATCAGTTTGATCATTATTTTTTATCTATTTTTATGTACAATTTTATATCAGAATTTGTTACAAGTTCTTAGGTTAGTTATTAAGTTAGTTATTCATTCTCTTTAATATAAATACTTTTGTTGTACACATTATGCAATTGAGTTGAG	none	0.742000	7.55851	0	NA	0.943845	0.334016	0.312866	0.501278	0.698773	NA	NA	NA	NA	NA	NA	NA	NA	NA	NA	NA	NA	NA	NA	NA	NA	NA	NA	NA	NA	NA	NA	NA	G/G	NA	NA	NA	NA	NA	NA	NA	NA	NA
494	contig_144	4616581	TAAAATTATAATTCTAAATTTTAAACAATACAAAATAAGTGCTATACAAAATATGTTTATTTTTAAAAAAAAAAAAAACAAACGATTTCTGAAAACCGTTTACAAACTGGAAATCGTTTACAAACGGTTTTTAAAAACTGATTCCATACG	A	G	TTTCTGAAAAATCAGTTTCTAAAAACCATATGAAGCTTTTACTCGGTTCCCAACAACGTTGAACTTAAAAACGCAAGGAATTCCAAATACAGCAAATACTGACCTCTTTTGTAGAGATTGTAGCTTTCAAATAATGCAAAATATCTTGAT	none	0.725000	8.87302	27	0.706349	0.798049	0.589182	0.447651	0.454443	0.515859	G/G	G/G	G/G	G/G	G/G	G/G	G/G	G/G	A/G	G/G	G/G	G/G	G/G	G/G	A/G	G/G	A/G	G/G	G/G	G/G	G/G	G/G	A/G	A/A	G/G	A/A	G/G	A/G	G/G	A/G	G/G	G/G	G/G
495	contig_144	4957853	GGTGAGCTAAGAAAACCAATCTCAGCCAAAATTTGTAATGCAGAAAGCTGAGCAGCATCATCCCTTCCAATAGGATAATTACCCAAAATATAATCATGTTGTAACTGTAATAACACATCCGGCATCAACAGATCAAAAACTTTGAAGGCA	G	A	TTGCAACAAAATATGCATTCAAGCTTATATGAAATTTTAAAACAAAAAGAGGCATACTTGTACATTCGACATTTGCAAGTATAACAACATAACCAGCATCAATAAATCTGACTTGAAGGTAATTGTGGCTTCATAAATAAATCAGATATG	TRINITY_GG_1035_c159_g1_i3;TRINITY_GG_1035_c159_g1_i1;TRINITY_GG_1035_c159_g1_i2	0.446000	6.54595	36	0.658451	0.158184	0.505198	0.551401	0.101667	0.351325	G/G	G/G	A/A	A/A	A/A	G/G	A/A	A/A	A/A	A/A	G/G	G/G	A/A	G/G	G/A	G/G	G/G	G/G	A/A	NA	G/G	A/A	A/A	A/A	G/G	G/G	G/G	G/G	G/A	G/A	G/G	A/A	G/G
496	contig_144	5378663	ATCCCAACCAGAGCTACCTCAGCAATGCGCTACCTCAGCAATGCGGGAATAGCAGATCCTAAGATAAATCTTCACGACGATATTACAGACAAATAGAAGAATTGTAGTGTGGTGTGGAGTGAATGAAGAAAAGAGACGTGGCAGATGACA	TATGC	T	ATGCAGGAAGGACCTACAGTTCCAGATAGGTTGCGAAGTGTTATGAAGCTTTTACGTTTTTTTGTCAGTGTGGCTTTTAATTAATTTGATTTTTTGTTGGATGATTTAATAATCAGTTGTAATTAAGAGTGTTCAAAACTAAATCAAAAT	none	0.146000	4.55135	4	0.571429	0.383965	0.503143	0.489280	0.170508	0.703978	TATGC/TATGC	TATGC/TATGC	TATGC/TATGC	TATGC/TATGC	TATGC/TATGC	TATGC/TATGC	T/T	TATGC/TATGC	T/T	TATGC/TATGC	NA	TATGC/TATGC	T/T	TATGC/TATGC	TATGC/TATGC	TATGC/TATGC	TATGC/TATGC	TATGC/T	TATGC/TATGC	TATGC/TATGC	TATGC/TATGC	T/T	TATGC/TATGC	TATGC/TATGC	TATGC/TATGC	TATGC/TATGC	TATGC/TATGC	TATGC/TATGC	TATGC/TATGC	NA	TATGC/TATGC	T/T	TATGC/TATGC
497	contig_144	5434361	ATACTGTGGGCTGAAGTTAAGCTTTTTGTTGTTTTTATTGAATCCAAAGTATGCATTTTGTAAAATAAAGTTTAAAATGATCAAAATTTTGATAAGAAGCTTAAGTTTACTTAAAATAAACTTGTATTTATTAATTTATTGGTTAAATTA	A	G	TATTTTGGTTCTCTATATTTGGGGTTACATTCATTTATGTCCTATATCTTTTTTTCTATTCAAATTGGTCCTCTAAGTGAGTAACTTGACCCAAGTTAGTCTTTCCATCAAAAAACTAACAGATTTGTCTAATGTGGCACCTAACACGGT	none	0.759000	5.11905	2	0.714286	0.431676	0.068284	0.307640	0.958970	0.710323	NA	NA	NA	NA	A/A	NA	NA	A/A	NA	NA	NA	NA	NA	A/A	NA	NA	NA	NA	G/G	NA	NA	NA	A/A	NA	NA	A/A	NA	NA	G/G	NA	NA	NA	A/A
498	contig_144	5434364	CTGTGGGCTGAAGTTAAGCTTTTTGTTGTTTTTATTGAATCCAAAGTATGCATTTTGTAAAATAAAGTTTAAAATGATCAAAATTTTGATAAGAAGCTTAAGTTTACTTAAAATAAACTTGTATTTATTAATTTATTGGTTAAATTAATA	T	C	TTTGGTTCTCTATATTTGGGGTTACATTCATTTATGTCCTATATCTTTTTTTCTATTCAAATTGGTCCTCTAAGTGAGTAACTTGACCCAAGTTAGTCTTTCCATCAAAAAACTAACAGATTTGTCTAATGTGGCACCTAACACGGTTAA	none	0.577000	4.94286	0	NA	0.619719	0.614011	0.651790	0.998109	0.956378	NA	NA	NA	NA	T/T	NA	NA	T/T	NA	NA	NA	NA	NA	T/T	NA	NA	NA	NA	T/T	NA	NA	NA	T/T	NA	NA	T/T	NA	NA	T/T	NA	NA	NA	T/T
499	contig_1449	3611	TGTTTTGCGTACTCAAATCCTGTATGCTTTCTGTAGCACGATAATTAATAAGTTTTTATCCAAAACGGACTGGAAAACTTAAAAAAATAGAGGTGCAAGGTATGATCGCACCTGTCATGTTTTGAAGAGAGGTGTAACACGAGGACTTCC	T	C	AGGAGGTCACCCATCCTAGTTCTACTCTCTCCCAAGCACGCTTAATTACGGAGTTCTGATGGAATCCGGTGCGTTAGTGAGAGTATGATCGCAACTGTCATGTTTTGCGACCTCAAATCCTGTAAGCTTTTTGTAGCGCGCTAATTAATA	none	0.487000	4.01935	27	0.693333	0.809008	0.388085	0.829943	0.339609	0.362975	T/T	NA	NA	C/C	T/T	C/C	C/C	T/T	NA	T/T	T/C	C/C	NA	C/C	C/C	C/C	NA	T/T	T/T	C/C	C/C	NA	T/C	T/T	C/C	NA	C/C	NA	T/C	T/T	C/C	C/C	C/C
500	contig_1449	4706	CAATCATAGTACTACTCTCGCCGAAGCACGCTTAACTCCGGAGTTCGATGGGATCCGATGCATTAGTGCACACGAGGACTTCCCAGGAGGTCACCCATCCTAGTACTACTCTCGCCATAGCAAGCTTAACTACGTAGTTCTGATGGGATC	C	T	AGTGCATTAGTGCTGGTATGATCGCACCTATCATGTTTTACGTGCTCAAATCTTGTATGCTTTCTGTAGCGCGCTAATTAATAAGTTTTTATCCAAAACGGAGTAGAAAATTTACAAAAAGAGACGTGAAACAAGAGGACTTCCCACGAG	none	0.168000	5.55435	5	0.681818	0.016068	0.510779	0.947932	0.571974	0.040181	C/C	C/C	C/C	T/T	C/C	T/T	T/T	C/C	T/T	T/T	C/C	C/C	T/T	C/C	T/T	C/C	T/T	C/C	C/C	T/T	C/C	T/T	C/C	C/C	C/C	C/C	C/C	C/C	C/T	C/C	T/T	T/T	C/C
501	contig_145	51568	ACAAAAAGGGTGCACTATCCCTTTTTTTGAATGACCGATTTGAAAGTCAGAATATAAATTTCGGATCGGTTATCTAGACAAAAAATAAAAGAAATGATTCACTTTCCAATATCAAGTGGTGCCAATCTTAGGACTCTACAAAAGCTTATT	C	A	TTCCCTTTTCATTATAGACTCAATGCCTCAATGTATCAAATACTTGGCCAACTCCAAAACATTGGTTGCTAAGTGTACGTACCACCCTATTTTCACCGACCTTTTTGCTATATGCATCAACCTTATTTCTTTTAAATATTACTATTTTAA	none	0.669000	8.47778	15	0.765957	0.580163	0.282169	0.560357	0.659014	0.712725	NA	C/C	A/A	C/C	A/A	A/A	C/C	NA	C/C	C/C	A/A	C/C	C/C	C/A	A/A	A/A	A/A	A/A	A/A	C/A	NA	C/C	C/C	A/A	NA	A/A	NA	A/A	C/A	A/A	C/A	C/C	C/C
502	contig_1450	10809	ATGAATCGTGATTTCTAATTGTAGGACTCAGAAAACCATACCTTCACATAATTTCCATTGAGGGCAATAGCCATACTACAGTCTGCAATGGCATCAGCAACGAGGCCCAAAGCTTGATGAGCAGTAGCACGGTTGCAGTAACATACAGCC	A	G	CAAAAGGACGGGATTTGATATTACGTGATAAAGCAACAGTGTAACTCTCTACTGCTTCCTTATATTTCCCCAATTTGAAGTTTTGATTTCATGCACTCTGTTGTTAAGATGACTAATACAGATCAATATACATCATAGGAATTAATTTTC	none	0.894000	10.8617	7	0.669811	0.912906	0.378402	0.491740	0.630895	0.291000	G/G	G/G	A/A	G/G	G/G	G/G	G/G	G/G	G/G	G/G	G/G	G/G	G/G	G/G	A/A	G/G	G/G	A/G	G/G	G/G	G/G	G/G	G/G	G/G	G/G	G/G	G/G	G/G	G/G	A/G	A/A	G/G	G/G
503	contig_146	602162	TGGCAAAGGATACTTATTCTTCACTGTAAGCTTATCTCTATAATCTACACACAGCCACAATTTCCCATCTTTCTTCTTGACAAGCAATAGTAGGGCTCCCAATGGCGAAGTACTTGGTCTAATAAATTGCGTTTGCATCAGTTGTTCAAT	C	T	TGGCGCTTTACTTCTGCCAACTCCAATGGTGCCATTCGGTATGGTGCCTTAGAGACAGGCCCAGCTCCTGGAATTAGCTCAATCGAAAACTCTACTTCCCTTTCGGGTGGCAAGGATACTATGTCTTCGGGAAATACATCTGGAAAGTCT	none	0.474000	22.9583	17	0.53211	0.501938	0.838774	0.170913	0.887375	0.922575	T/T	C/C	T/T	T/T	C/C	C/C	T/T	C/C	T/T	T/T	C/C	C/C	T/T	C/C	C/C	C/C	T/T	C/C	T/T	C/T	C/C	T/T	C/C	T/T	C/C	C/C	C/C	C/T	T/T	T/T	C/C	T/T	C/C
504	contig_1472	16993	CCCTTGCTAGTTGAGAAGTAGTGGCTTGCTCATGAGTTGCCTTCTTTCTATGTGCCTTGAACTTGTCTTTATTGGCCTTAGTTTGCTTCTGGTTCTTCCCTATCGTTCTTTCCAATTCAAAGTCAAGCTCAAATTCTATCCTCTTGTTGC	G	T	CATGCAAGCTTCACAAAGAGGTTAGTGCACACAAAAACAGGCCAATATATGACAATAATGAAAGATGGAAAAGAAAAACACAAAAACATAAAAAAAATGAGTATAGACAATGAAGTGAAGTGTCCAAATTAGCAATTGCCTTTGGAACTA	none	0.326000	5.72	8	0.568966	0.036417	0.441426	0.970544	0.029067	0.068592	T/T	G/G	T/T	T/T	G/G	NA	T/T	G/G	T/T	T/T	T/T	G/G	T/T	G/G	T/T	G/G	T/T	G/G	G/G	G/G	G/G	T/T	G/G	G/G	G/G	G/T	G/G	G/G	G/G	G/G	T/T	T/T	G/G
505	contig_1472	28875	TTTGACCAAACAACTGCTGGTGAAAAACGAAAAATACAACTTCACGAATTGGAAGAATTGAGACTCCAAGCTTATGAGTCTTCAAGGATATACAAAGAAAGAATGAAGTTGTATAATGATAAAATGTTGGTCAAAAAGGTTTTCAGTCCT	G	A	GGCAATATGTTTTACTCTTTAATTCTAGAGTAAAATTATTCCTGGGAAAATTAAAGTCCAAGTGGTCCGGACCCTTTAGGGTTAAGGAAGTAAGGCCTTATGGAGCTGTGGAAATTGAAGACCCAGTGAAAAATGAAAGTTGGGTAGTAA	none	0.0990000	12.4062	15	0.797235	0.174757	0.901510	0.755976	0.533631	0.080659	G/G	G/G	G/G	G/G	G/G	G/G	G/G	G/G	G/G	G/G	G/G	G/G	G/G	G/G	G/G	G/G	G/G	G/G	G/G	G/G	G/G	G/G	G/G	G/G	G/G	G/G	G/G	G/G	G/G	G/G	G/G	G/G	G/G
506	contig_148	66190	AGGAGGCAAAGCTAGTTGGTAAGCAACAGGTCCTATTCTTGGGAGAATCTGATAAGGACCAATGAAACTCGGTTGAAGCTTCTTTGTCTTTATTGCTTTCCCAACAGCGGTATAAGGTGTAACTTTTAGGAACACATGCTCTCCTTCTTC	G	A	AATTCTAAGGGCTTCCTCCATTGATCTGCATAACTTTTCTGACGGTCTTGAGCCCTCTTCAACCTTTCTCTGATACGTCTTATACCATCGGTTGTCTCTTGCACCAAGTCCGATCCCAATAGTAACTTATCTCCAGTTTCGAACCAACAT	none	0.180000	10.901	29	0.727829	0.996194	0.863913	0.134577	0.699996	0.435664	G/G	G/G	G/A	G/G	G/G	G/G	G/G	G/G	G/G	G/G	G/A	G/G	G/G	G/A	G/G	G/G	G/G	G/G	G/G	G/G	G/G	G/G	G/A	G/G	G/G	G/A	G/G	G/A	G/G	G/A	G/G	G/G	G/G
507	contig_148	66216	CAGGTCCTATTCTTGGGAGAATCTGATAAGGACCAATGAAACTCGGTTGAAGCTTCTTTGTCTTTATTGCTTTCCCAACAGCGGTATAAGGTGTAACTTTTAGGAACACATGCTCTCCTTCTTCGAATTCTAAGGGCTTCCTCCATTGAT	C	T	TGCATAACTTTTCTGACGGTCTTGAGCCCTCTTCAACCTTTCTCTGATACGTCTTATACCATCGGTTGTCTCTTGCACCAAGTCCGATCCCAATAGTAACTTATCTCCAGTTTCGAACCAACATACTGGTGACCGACACTTCCTTCCATA	none	0.0600000	10.9634	8	0.675926	0.793367	0.296913	0.320065	0.209938	0.414128	C/C	C/C	C/C	C/C	C/C	C/C	C/C	T/T	C/C	C/C	C/C	C/C	C/C	C/C	C/C	C/C	C/C	C/T	C/C	C/C	C/C	C/C	C/T	C/C	C/C	C/C	C/C	C/C	C/C	C/C	C/C	C/C	C/C
508	contig_148	67714	GTCGGCAAGTGTAAGCAACTGCATGTCCTTCTTGCATAAGTATTAAGTACACATCCCAAGCCTTGCTTTGACGCATCGCAATACACTTCGAAATTCTTTGTCGGAATAGGAATTACTAACACCGACGCTATTGTCAGCTTTTCCTTCAGC	A	T	ACCGAAAGCTTTCTTCACACTTCACATCCCATACAAACGGAACACCCTTCCGTGTTAACTTGGTCAAAGGAATTGCAATCTGGGAAAATCCCTTGATGAATCGTCGGTAATATCCTGCTAATCCCAGAAAACTTCGGATTTTAGTGACAT	none	0.223000	10.2197	21	0.603175	0.628875	0.504154	0.363205	0.575062	0.109666	A/A	A/A	T/T	A/A	A/A	A/A	A/A	A/A	A/A	NA	A/T	A/A	A/A	T/T	A/A	A/A	A/A	A/A	A/A	A/A	A/A	A/A	A/T	A/A	A/A	A/T	A/A	A/A	A/T	A/A	A/A	NA	A/A
509	contig_148	68300	ATGGCCGTACCGCGTCCGGAATGTTGTCTTAGGAATATCTTCAAGCTTAATCCTAATCTAGTGGTATCCCGACCGAAGATCAATCTTGGAAAACACCTTGGCTTCTCCCAGTTGGTCAAGCAAATCATCAATTAGTGGCAGTGGATATTT	G	T	TTCTTCACTGTCAACTTATTCAGCTCTCGATAATCCACACACAAACGCAGCTTCCCATGCTTATTTTTAACGAGCAGCACTGGGCTCCCCATGACGAAGCGCTTGGTCTAATAAACTACTTCTGCATAAGTTCTTCGATCTGTCATTTAA	none	0.0780000	13.75	8	0.752577	0.195414	0.761233	0.334894	0.707927	0.133144	G/G	G/G	G/G	G/G	G/G	G/G	G/G	G/G	G/G	G/G	G/G	G/G	G/G	G/G	G/G	T/T	G/G	G/G	G/G	G/T	T/T	G/G	G/G	G/G	G/G	G/G	T/T	G/T	G/G	G/G	G/G	G/G	G/G
510	contig_148	69423	CTTCCTTGTCCTTTCCTCCCTTGGAGCTTCCTTCATCTCTCTTACGCTTCCATAACAATTGTCTGCTAGCCGCCACCACGGCCAAGGACTACTCAGCAAGCGGACATGCTTGAATCAAGCTTATGTTATTCCTGCTGCAATGAAATCTAG	T	C	GGTATTGAACTTGATAGCGTCGACTTATTTGAAATTAATAAGGTATTCTTATAATTTCATCTAACCTCAAAAGGAATTATCACAATTGAGGTATTCTAGTAATTTCCTAAGTAGCTTAGGCTAATGCAGGGAACTCAGATGCCAATGTCT	none	0.203000	13.7344	18	0.6337	0.610374	0.839351	0.797524	0.983955	0.159733	T/T	T/T	C/C	T/T	T/T	T/T	T/T	T/T	T/T	T/T	T/C	T/T	T/T	C/C	T/T	T/T	T/T	T/T	T/T	T/T	T/T	T/T	T/C	T/T	T/T	T/C	T/T	T/T	T/T	T/T	T/T	T/T	T/T
511	contig_148	107518	ACCTATTAGACAAATCTTACATAAGCCCGATATGGCAGGTAGAATGATGACATGGGCAGTAGAGCTATCACAATATGACATCTCGTACGAACCCCGTCAAGCAGTCAAGGCGCAAGCTTTGGCGGACTTCGTCTCCGAGATGACACATCC	C	T	GAAGACACTATGCCAAAAAAATCCTTTAGGAGCGGTTTTTTGGCCTTTAGCAGCGGTTCCTAACCGCTGCTAATGGAAGCGCTGCCATAGGTGCTTCACTCTTTAGCAGCGGTTCCACAACCGCTGGCAAAGGATAACATGAGCAAATGG	none	0.161000	7.51579	20	0.566327	0.402205	0.278125	0.026826	0.814718	0.974585	C/C	C/C	C/T	C/C	C/C	C/C	C/C	C/C	C/C	C/C	C/T	C/C	C/C	C/T	C/C	C/T	C/C	C/C	C/T	C/C	C/C	C/C	C/T	C/C	C/C	C/T	C/C	C/C	C/C	C/C	C/C	C/C	C/C
512	contig_148	107519	CCTATTAGACAAATCTTACATAAGCCCGATATGGCAGGTAGAATGATGACATGGGCAGTAGAGCTATCACAATATGACATCTCGTACGAACCCCGTCAAGCAGTCAAGGCGCAAGCTTTGGCGGACTTCGTCTCCGAGATGACACATCCC	G	A	AAGACACTATGCCAAAAAAATCCTTTAGGAGCGGTTTTTTGGCCTTTAGCAGCGGTTCCTAACCGCTGCTAATGGAAGCGCTGCCATAGGTGCTTCACTCTTTAGCAGCGGTTCCACAACCGCTGGCAAAGGATAACATGAGCAAATGGT	none	0.0560000	7.56614	8	0.614286	0.650514	0.578959	0.294449	0.768447	0.498551	G/G	G/G	G/G	G/G	G/G	G/G	G/G	NA	G/G	G/G	G/G	G/G	G/G	G/G	G/G	G/G	G/G	A/A	G/G	G/G	G/G	G/G	G/A	G/G	G/G	G/G	G/G	G/G	G/A	G/G	G/G	G/G	G/G
513	contig_148	107609	CCCCGTCAAGCAGTCAAGGCGCAAGCTTTGGCGGACTTCGTCTCCGAGATGACACATCCCGAAGACACTATGCCAAAAAAATCCTTTAGGAGCGGTTTTTTGGCCTTTAGCAGCGGTTCCTAACCGCTGCTAATGGAAGCGCTGCCATAG	G	A	TGCTTCACTCTTTAGCAGCGGTTCCACAACCGCTGGCAAAGGATAACATGAGCAAATGGTCTATATGTTTTAGCAGCGGTTAAGATCGCAACCGCTGCCATAGATCTGTATCTTTAGCAGCGGTTATATATAGAACCGCTGCTATAGGTC	none	0.0660000	7.48947	12	0.75	0.468157	0.592218	0.974174	0.839164	0.340837	G/G	G/G	G/G	G/G	G/G	G/G	G/G	G/G	G/G	G/G	G/G	G/G	G/G	G/G	G/G	G/A	G/G	G/G	G/G	G/A	A/A	G/G	G/G	G/G	G/G	G/G	A/A	A/A	G/G	G/G	G/G	G/G	G/G
514	contig_148	145678	TCGGTCGGCTATTGTACTTTCAGCTGAAGCTCAACAAATGGAAATCAAGCCCTATTGGTATAACCTCATCATCACCAATCAATTTACAGGGAAGGAACATGAGGACCCACATGCATTTTTGGAGACATTTTATGACTACGTGGCTACAAT	G	C	GGGTTGGATGAGAATAGAGTTGAAGATGCTTACATGAAGCTCTTCCATTTGTTGCTTATTGGAGATGCAAAGGAGTGGTTTAAGACTCCCCCTTGTCAAAGCTTGAAAACATGGGCTGAAATTGAAGCAGTATTCCTAACACGATTCTTT	none	0.0580000	6.58115	5	0.727273	0.322062	0.322520	0.972713	0.474344	0.817212	G/G	C/C	G/G	G/G	G/G	G/G	G/G	G/G	G/G	G/G	G/G	C/C	G/G	G/G	G/G	G/G	G/G	G/G	G/G	G/G	G/G	G/G	G/G	G/G	C/C	G/G	G/G	G/G	G/G	G/G	G/G	G/G	G/C
515	contig_148	351749	AGGTAAAATGTGATTAATTAGTTTAGCAAGATGAATCTTTGTTTCCTTTAGAACCTGCAGTGTTTCAAGTTTCAAAATAAAAAATGGAATGCAAAGACACTAAAAAATCAAAAAGAAGTTTACAATGTCAGAAGAAACAATATATTCTCC	A	G	TTGAACCAACATAAGGAAATCTATATACTAAGCTTTCATATCTCAAATTACCGTTCACAATGATTATTTGATACCATACCTAATAAAGATGAAACATTTCTTGGGACTTACCACCATTTTCATAACATAACTTCAACTTTTTTTTTCTAA	none	0.0610000	8.64737	1	0.5625	0.103743	0.646622	0.971748	0.606600	0.031944	A/A	A/A	A/A	A/A	A/A	A/A	A/A	G/G	A/A	A/A	A/A	A/A	A/A	A/A	A/A	A/A	A/A	G/G	A/A	NA	A/A	A/A	A/A	A/A	A/A	A/A	A/A	A/A	A/A	A/A	A/A	A/A	A/A
516	contig_148	377788	CTTTCAACAATTTGTGGTTGATGGATATTGCATGATTGAGTCTGACAGGTTAAGCTACATAAGGAAGCATCAAAAGGAACATATAGTTGATCTGTACTATAGCCTTAACAAAGCAACAAATCTTTCTCAAACTCAAGATGCTAACAAAGG	A	C	AAGAGAATTGTTTTGCCATCAAGCTTTGTTGGTGGTCGTCGTTCTAAGGATCATATGTACTTTGATGGCATGATCATTGGTGGCGCCATTGGATATCCAAATCTCTTTCTCACATTTATTTCCAATCGAAACTGGTAGAGATACAACGAG	none	0.202000	11.2461	21	0.67148	0.954309	0.822540	0.018230	0.798909	0.522423	A/A	A/A	C/C	A/A	A/A	A/A	A/A	A/A	A/A	A/A	A/C	A/A	A/A	C/C	A/A	A/A	A/A	A/A	A/A	A/A	A/A	A/A	A/C	A/A	A/A	A/C	A/A	A/A	A/A	A/C	A/A	A/A	A/A
517	contig_1485	13394	ATTTTAATCTACTTAACTTAGAAGCCTTATTGAGAGCATTGTATTGTTAACATTAAAATCTCAAGCTAAAATTACTTAATTATTCATTATTTTTAAAATCAAACTCAATTTTTTGACAGATCGTTAACGATACATTTTAAGAGTTGGGCA	G	C	TTTATAAAATATAATGGAAACAAGCTTTTTAAATTAATTAACTTATTACAAGTCTTATTGAGAGAAATGTTCTATTAACATCTAAATCTCGAGCTCAATTTACTTAATTCTTCAACATTTTTAAAATCAAATTCAATTCTTTGAGAGATC	none	0.0700000	5.91935	1	0.857143	0.861166	0.793981	0.530845	0.928915	0.897584	G/G	G/G	G/G	G/G	G/G	G/G	G/G	G/G	G/G	G/G	G/G	G/G	G/G	G/G	G/G	G/G	G/G	G/G	G/G	G/G	G/G	G/G	G/G	G/G	G/G	G/G	G/G	G/G	G/G	G/G	G/G	G/G	G/G
518	contig_1487	50076	AAATGGTGCATTCCAATCAGGAGCGTTAAGAATGGGTACCGAAATGAGCTTTTCTTTTAAAATTGAAAAATATTTCAAGAGATCATCATTAAATACAAACTTTGCATCTTTTGCAACCAAATTAACATAATGGTTACGGATTTTAGAGAA	G	A	TCTTTTATGCATCTTCGGTAAAAACAGGCGTGACCTAAGAAGCTTCTCACCCCCTTGATAGTTATTGGGGGAGGAAGTTTCTTGATTACTTCAATTTTAGCTCAGTCCACCTCTATTTCCTTAGATGAAACCTTGTTCCCTAGGACTTTG	none	0.146000	7.91489	17	0.47561	0.034527	0.425593	0.647419	0.304171	0.033093	G/G	G/G	A/A	A/A	G/G	G/G	G/G	NA	G/G	A/A	G/G	G/G	G/G	G/G	G/G	G/G	G/G	G/A	G/G	G/G	G/G	G/G	G/G	G/G	A/A	G/G	G/G	G/G	G/G	G/G	G/G	G/G	G/G
519	contig_1487	80306	GGTGGTCTATTTTTTCAGGTATGAATTCATGACTTCTTTATAAATCGTCGCTGGCGAGACAGTCAGGGGAGTGTAGGTTGAAAATCACCCCTGAGGTCCCCTTGGCAGCTTATCCTAAGACTTGTCATCCTTCGCTCGGGATTGGCTATT	C	T	TGAGGATTCTTACCCTTATCATCTTTGTTAGCTGCCTGAGCTGCTTAAGCTTTCTCTCACTCTTCAATTCTTATCCATTTTTCCGCCCTTGCCTTCAAGTCATCCATGGAAGTGGGTTTCTCACCCGCCAAATGTTTTGCTAATACACTT	none	0.0910000	7.45989	10	0.729167	0.529701	0.939935	0.597330	0.141540	0.928544	C/C	C/C	C/C	C/C	C/C	C/C	C/C	NA	C/C	C/C	C/C	C/C	C/C	C/C	C/C	C/C	C/C	C/C	C/T	C/C	C/C	C/C	C/C	C/C	C/C	C/T	C/C	C/C	C/C	C/C	C/C	C/C	C/C
520	contig_1487	161191	TTAACCACGCCAAAAAAATTCTGTCACAAAACCCTAAAATTAATTAAGAAGATATGTGGCTTAAAGAATTAAGCCCTCTCACCTCTGATTCTTCTGGCCAATTGAATATCCTTAGGCATAATGGTAACCCTCTTGGCATGAATAGCACAG	A	T	GATTAGTATCTACAAAGAGACCAATTACCAAGTAAGCCTCAGCGACTTCCTGTAGAGCAAAGACGACACTGCTCTGGAATCTGAGATCTGTTTTGAAATCTAGGGCAATCTCACGAACCAAACGTTGAAAAGGAAGCTTTCTGATTAGAA	none	0.431000	8.8254	13	0.57971	0.241715	0.429193	0.277123	0.166153	0.176930	T/T	T/T	A/A	A/A	A/A	T/T	T/T	NA	T/T	A/A	T/T	T/T	T/T	T/T	T/T	A/A	A/A	A/A	A/A	A/A	A/A	T/T	A/A	T/T	A/A	A/A	A/A	A/A	A/T	A/A	T/T	T/T	A/T
521	contig_149	81557	TCATCAATTTGAAAAATACAACAAAATCAAATCGTTGTTTATGGAGAAACGATTTTAAGGAATTTTGGAAGAATTTTAAACCCTATTTGGTCCCATCATTAAAATGGATGTAAAATGGATTGAGGTATGACACATATTGACCTCTCAAGA	A	T	AGAGGAATGTAATTTACTCAATTTAATAATAATCTCTTAAAATTTTAAAGCTTAAAAACCGACAATTAGAATATATTCATTGATTAAAATTTAAAATGATAAGTATTTACTTTACATATCAGCATGATTTCCAGACTAACAAATAGGGAT	none	0.139000	6	13	0.670732	0.306116	0.632524	0.303955	0.574204	0.306912	A/A	A/A	A/A	A/A	A/A	A/A	A/A	A/A	A/A	A/A	A/A	A/A	A/A	A/A	T/T	A/A	A/A	A/A	A/A	A/A	A/A	A/A	A/A	A/A	A/A	A/T	A/A	A/A	T/T	A/A	T/T	A/A	A/T
522	contig_149	95454	TAGTGGTTCAACAGAATTCATGACAATATCCCTATTTCATGGGTTTGAACAATGGAATGCTTTATTTTTGGGTAACAAAACACTTTAGAGAGTGATTAAACAAATAGAAGTAGCACGCGACAAGCTTAATTAGTAGTGGTTCAAGGAAAC	T	C	CATAACTAAATCCACAAGGTTATGGGTTGAACCACTAAGACTATCTTTCAGGAGAATTAATCACATTAGAGGATAATTAAGCAAAGAAAAATAGCATGTTCAATGAAATTTTGGTTCAATAGGGAGTTATAGGTGAATTTTTGTGTTCAC	none	0.144000	6.27807	9	0.681159	0.502568	0.452603	0.954959	0.951691	0.292036	T/T	T/T	T/T	T/T	T/T	T/T	T/T	T/T	T/T	T/T	T/T	T/T	T/T	T/T	C/C	T/T	T/T	T/T	T/T	T/T	T/T	T/T	T/T	T/T	T/T	T/C	T/T	T/T	C/C	T/T	C/C	T/T	T/C
523	contig_149	114051	GGAATGGAGCATACTTTTTGGGAATGACCACTATCGGCTCATCTTGGTTATGCTCCTTGTCGTTGTCGTCATCCTAATTATCATCGTCAAGCTTTGCTACACGTGGGTGCTCTAAAGCTGGGTCTTCTGACACATTAGGCTGTTGAACCT	G	C	TACATCAACAACCTTAGCCTGCTGAAGCTCAGTAACCTCAATCCGATCCTACTGGTTTTATATGGCTTGAGCCTAAGTTATCTCCAAAACTGCCTCAGAATGAGCCGCCTACAACCTATCTACACCTTTGAGGCTGAGGTGCCTGTTGCT	none	0.164000	28.7135	11	0.460265	0.537036	0.995148	0.340006	0.888351	0.333396	G/G	G/G	G/G	G/G	G/G	G/G	G/G	G/G	G/G	G/G	G/G	G/G	G/G	G/G	C/C	G/G	G/G	G/G	G/G	G/G	G/G	G/G	G/G	G/G	G/G	G/C	G/G	G/G	C/C	G/G	C/C	G/G	G/C
524	contig_149	207280	TTTAAGGATAATTGGAAACAAGACTACTCTTTTTTTTTTTGGACATTAATATCCGGAATAGTATTTTTGAATGTTATTTTTCAAAAAATAGTAAAAATATGAAGAAAATCACTCTTATTTTACGGACAAAACCGTCCAAAAATATTATTC	T	C	AGATGCTGATGTCCAGAATACGGGAGTTTCATTCCCAACTAGGGGTGGTACCAATCCCTGTGTCCTTATTTTAAATTTTAGGGTAAGATTTAAGTTTTATTTGTTGATCCGTTACTCGAGTCAGGATCAAGCTTGGGTTCATCTTGGCTC	none	0.206000	14.0625	12	0.621212	0.908393	0.314778	0.419490	0.367302	0.450142	T/T	C/C	T/T	C/C	T/T	T/T	T/T	T/T	T/T	C/C	T/T	C/C	T/T	T/T	T/T	T/T	T/T	T/T	T/T	T/T	T/T	T/T	T/T	T/T	T/T	T/C	T/T	T/T	C/C	T/T	T/T	T/T	C/C
525	contig_149	215032	ATAGTTTACAATAGATCATATGTTTAAGCTATATCTAATTTCATTTTACAGAAAAAATAATAGTAATATAATAATGAGTAATTAAAATTACTTTATTCTTTTTATGTAACACCTCATATAAAACTCTTTTCGGTCCATAAATTTATTAAG	T	C	GTGTACCTCTAAGCTTCACCACCCCCTTTAGGTGACTTATCCTCCTAAAGGGGACCTTCCGTGGTTTGATTATCGTAGATGATCTAATACCAATTTTAGGTTAGATATGATGTCTAACTTAATTGTATTATTATCGTTGGCCCACTTATA	none	0.178000	7.57979	21	0.634409	0.952170	0.818179	0.572147	0.553834	0.740178	T/T	T/C	T/T	C/C	T/T	T/T	T/T	T/T	T/T	NA	T/T	C/C	T/T	T/T	T/T	T/T	T/T	T/T	T/T	T/T	T/T	T/T	T/T	T/T	T/T	T/C	T/T	T/T	T/C	T/T	T/T	T/T	C/C
526	contig_149	540184	TGCATCATAATATTTGATGTGAAATGAAAATGAAATTTAAAGACAAGTTTAAGCTTTCCCCCTTCAACGAATGTTGAGTAAGTGGGTTAATTCCCACCGGTCAGACACCGGGTAATTGGACAAGCATGAAAAGATTGAGAATGTAGGGTC	T	TC	CCAATGAACGGGGTAAGATGACCTGAACTAGTAGGGTTGCCCGGTGACTTGGAAGATGGCCCGAAAGAAAGGACTATCCCATTGATGTGGGGTTAAGATAGCCCGGCAGCCAGTTTGATCACGGTAGGGACGTTTGCCGTGGTCCTAGTT	none	0.680000	6.08602	11	0.641791	0.338154	0.429441	0.490608	0.000525	0.954292	T/T	NA	TC/TC	TC/TC	TC/TC	TC/TC	T/T	TC/TC	T/T	TC/TC	TC/TC	TC/TC	T/T	TC/TC	TC/TC	TC/TC	TC/TC	TC/TC	T/T	T/TC	TC/TC	T/T	TC/TC	NA	TC/TC	TC/TC	TC/TC	TC/TC	TC/TC	TC/TC	TC/TC	T/T	T/TC
527	contig_149	581039	ATAATGTGAAATTTTGTATAGTTGATCTATATAATTATAAACTTTCAAGTCAATGGTTAATTAGATTGATAAAACTCCATGTCAATATAAAATTATTAATCAAACTAAACTTGGATTTGAACTTGCTGCGCACTGTAACGATCTGTTAAG	A	ACTTCTTT	ATGAAAATCCTAGAAAGAGAAGAAAGATTATTAAGCTTTAAACTCAACTTCCAAATCCAAGAATAGGAATCTAAAAAGGTTAGAAGAAAGAGAAGTAGATGAAAGTTACAGAAGATCTCTCTTTGCACTATTTTTATCTCTAGAATTCTC	none	0.599000	4.97093	22	0.763359	0.084120	0.350018	0.734173	0.019441	0.276043	A/A	ACTTCTTT/ACTTCTTT	ACTTCTTT/ACTTCTTT	A/A	ACTTCTTT/ACTTCTTT	ACTTCTTT/ACTTCTTT	A/A	ACTTCTTT/ACTTCTTT	A/A	A/A	ACTTCTTT/ACTTCTTT	ACTTCTTT/ACTTCTTT	A/A	ACTTCTTT/ACTTCTTT	A/ACTTCTTT	A/ACTTCTTT	ACTTCTTT/ACTTCTTT	ACTTCTTT/ACTTCTTT	A/A	ACTTCTTT/ACTTCTTT	ACTTCTTT/ACTTCTTT	A/A	ACTTCTTT/ACTTCTTT	ACTTCTTT/ACTTCTTT	NA	ACTTCTTT/ACTTCTTT	ACTTCTTT/ACTTCTTT	A/ACTTCTTT	A/ACTTCTTT	A/ACTTCTTT	ACTTCTTT/ACTTCTTT	A/A	ACTTCTTT/ACTTCTTT
528	contig_149	798530	ATTTCTAAACCCCGTTTACCAAGATAGCTCAAGACCTTTCTTAAGGGGGAGAAGCTCAGCATGAAAAATGGTCGTAATTTCAATAAAGTCTACACATGCATACACAAAATCACTCATCTCATTTTGAATGCCACCACCAATCCCGCTCTA	T	C	CAGGATTTGAAAGCGCACTACCATCCACATTAAGCTTGTGATCATCACCCGAAGGAAGAACTCACTAAATTATACAATTAGGCTAGGAGTACTATTAGAGGAAGAATGAATCGCACGGCAATCGACAAACCATACATACAAACTCTCCTA	none	0.0640000	6.93617	6	0.566038	0.600924	0.790524	0.483964	0.456833	0.188716	T/T	T/T	T/T	T/T	T/T	T/T	T/T	T/T	T/T	T/T	T/T	T/T	T/T	T/T	T/T	T/T	T/T	T/T	T/T	T/T	T/T	T/T	T/T	C/C	T/T	T/C	T/T	T/T	T/C	T/T	T/T	T/T	T/C
529	contig_149	798587	AGCATGAAAAATGGTCGTAATTTCAATAAAGTCTACACATGCATACACAAAATCACTCATCTCATTTTGAATGCCACCACCAATCCCGCTCTATCAGGATTTGAAAGCGCACTACCATCCACATTAAGCTTGTGATCATCACCCGAAGGA	A	G	GAACTCACTAAATTATACAATTAGGCTAGGAGTACTATTAGAGGAAGAATGAATCGCACGGCAATCGACAAACCATACATACAAACTCTCCTAGCTTTTGTAACAACTTTATATAAAAGCCATATATCCTAGAAAAACAAAATAGTGTTT	none	0.0630000	16.8021	2	0.4375	0.677229	0.957832	0.366275	0.693652	0.157228	A/A	A/A	A/A	A/A	A/A	A/A	A/A	A/A	A/A	A/A	A/A	A/A	A/A	A/A	A/A	A/A	A/A	A/A	A/A	A/A	A/A	A/A	A/A	NA	A/A	NA	A/A	A/A	NA	A/A	A/A	A/A	A/A
530	contig_149	818998	ATCTTTCTTGGAACCAAAAGGTTTGTAAGGATGGTTTGTATCTGAATTCTTAGTCATCTTTCCTGTGTCTAGAACTGTTTCAAATGTGGATGTTCTCATCAAGCTTTTGTTATTTTTCTCTTCCTCTAGATCTGTTTTATATGCTACTTT	G	A	AATTTATTTGTGGCATTTGAATCTGCTTGGTTGTTGAATATATTTGTGGCATTTGAATCTGTTTGATTGTTGTACTTATTTCTGGCATCTGTGACCTGTAGCAAGTTTCTTACCGGAGAGACGCCTTTCTCCCTTTCTTCTAAGAAGCCT	TRINITY_GG_604_c3_g1_i17;TRINITY_GG_604_c3_g1_i32;TRINITY_GG_604_c3_g1_i2;TRINITY_GG_604_c3_g1_i33;TRINITY_GG_604_c3_g1_i9;TRINITY_GG_604_c3_g1_i13;TRINITY_GG_604_c3_g1_i43;TRINITY_GG_604_c3_g1_i42;TRINITY_GG_604_c3_g1_i4	0.0680000	16.4948	9	0.736842	0.362143	0.462368	0.695421	0.231181	0.663603	G/G	G/G	G/G	G/G	G/G	G/G	G/G	G/G	G/G	G/G	G/G	G/G	G/G	G/G	G/G	G/G	G/G	G/G	G/G	G/G	G/G	G/G	G/G	G/G	G/G	G/G	G/G	G/G	G/G	G/G	G/G	G/G	G/G
531	contig_149	882519	ACCAACCCGAACCAATCCCTACTTCTATAAACTAAAGGGCCATAGTGACCACCTTTCACCATGAATGACAAGCTTGTTCGGGCTACCATTTTTGGCACCACACTCACTTCTTACAGCACCACATTTTGTATTGTTGAATTCTGAAAATCT	G	T	TTTTATAAAATATTCACTTGGATTCTTAAAATTCGAGCGAACGTGTAATGGCCTAAAATAATTTTATGGTGCTAAAAATGTTGACCTCATGCTCAACGCCGTAGTAGGCTTCTCTGGGCTGGGCCTGTTTTTCATCAGTGAAGTTCCTTT	none	0.0810000	8.65625	2	0.363636	0.434812	0.661721	0.478821	0.380551	0.982594	G/G	G/G	G/G	G/G	G/G	G/G	G/G	G/G	G/G	G/G	T/T	G/G	G/G	G/G	G/G	G/G	G/G	G/G	G/G	G/G	G/G	G/G	G/G	G/G	G/G	G/G	G/G	G/G	G/G	G/G	G/G	G/G	G/G
532	contig_149	896592	AGTGGGCTTTATATGCACTACTCCACGAAGCTTAATATTTGAAGAGTTTTCCATAGAGCTTAAAAGAGCACAAGCAAGACACAAATGCATCTTCATTTCTCAATGTAAACTTATTTCATGTGTGTTTCATTTCTCAAGATAGTGGACTTT	GA	G	AAAAAATAAATGGACTTGAGAGAGTAAATAAGTGGAGTGTAATTTTCAATATGTGAGGAGGGTATAATTGGAAAAGGATAATTAATACTATCATTGAAATGGTAAAGTGACAAGTAATTTAAAAAAAAATAAAAAGACAAAAGTGACTTC	none	0.253000	6.01075	12	0.654321	0.813037	0.286406	0.317679	0.086600	0.763260	GA/G	G/G	GA/GA	GA/GA	GA/GA	GA/GA	G/G	GA/GA	G/G	GA/GA	GA/GA	G/G	G/G	GA/GA	GA/GA	GA/GA	GA/GA	GA/GA	NA	GA/GA	GA/GA	G/G	GA/GA	GA/G	GA/GA	G/G	GA/GA	GA/GA	GA/GA	G/G	GA/GA	G/G	GA/G
533	contig_149	947330	CATTAAGATTGTCCCTCTCTAAAGAATTTCTCTCTCAAAGTGCTGAATCCATAAGAAATAGCTAAGAATATATTTATAAAGTAGAAGATGCATGATCCTAGTGCTTAAGCTTCCATCGTGTTGTTCAAAACTCCCCAGCTGCCTTCTTTA	G	A	CACTTAAGCGCCTTGTACAACGCTTAAGCGCGACATTTAATGCTCTCTTTAATCATTCCAGCGCTGTCCCTTTTTTCCTAGCGGCGTGTTTCCTTTGTTTCCAGCTTCCAGCGCTGAAGCTCCTATTTGGGCACTTAAGTGCTCCCTTGC	none	0.422000	17.7188	17	0.591241	0.894040	0.577366	0.595863	0.769334	0.950414	A/A	G/G	A/A	G/G	G/G	A/A	G/G	A/A	G/G	G/G	G/G	G/G	G/G	A/A	G/G	A/A	A/A	G/G	A/A	A/A	A/A	G/G	G/G	A/A	G/G	A/A	A/A	A/A	G/A	A/A	G/G	G/G	G/G
534	contig_149	1102551	AGGTCTTTGAATCCAAAGAAGCTTATTGATGTTGGGTTTTCTAGGCTTGGTGCTAGGATGACTATGAGCCGCACTATAAAACTTTACAAATTACCTGATTCAACAATCACTCCTGGATTCAGAAAAATGGAGCTCCGGGATGTCCCTGCC	A	G	TTACTCGGTTGCTTAGGAACTACTTGAGCCAGTTTGTTGTTGCACCTGATTTTGATGAAAACGATGTTGAGCATTGGCTTCTTCCCAATGAGAACGTGGTGGATAGTTACTTGGTAGAGAGTCCAGAGAATCATGAGATCACAGACTTCT	TRINITY_GG_604_c227_g1_i1	0.604000	19.4271	36	0.578387	0.480181	0.959097	0.988968	0.605184	0.236873	G/G	G/G	G/G	A/A	A/A	G/G	G/G	G/G	A/G	A/A	A/G	G/G	G/G	G/G	A/A	G/G	G/G	G/G	A/G	G/G	A/G	G/G	A/G	A/A	A/A	A/A	G/G	G/G	A/G	G/G	A/A	G/G	A/G
535	contig_149	1122807	GGAGTTACGATGTTTATATTTAAATTAATTAAATATGTAAATTTAAGATAGGATTAAGTTGTCAAAAAGCTTTGAGAAAATGTTGGAATAACGAGGATTTGAATCAAATATGAAGTTGGGGTTAGTTAAAACAAAAATGTGAGAGATGTT	A	G	ATATTAAGAATTAAATAATATATAGGTTCAAGATAAATTAGGCTCATGATTAGTAGCTAGGTTGTTTTAGTTGCAAGATGTTTTTGATAAGTAAAGTCGTGGGATGAGATCTAGTCGAGATAATCACAAACAAATTATAATTAGTTAAGG	none	0.227000	5.60541	9	0.75	0.907567	0.489231	0.618417	0.260323	0.753211	A/A	A/A	G/G	A/A	A/A	G/G	A/A	G/G	A/A	A/A	A/A	A/A	A/A	G/G	A/A	G/G	G/G	A/A	A/A	G/G	G/G	A/A	A/A	A/A	A/A	A/A	G/G	G/G	A/A	A/A	A/A	A/A	A/A
536	contig_149	1293242	ATCGTTCACTATAAGGGACTTTGTTCTCACTTTCGTGTTCGTGTGTTGGATGCTTTGGTTGAGTGGGAATGCTCTTGTGTTTTCTCAGGATATATAACCTTTTTATATTGTTGTTACATAAGCTAGGAGAGTTTGTATGGCTTTTGGGTA	G	T	TTTTGGGAAATAAGGTGAAAGCTTTTAACTTTTAGCTTTTAATTGTGAGTTGGATTAAGGACGTGTTTGGATTAATTGTGAAAATTAGATGTGAAAAAGAATCGATTGTTTCAAACATAATCAATTTTTGTTTGGGCATATTTGCTGTGA	none	0.318000	15.8177	20	0.648352	0.094357	0.363703	0.493569	0.509195	0.184959	G/G	T/T	G/G	G/G	G/G	G/G	G/G	G/G	G/G	G/G	G/G	T/T	G/G	G/G	G/G	G/G	G/G	T/T	G/G	G/G	G/G	G/G	G/T	G/G	G/G	G/G	G/G	G/G	G/G	G/G	G/G	G/G	T/T
537	contig_149	1302639	GACCCGCGGGCCCAATCCGTATACCCAGCTCTAGAGTGAATTGAGACCACTTCTAAGAGTCTTTTGGGTTTGACTTTTGAGGCTCTCATGAAAATGATACATGACAAAGGCCATAATAAATGTGTTAAACAAATACGACATTTAATGGTC	T	C	GAAAACTTATGCGTAAGGCATGCACACTTATTCAAATGGGATAATTGATTCAAAGCTTGTCTTTCACATGGGTGAAACCAAGATTTACTAGGGTATGGGTTCAAGTCATAGAGACACCTATTATTGAAAACATGAGATTTTCGAAGTGAT	none	0.330000	4.81564	17	0.692982	0.049505	0.375530	0.555091	0.166178	0.073607	T/T	C/C	T/T	T/T	T/T	T/T	T/T	T/T	NA	T/T	T/T	C/C	T/T	T/T	T/T	T/T	T/T	C/C	T/T	T/T	T/T	T/T	T/C	T/T	C/C	T/T	T/T	T/T	T/T	T/T	T/T	T/T	C/C
538	contig_149	1388850	CATTATATTTTTTATACGTGTAGGATTGAAACGTTGTGGTAAAAGTTGTAGACTTCGATGGTTTAATTATCTTAGACCAAATATCAAGAGGGGAAACATATCACCAGATGAAGAAGATCTTATCATTAGACTTCACAAGCTTCTTGGGAA	C	T	AGGTAATTAAGTTGGTAAACTTTTTCAATTCAAATATTAATTAATCCTCTTCATCAAACCTTTTATTCAAATTAGCGAAGGTTTTAAGTTACGAGTATGATCATGCTATCGTCATTCACATATTGCAACTATTAAAACCCAACATGGTTT	TRINITY_GG_604_c310_g1_i1	0.116000	5.41935	8	0.707692	0.540243	0.362342	0.676970	0.001881	0.774534	C/C	C/C	C/C	T/T	T/T	C/C	C/C	C/C	C/C	T/T	C/C	C/C	C/C	C/C	C/T	C/C	C/C	C/C	C/C	C/C	C/C	C/C	C/T	C/C	C/C	T/T	C/C	C/C	NA	C/C	T/T	C/C	C/C
539	contig_149	1398619	AGAGTATTCTTTAGTTGACTGACAGTGTATTTTGTCGTTTTTTCTTAATTTCTTTTCAATCACTTATTATCTTCACATCATTGTTTTTAGTGCCTAAATTTTCTGATAACTAAGACCTTATTGATTTTGAAGTATTTCGATTGAGTTGTG	T	C	GAAATTTGAGTTCTTTTTAATTGTATGTGTTGGTATATAAGTGTTGGCAAGCTTACATGGAAGAAATTGATGCTAGATCTTAGCGTCCAGGCACTCTAGCTAGTGCCCAGGTGCTAGCTGCATGAAAACTGGGTGACACATTGGCCTGTC	none	0.146000	8.66667	18	0.807947	0.754384	0.632570	0.630734	0.935169	0.558718	T/T	T/C	T/T	T/T	T/T	T/T	T/T	T/T	T/T	T/T	T/C	T/C	T/T	T/T	T/T	T/T	T/T	C/C	T/T	T/T	T/T	T/T	T/T	T/T	T/T	T/T	T/T	T/T	T/T	T/T	T/T	T/T	C/C
540	contig_149	1558126	CAATTATAATGTCCCGTTCTCTCGTACTAAAAGTTTCTAGTAACCGGAAAAAACTCTAACTTATTATTCAAGATAAATAGTTATTATATACAATTTCCTATTATGGTAGAATTTTTTTTTTAAATTTTCGTATTAACAAGGGAGGCAGAC	G	A	AGTAATCCCACTTGCATAGAAAGCTTGTTCACTCAATCGTTGTTTTTTATGGGATTCAAACCATGTCTCTCTCTCATGGTCATAGGGTGCTACTACTGCGTTAATACCCTAGTTGATTATTAAGTTAAAATTTGCTTCTTTAATAAATGG	none	0.437000	8.52356	9	0.626506	0.610653	0.089162	0.195481	0.544817	0.819268	G/G	G/G	A/A	G/G	A/A	A/A	A/A	A/A	A/A	G/G	A/A	G/G	A/A	A/A	A/A	A/A	A/A	A/A	G/G	A/A	A/A	A/A	A/A	G/G	G/G	A/A	A/A	A/A	G/G	G/G	A/A	A/A	G/A
541	contig_149	1563254	ATATTGTAATGATCCATCGCTATAATTCTAGATATATCAATAGGATTTTAACTCACTTTCAAAAGTTAGTTGGTAGGATAGGGTTTGTCACAGCCTTATAAATTTAACAATAACCATATCACTAGTCGATATGGGACTTTTAATAGGGAT	G	A	AGTTTAAAGCTTTTGATAGAGAAAAGAATAATGGATATTCACTAGTAGCCAAACAAATTAAAGTCATATAATTACCCATATATATGTCCCTTTGACATGATAGTCTTAATAATTGCAAGGTTAAGCTATTAATATTATAAGGACCTGTTT	none	0.340000	9.06806	18	0.757225	0.742365	0.324268	0.342603	0.211221	0.849050	A/A	A/A	G/G	A/A	G/A	G/G	G/G	G/G	G/G	A/A	G/G	G/A	G/G	G/G	G/G	G/G	G/G	G/G	A/A	G/G	G/G	G/G	G/G	A/A	G/G	G/G	G/G	G/G	G/G	A/A	G/G	G/G	G/A
542	contig_149	1666555	TGTTAGGAGTATAATTGAAAAAAACATTATTTTAAAATATATTTAATAAGATAATTTTCATTTCTTAATATAGAAAATTCGGTTAGAAATGACTTATATTTAAGACCGGCAGAAGTATATAATAATTTGCGATGTCAAACAAAGCTTAGT	G	A	GCTTAATGGTAGCTTGGTTTATCCTCATCATGAGGGTCCCGTGTTCTATTCTTGGATAGAGCATTCTATCCTATTTGTTCGAGTTGGCCGGTTCAATCCGAATTAAAAAAATTATGAGTTTTGAACTTAAAATCTTATGTATACAGTTTA	none	0.790000	5.39506	14	0.807229	0.836898	0.479195	0.076727	0.790134	0.416115	G/A	A/A	A/A	A/A	A/A	A/A	A/A	NA	G/A	A/A	A/A	A/A	NA	A/A	A/A	G/A	NA	NA	A/A	A/A	A/A	A/A	NA	A/A	G/G	A/A	A/A	NA	G/G	A/A	G/A	A/A	A/A
543	contig_149	1701144	AGTTGTAAATTAGGAAACAGTTAAATTGAGGCAATAAATACAACAAGAAAAATGATGACATGTAAAAGTAAACAAAAAAGTTGTAATAGTAAGTTGACCAGTTCAAGCTTTCTCAACCAAGACTTTAAAATTTGCGAGACTGGTGGACTA	A	G	TCGATCTCAACCCGATCCAAAGCATCCAGCTCAAGTCTCCTCGGCCAAGGCTTCAAGACTTGCAAAAGTCCAAGTCTCCTCGATCAGGGCCTCTACACGGTCCTGCAACCTAAGCAGCCTAGGTCTCCTCTTGGGTCTTCAACTTATACC	none	0.615000	19.9738	12	0.683333	0.709336	0.431454	0.642327	0.166871	0.653092	A/A	A/A	G/G	A/A	A/A	G/G	G/G	G/G	G/G	A/A	G/G	A/A	G/G	G/G	G/G	G/G	G/G	G/G	A/A	A/G	A/G	A/G	G/G	A/A	G/G	A/A	G/G	A/G	G/G	A/A	G/G	G/G	A/G
544	contig_149	1728887	ATTCTCATTATTTCATCTTTTGAAAATATTAAAAAAATTATATTTTCTAAGCTTTTGTCATTTTTTTATAATGAAACTTTTTGCTTACTTAAGTACTTTATGATGTTCCACTAGAAAAACCATCTTCAATAATTTCTTTTTTATATTCAA	CG	C	GGGACATTAAAGTTTGACAACCTTCCATATTTAAATGCAAGGACCGAATATAAGAAAACGTTTTACAGCCACATTTGTTTACCTTTCCTCCATGAAAAAATGAAAAATCTACTGGCTGAGGAAACAAGAAATAAAAAGAAGAAAATTAAA	none	0.289000	5.27568	42	0.54698	0.809474	0.131188	0.518952	0.340431	0.866343	CG/C	C/C	CG/CG	CG/C	CG/C	CG/C	CG/CG	CG/CG	CG/C	C/C	CG/CG	CG/C	CG/CG	CG/CG	CG/CG	CG/CG	CG/CG	CG/CG	CG/C	CG/CG	CG/CG	CG/CG	CG/CG	NA	CG/CG	C/C	CG/CG	CG/CG	CG/CG	C/C	CG/CG	CG/CG	CG/CG
545	contig_149	1827361	ATTACTGGTACATTTAACATGTCACATTATGACTCTATTTTTTTTAGTGTGTTAATAGTAAATGTTTGGATTATCTCCAACGCTGGACGGTCCAGTAGCTAGATAGATGAATTTGGACACTTTATTTTCTTTCTCTCCGATTAGTGTGTA	G	A	AAATAAATTAACGGTTTTGACGTTGATGAAATTAGCTGCTAAGCTTTCCAATATTGGAGAGGATCTAAATCCTAACAATAATGACCATTTTAAATAACGATAAAAAGACAAAATCAAAAAACATTTTGCACGATAGTAACAAAATAATGG	none	0.0950000	6.45109	5	0.674419	0.865813	0.775773	0.813120	0.896630	0.605657	G/G	G/G	G/G	A/A	G/G	G/G	G/G	G/G	G/G	A/A	G/G	G/G	G/G	G/G	G/G	G/G	G/G	G/G	G/G	G/G	G/G	G/G	G/G	G/G	G/G	G/G	G/G	G/G	G/A	G/G	G/G	G/G	G/G
546	contig_149	1841752	TGCAATTTCTGCAGCAACTGTAACTGTGGTTGTTGCTCTGAGGTGTTTTGCTGTGACATTTGTGGTTGCTGTGGTGCTCTCTGTGACAAGCTTTGTTGCAATAACTGCAACGAAGATTGTTGCAACTGTGTCTGCTGCTGCTGCTGCTGC	C	T	GCCTCTGTAAGAGACTAGCTTGCTGATCTATCTGCTGCTGAAACTGCGCCTCTTGCGGCAAGGATGTCATCGGTAATGTACTCTTACTGACTGATTGGAAACTGTTTTGGGGTGAGAGACTTCCTGAGAGTAATTGCTGCTGCTGAAGCT	TRINITY_GG_604_c181_g1_i1	0.216000	39.1094	11	0.551313	0.361294	0.518334	0.533453	0.973342	0.394963	C/C	C/C	C/C	T/T	C/C	C/C	C/C	C/C	C/C	T/T	C/C	C/C	C/C	C/C	C/C	C/C	C/C	C/C	C/C	C/C	C/C	C/C	C/C	C/C	C/C	T/T	C/C	C/C	C/T	C/C	C/C	C/C	C/C
547	contig_149	1955591	AAAGCTTCACTTTCTTCAGCACCATCCATGGCTATTTCAGAGAGCCAACCAATTATGGTTTCCAAAATTGGAATAATTGGTGCTGGAGTGAGTGGCTTAGCCGCTGCCAAACAACTTTCTCACCATAACCCTATTGTGTTTGAGGCCACC	G	A	ATTCCATCGGTGGCATCTGGAAGCACTGTACTTATAAATGCACTAAGCTTCAGTCACAAACGTGGAACTATGAGTTCAGTGACTTTCCTTGGCCTAAAAGAGAGAGTGCGGATTTTCCAACCCATGAAGAGATTATGGACTACTTGCACT	none	0.0730000	7.32292	3	0.619048	0.762081	0.747761	0.965709	0.315177	0.554589	G/G	G/G	G/G	G/G	G/G	G/G	G/G	G/G	G/G	G/G	G/G	G/G	G/G	G/G	A/A	G/G	G/G	G/G	G/G	G/G	G/G	G/G	G/G	G/G	G/G	A/A	G/G	G/G	G/G	G/G	A/A	G/G	G/G
548	contig_149	1975228	CGCCGTAAGCAGGACCTACCTCCGCCGGCGACGAGGTTCCTGAATTTTCCGGCAAGTCGAATTCGCCGGTGCTGCATCTCCTAAACGACGATGTTCTCATCGAAATTTAATTTGAATTCCTTGCAATGCGGCTTCTTAATTAATTTCTCT	T	G	TCTCTGTCTCTAGAATTTGGGAATGAGAAAGAGAAGTAAATACTAAAGAAGCTTTGAGAGTTGGAAGCAAAAGAAGTTAGTGAGAGAGAGAGAGAGAGAGAGAAAGAGAAAGAGAGAGAGGTTTTTGGTTCACACGTTTGGGCGCGTAGC	none	0.0550000	9.36316	13	0.540741	0.937470	0.914812	0.455782	0.577031	0.609819	T/T	T/T	T/T	T/T	T/T	T/T	T/T	T/T	T/T	T/T	T/T	T/T	T/T	T/T	G/G	T/T	T/T	T/T	T/T	T/T	T/T	T/T	T/T	T/T	T/T	G/G	T/T	T/T	T/T	T/T	G/G	T/T	T/G
549	contig_149	2029965	AGCTTAATTAATCACTTATATACTAAGTTCTTTTGAAATAAAAGTTTATTCATAGATAAAATTGTACAACTTACTTGAATAAGCTAAAAACAACTTATTCTAATAAGTTATTTTAGAAAGCTTATGACAGTAAACTGAAACTCGCTTATA	G	A	AAACCCATAAACTATTTTCATACGTTGCACGTAAACTCTTTCAAATGGAACCTTAGATTCAAGCATTGTAAAAGGAAAAAAATAACTCACATTAGGAGCAATAGTAAATGTTTTTAACTCATACAAAATTGTCTTATATGAAAAATGCAT	none	0.272000	6.32609	8	0.484375	0.103494	0.154361	0.911744	0.970608	0.383397	A/A	G/G	A/A	A/A	G/G	A/A	G/G	A/A	G/G	A/A	A/A	G/G	G/G	A/A	G/G	A/A	NA	A/A	A/A	A/A	A/A	G/G	G/G	G/G	G/G	G/G	A/A	A/A	G/G	G/G	G/G	G/G	G/A
550	contig_149	2040280	ACTTCTACTCTTACCTATTTCTATCTTTTCTTTCTTTATTTTTGCTCTAAGAGTATTATTCAGTTGACAGTCGAAGATTAATTTTTTTAAGGTAGAGAAATTATCGAAATGGATACAATCTTTCCTTATAAAGTATTTTTTATATACACA	G	A	CCAAAATTTAAATATTTATTAACATAATTAAAGCACTCAACTATGTCCAGCTTTGTTGACCACTCTTATAAATTTGTAATTTATGCCATATCAATGAAATATTGTTAAAAAGCTTTCAAGAATTTGGTTTAATTGCATTTTTATCCTTTA	none	0.217000	9.68783	13	0.645669	0.104094	0.140121	0.545436	0.489601	0.176124	G/G	G/G	A/A	A/A	G/G	A/A	G/G	A/A	G/G	A/A	A/A	G/G	G/G	A/A	G/G	A/A	A/A	A/A	G/G	A/A	A/A	G/G	G/G	G/G	G/G	G/G	A/A	A/A	G/G	G/G	G/G	G/G	G/A
551	contig_149	2069768	AACACCAGCTCCACCAGAAGCAAAGTTGACACCATTGCTATAATCAACCAATGGTTTTAAAAATGGAGGAATCAACGGCAATTTTGCATATTCAGCTGTATCAACAAGCAACCAAAAGCTTAGCTGATAAAGTATATTAACTTTTTTTTT	T	TA	AAAAAAAAAAAGGTAAAAAATTCAACAGCTAATCCATTTTTTTCTGGCAACCGATAATCAAAAACTAATCCATTCGAGCGTACCTATAAAATCTACAATGACACGGCCATCAGAGAATCGTCCTGTGGGTTCTTCAAAATACCCATTCAG	TRINITY_GG_604_c265_g1_i1	0.668000	7.04324	61	0.788155	0.630721	0.420274	0.836162	0.083763	0.166711	T/TA	T/TA	TA/TA	T/TA	T/TA	TA/TA	T/TA	TA/TA	T/T	TA/TA	T/TA	TA/TA	TA/TA	TA/TA	T/T	TA/TA	TA/TA	T/TA	TA/TA	T/T	TA/TA	TA/TA	T/TA	T/T	TA/TA	TA/TA	TA/TA	T/TA	T/TA	T/T	T/T	TA/TA	TA/TA
552	contig_149	2099832	ATTTATTGTGATTTTTTAACTTTTAAAGTCATTCAACTAATAGAAAATAAGTGTGTTTAAATTTAATTGGTATAACATCTCAATAGTCTACTTAATACTTCTAATTCTAATAATTTAACCACTTTCCTTAAATTGTGTGAAATGTTAGTT	G	A	GGGCTTATATTATGGGACAGAAGAAGTAATAATTATATCTTATTTAAAGCTTAGGCTACTTTAAAAAGCATGTATTTGATGATTTTATAACTTTTAAGACAATAAATACTTTTAATTTTTAAAAAAGATTTCTATTTTTATACTGTACTC	none	0.463000	4.61364	11	0.634146	0.808546	0.166413	0.554083	0.161181	0.950987	NA	A/A	A/A	G/A	A/A	A/A	A/A	A/A	A/A	A/A	A/A	A/A	A/A	A/A	A/A	A/A	NA	A/A	G/G	A/A	A/A	A/A	G/G	G/G	NA	G/G	NA	A/A	G/G	G/G	A/A	NA	A/A
553	contig_149	2126111	TCTTGCGACCATTGCATGTAATTAAAAGCCAATGATTTGCAAATACTGCTTATAAAAGAAGTTCTTAAACTCATCAAGACTAGAAGCTTTCAAAGGGTATATTGTCGTAATTGCCCTGCAAACCTCGTCAAGAGTCGCTTGCTAAACGAC	T	C	TCTCCTTAACTTGGATTGAAATACTTGGTGTACCATTTTCAATAGTTTAATTCCCGTTAACTTGCACATCTAAAACAAAAATTTTAGTAAAAAGGGTTTATGCTTTCTCCTAAAGTGTTTGATCCGTACATCAACTCATCCGCCACTTAC	none	0.0630000	14.8698	5	0.777778	0.930836	0.161625	0.490264	0.755775	0.855290	T/T	T/T	T/T	T/T	T/T	T/T	T/T	T/T	T/T	T/T	T/T	T/T	T/T	T/T	T/T	T/T	T/T	T/T	T/T	T/T	T/T	T/T	T/C	C/C	T/T	T/T	T/T	T/T	T/T	T/T	T/T	T/T	T/T
554	contig_149	2262024	GCTTGAACACGGCCGTGGTAAGGGTATCCACCTCGGTCGAAGGCCACCTTTGTGATCCCTTTCTCCAGACATGACTTTGCAATGATCTCACCCACCCTCTTTGCTACTTCCTGAAGCCATAAAAGTTTGAAAGCTTCAGGACCATCACTC	A	T	GTATATATGAAGCAAAAAGCTAAAATAGCAGATAGCAACAGAAACAAATTTCTTCACATGATACTCACTTAGAAGTTTCCAAGATTAAGAATGAAGAGAAAATCTGAATTTTACATTTGTTTTGGTGCCAATATCAATTATGTTTGATAT	TRINITY_GG_604_c253_g1_i1	0.0740000	5.94149	1	0.75	0.091708	0.740732	0.362207	0.585893	0.170081	A/A	A/A	A/A	A/A	A/A	A/A	A/A	A/A	A/A	A/A	A/A	A/A	A/A	A/A	A/A	A/A	A/A	A/A	A/A	A/A	A/A	A/A	A/A	A/A	A/A	A/A	A/A	A/A	A/A	A/A	A/A	A/A	A/A
555	contig_149	2415032	ATTTTTAATTGCCTCTGATACGGATCAACATGAAAAGAATGAAATGAAAGAATTAGGAGGACTTTCAAATCACCACGGATCACTATGTATTAGCATACTAGAGAATGTTAACAATAGTTGTGTGCGCGCGCGCTAATGGAAGCTTGGGGA	T	C	AAATGAATTAATCTCACATTATTATTTTATTGATTAAATCTCAATGCTAACAAAAATGGAGTGGTGGGATTATCTACCTATCTATCTATGTATCTATACTGTTTCCTCTGATCTGCTTTGCTTTATTTGTTCACGCCAAAATTAAAGACT	none	0.0580000	10.9153	14	0.603896	0.486434	0.985734	0.380929	0.783970	0.269864	T/T	T/T	C/C	T/C	T/T	T/T	T/T	T/T	T/T	T/T	T/T	T/T	T/T	T/T	T/T	T/T	T/T	T/T	T/T	T/T	T/T	T/T	T/T	T/C	T/T	T/T	T/T	T/T	T/T	T/T	T/T	T/T	T/C
556	contig_149	2416607	TTGATTGGCCATGTTTGGATAAACAGCTTAATTAAATGCTTATTTAATAAGAGCTCATCACCTCATGAGCTTACTCTGATAAGCTTAACTGATAGCCCATCAAAATTAGCTCACAAGAGCTTGTAAAAGGGGATTATAAGCAACTTCAAT	ATAAGCT	A	TAAGCTTAAGCTTATATGAAAAGAGAAGTTCAAATAAATTCAGTAGAAGCTCTTCCATTTGTGTAGCCTGCTACACAAGTTTAAAATAAAATTTTGGTCTTCTTATAGGGGAATAAGTTTAGAGAAAGGAAAGGTGGACAGAGGAATTTC	TRINITY_GG_604_c133_g1_i1	0.318000	4.73864	72	0.548837	0.306020	0.945573	0.734567	0.661211	0.690193	ATAAGCT/A	ATAAGCT/A	ATAAGCT/ATAAGCT	ATAAGCT/ATAAGCT	ATAAGCT/A	ATAAGCT/A	ATAAGCT/ATAAGCT	A/A	ATAAGCT/ATAAGCT	NA	ATAAGCT/ATAAGCT	ATAAGCT/ATAAGCT	ATAAGCT/ATAAGCT	ATAAGCT/ATAAGCT	ATAAGCT/A	ATAAGCT/A	ATAAGCT/ATAAGCT	ATAAGCT/ATAAGCT	ATAAGCT/ATAAGCT	A/A	A/A	ATAAGCT/A	ATAAGCT/A	NA	ATAAGCT/ATAAGCT	ATAAGCT/A	A/A	ATAAGCT/ATAAGCT	ATAAGCT/A	NA	ATAAGCT/A	A/A	ATAAGCT/ATAAGCT
557	contig_149	2514469	ACTGAAAGTGTGGGTATTAATGGGGATTATAGTTGGGTTGTTCATCATAATCATTCTTGTGGTGTTATCAGTATGTCTCAGTCTAAGAAAGAAATCCAGAAGAGTCGATAGCAAGCTTCCGCTCAGCCATATGTTATCTGTTTCAGAAGA	G	T	ATCAAAGAAATCAAAGTTGATCAAGTTTCAGCGAACAATCATCCTCAAAATGGTACTTTTATGAGTTTGAATGACAAATTCGCTGACCGGGACTCTGAAAAGGTTTCGATCCAAACAAACTATGGGGACAATAGCAGCCAATCAGGCTCA	TRINITY_GG_604_c238_g1_i1	0.490000	21.5	25	0.672996	0.243691	0.294232	0.678139	0.397721	0.202071	T/T	T/T	G/G	G/G	G/G	T/T	T/T	T/T	T/T	T/T	G/G	G/T	T/T	T/T	T/T	T/T	T/T	T/T	G/G	T/T	T/T	T/T	T/T	G/G	G/G	G/G	T/T	G/T	G/T	G/G	T/T	T/T	T/T
558	contig_149	2527605	CTAAAATACTTAATAATCTATAAGATAAGTTTAGCAATTAATTTTATTGGTTGCTATGTGTTACTCTCTTTTTATTTGTTACTTTCAACTAATTCACATATATTAAAAAATTGTTTTTTTAACCTGTGCAATATTGCACATGATAAGAAT	C	T	CTAAAGTGGAAAGAATGAAAGGTAATAAATACACATTAAAACATAATTCAATTAAATTTTGTTTTTTCTCATAAAAAAACTTATGATTTAAGAAGCTTAACCGTTGCAATATTGCACAGGTTAAAAAATTCCATTAAAAAAAGTAGTTAA	none	0.508000	5.62088	12	0.6125	0.042295	0.396507	0.109828	0.272122	0.054686	NA	T/T	C/C	C/C	C/C	T/T	T/T	T/T	T/T	T/T	C/C	T/T	T/T	T/T	C/T	T/T	T/T	T/T	C/C	T/T	T/T	T/T	T/T	C/C	C/C	C/C	T/T	T/T	C/T	C/C	T/T	NA	T/T
559	contig_149	2537076	CTTGGGCAGAAGTTCTAAAAGCAAGATTAGGAGTGGTAGATAATTGTTATATAGCCTCCTCTGATGAAAAAAATTCTGTCTCAGTCTTCTTGGTGAAAACAAATCTGTCAATTTTGCAATGTTTATAAGTTAAATTGATTCTTGCCAGGT	T	TA	AAAAAAAATAAGTTGGTAATGATGTTCTAACTTATTTTTGAGAAGATCTTTGGGTAGGAGAGCGACCCCTTCAATTTTCTTTCCCAAGGCTTTACCAAATCTCCTAGAATAAGCTTAGTAACATTGCCAGTGTCGGAAAGTTTAATGAAT	none	0.458000	7.08466	49	0.5725	0.262311	0.270754	0.365982	0.666484	0.179658	TA/TA	TA/TA	T/T	T/T	T/T	T/TA	T/TA	T/TA	NA	TA/TA	T/T	TA/TA	TA/TA	T/TA	TA/TA	TA/TA	T/TA	T/TA	T/T	T/TA	TA/TA	T/TA	T/TA	T/T	T/T	T/T	TA/TA	TA/TA	T/TA	T/T	T/TA	TA/TA	T/TA
560	contig_149	2585362	GATGCTTTCTTATTTATGCTTTGTTGCTTGATACTATTCTCTCAATCAATGGAAAGAAAGTTTATTGCTTGTTTCTATGTAATACACAACTTTTGTTGTAGTCCGAATGAAGCTTATTATATTGATTTTGGGTAGCGCAAAATTTTGAGC	C	T	CATATGTTTTCAATTTAATAATCGACCTTTGAGACCCTAAAGGAAAACAACAAACACTAACATAGATGTGTGGAACGTAAAAATAAAAGTATAACGGCGAGTAAGAAGAAAACGTTTGATCGAGTACAAGGAAAATATAAATAAAAAGGT	none	0.526000	8.93122	15	0.637584	0.353946	0.168061	0.255823	0.090604	0.243452	T/T	T/T	C/C	C/C	C/C	T/T	T/T	C/T	T/T	T/T	C/C	T/T	T/T	T/T	T/T	T/T	T/T	T/T	C/C	T/T	T/T	T/T	T/T	C/C	C/C	T/T	T/T	T/T	C/T	C/C	T/T	T/T	T/T
561	contig_1491	138002	CTGGTTAGAAAATTCAAATTTTAATTCCAAAACCTTGATATTCGAATATACATCAAAATAGACTTTTCCAAGTAAAAGTCAAGTTTATGTGAGTTTCCCATTTAAGCTTCCAAAATGCAATGTGACCCTAATTAACCTATTCCTATGATT	G	C	AAATGAGTAGAAATAGTTCCATATGAGTTAGAAACATACAATAGGATCATTGAAATGTTGTGTTATGTGTTATGACCTAAATGTTGAATATTTTGATTGATGATTAATGTAATTAAGATGTGATGAATGATGAGTGTTGGAGCATGTCGA	none	0.153000	9.98942	30	0.642229	0.034052	0.144126	0.829097	0.338560	0.192705	G/G	G/G	G/G	G/G	G/G	G/C	C/C	G/G	C/C	NA	G/G	G/G	G/C	G/G	G/G	G/C	G/C	C/C	G/G	G/C	C/C	G/C	G/G	G/G	G/G	G/G	G/C	G/C	G/G	G/G	G/G	C/C	G/G
562	contig_150	38689	AATCTTTGAGAAGTAATATTGATAATAAATCAATATTAAAATAGACATACAAAAGATAAAATGAGTCATAAAATACAAAGAAAAACAATTCTCATATATAATCCTAAAACTTTTATAAACTTGGTTTTATATACATATATGCTTTTGTAA	A	T	ATTGATTTTAACTAAAACTAAATTTAAAGTAAAATGATTAATGGTTAAAATCTTTTTTCCTCAAATTGTAAACTCAATTAAAATATAGTGTAAGATTCTCATTTTCTTGGAAGCTTAAAAAGTTATCTTATGGATGATTTATGGCTCGTT	none	0.111000	6.66667	6	0.8	0.209606	0.937696	0.983827	0.485025	0.542044	A/A	A/A	A/A	A/A	A/A	A/A	T/T	A/A	T/T	A/A	A/A	A/A	T/T	A/A	A/A	A/A	A/A	A/T	A/A	A/A	A/A	T/T	A/A	A/A	A/A	A/A	A/A	A/A	A/A	A/A	A/A	T/T	A/A
563	contig_150	102789	CTACTTTTCAAGTTTAGAATGGGATAATATAGTCAATGCTGGCACTTCAGATGATGTATTAATTGAGTTTTACAGGTATGATTATATGTTTTCCTCAAGGAATTAGTTTATTTAAGAAGAGTGATTGTGATTCAGATTTAGGGACCATTT	G	A	GAAGTCTATATGGAAGCTTATTTGAGTTTCTGAAAATTATTTATAACCTTTCCGCAAAGTCTTTTTAGCTTATTTCAGTTGCACTCGTGGCCATGCATATGATAAGTTGTCGTGTGATGAATATTTATTGCATAAGTGCTTAATGGAGTT	TRINITY_GG_1150_c20_g1_i5;TRINITY_GG_1150_c20_g1_i10	0.113000	21.5393	6	0.757764	0.307191	0.940002	0.771849	0.479310	0.581848	G/G	G/G	G/G	G/G	G/G	G/G	A/A	G/G	A/A	G/G	G/G	G/G	A/A	G/G	G/G	G/G	G/G	G/A	G/G	G/G	G/G	A/A	G/G	G/G	G/G	G/G	G/G	G/G	G/G	G/G	G/G	A/A	G/G
564	contig_150	172316	TTGTTGCTGCCAATTGAATCTTGACGTTTTGAGGTCTGTGTAGTGGGAATAAAATTCAGAAAGGTAGTCCTTTCATATTGCGTGCCGATGAGTATGAGATGGAGGACTCAGAGAGTGAGGATGAAGACGACAAAGCTTTGGTAGTTTCTG	G	T	CAAACGGTTTACTTGTGATGAACTTTATTTGAGGTGCCTACTTCTTGAACCCTACGTTTTTTTTCCCTCCATATATTTTGAATAATGAAAATGTTAATTTTGAACCTTTTCAATTGATGTTATCTTCATACTGGGTGTATTGAGAGTCGA	TRINITY_GG_1150_c55_g1_i2;TRINITY_GG_1150_c55_g1_i1	0.352000	21.5885	50	0.691812	0.474029	0.715258	0.290485	0.558975	0.618773	G/T	G/T	G/T	G/T	G/G	G/T	G/G	T/T	G/G	T/T	T/T	G/T	G/G	G/G	G/G	T/T	T/T	G/G	G/G	G/T	T/T	G/G	G/G	G/T	G/G	G/G	G/T	G/T	G/G	G/G	G/G	G/G	G/T
565	contig_150	262015	AAATCTCTCTTATTAATTTTAAGAAATCACAAATTATCTTACCAATACTCTATCAATAATATTATATATCTCTTTTTGTTATTTAACATAGTTCACTAGTTATTAAGCTTGTTTTGCCAAATAATTTTTGTTTATAATATAACTACACAA	C	G	TATAATCACATAACTTATCTAACTTCAGAGTTAAAAATTTTCGTCTTATTTTTTAAATATCCTAAGTAAACCATCACTTTTTTTTTGGGTCAATATTTTTTGTACAGCTCTCTGTCTCGTCACCGTTCTGTACAGCTTCTCCTCTCCTTC	TRINITY_GG_1150_c133_g1_i1	0.120000	5.11475	3	0.714286	0.140399	0.518995	0.926021	0.053102	0.405426	C/C	C/C	C/C	C/C	C/C	C/C	G/G	C/C	G/G	C/C	C/C	C/C	C/C	C/C	C/C	C/C	C/C	C/G	C/C	C/C	C/C	NA	C/C	C/C	C/C	C/C	NA	C/C	C/C	C/C	C/C	G/G	C/C
566	contig_150	348604	AGATCATAGATCGGTGGCGAAATCGGAATCGCAGACCCGCGGTGACTTTTCGGGGTGAAGTAAAGGCAAAAGTAACGCGTCCGTTAGTTTTGTTGCGACTGTTTGGTCGGTGGGCAAGTTGGAAGGAGTTCCTCCGCGTGGGGATATAAA	T	G	GGTTAAGCAAAGACGGCTAGTACCACATTCCTCTCCGGCGAGAAACGCACCGTAATACGCTAAGCTTCAAGTGATTCTCCTCGTGTATTCCCAGTTTTGTCTTCCCTGATACGTGCATAAATCGCAAATGCAACTCGACACAAGTTTTTT	TRINITY_GG_1150_c31_g1_i1	0.625000	39.4688	15	0.60708	0.030001	0.876841	0.134980	0.254749	0.038102	T/T	G/G	G/G	G/G	T/T	G/G	G/G	G/G	G/G	G/G	T/T	T/G	G/G	G/G	T/G	G/G	G/G	G/G	G/G	G/G	G/G	G/G	G/G	G/G	G/G	T/T	G/G	G/G	G/G	T/T	G/G	G/G	G/G
567	contig_150	351916	ATCGATATGAACCTGGACAAATTCACCAACCAAGTTTCATCTAGTATGATATGTATTGGCTCTGAAGTTGGAGATGTTTTTGAAAGCATAAAATTGACCAGATTTGCGTTCGGAGTCGTATTTGGAGGCATTTATTAATCTGATCCTGTT	G	C	CAGAAAAAAGATTTGATCAAATCTAGATTTGGATGCTCAATCTTCGTTGATGTGCAAGCTTCCAAGCGACTATAAAAACTCTGATTTTCATCTCTCCCAGTGAGCGAATCTAATTTTAGTGATTGTATCTTTGATTCTGTTGTATCACTT	none	0.576000	10.0316	42	0.629032	0.003353	0.383210	0.293568	0.288217	0.002396	G/G	C/C	C/C	C/C	G/C	C/C	C/C	C/C	C/C	C/C	G/G	C/C	C/C	C/C	C/C	C/C	C/C	C/C	C/C	C/C	C/C	C/C	C/C	C/C	G/C	G/G	G/C	C/C	C/C	G/G	G/C	C/C	G/C
568	contig_150	356621	TGTTGAGGGTATGTTGCCCTAGCAGCTTTCCACATTATCTCTTTAAGTTGCTTGACTGGGAATCTTTTTCTGAAGTTGCTGTAAAGGTGCCTGACACAGAACCTCTGGTTAACACCTGGTAGCAACTCATCAATTGCAGGTAACAGTCCC	T	C	GTACAAAAAAATACAATATATAAGCTTTTCAGATTCATCCTAGATTATGACTCAGGCAATGTAACAAGAATATAAAATACCTTCTGTTGGTCTGACATAAACGTATAAGACTTGCAAACTGGAACTCCTCCAAGGTCTGCAACAAGCAAC	none	0.571000	12.1885	51	0.621392	0.012632	0.880280	0.035020	0.017941	0.036891	T/T	C/C	T/C	C/C	T/T	T/C	C/C	T/C	C/C	C/C	T/T	C/C	C/C	C/C	C/C	T/C	C/C	C/C	C/C	C/C	C/C	C/C	C/C	T/C	T/C	T/C	T/C	C/C	T/C	T/T	T/C	C/C	C/C
569	contig_150	366688	AAGATAACAACATGGAATCATCAAAACCTGAAAGCAACAAAACGTTGGAACTCCAATTGGCAGAGAAAGATGCTTTATTGGAAAAATTTAGGAAAGAAGAGGAAAGTCTTGGATCATCTGAGAGCAATGCAATGACCTTGAATTCTGACT	G	A	CAAAAGGAAAATTCAAGAATTGGAAGCAGAACTAGACAAGAGAAAAGAATCAGAAGCGAATCTTTTTGACACTTTGGTGATGCAAACAAAACAGCTAGAACAGAACAAGATTCTGCTTGAAGAGTCAAAGCTTGAGATATCTTCTCTTGA	none	0.503000	18.0312	30	0.611345	0.116026	0.666706	0.079599	0.474106	0.168391	G/G	A/A	A/A	G/A	G/G	A/A	A/A	A/A	A/A	A/A	G/G	A/A	A/A	G/G	A/A	A/A	A/A	G/A	G/A	A/A	A/A	A/A	A/A	A/A	G/G	G/G	G/A	A/A	G/G	G/G	A/A	A/A	G/A
570	contig_150	835332	GCTATCTAGACATGCACTAACTCCGCTGTTTTTTCCATAATAAGCTTGAGCTCAATATGTTGAGATAATTAATGTCACGTAAGTGTTTGATTTTTGACTTAAATGGCACCTCCTCTACCCATTCTTAATTGTTGACACTGAATAATTTTA	C	A	ACCACCAAATTAAACAGTAGCTTAAACATATCACATGATCCTGTTAACTACGCACATGCAAATGCAAGGTATTGTAAAGCTCCAGCTTGATGGCAGGAATCAAATACAATTTGGTTCCTACCTATAAGACGCCTTGATCTTTTAAAAAGT	none	0.0610000	6.82979	16	0.743802	0.750685	0.382426	0.462067	0.357849	0.880486	C/C	C/C	C/C	C/C	C/C	C/C	C/C	C/C	C/C	NA	C/C	C/C	C/C	C/A	A/A	C/C	C/C	C/A	C/C	C/C	C/C	C/C	C/C	C/C	C/C	C/C	C/C	C/C	C/C	C/C	C/A	C/C	C/A
571	contig_150	1332922	ACGCAGAAGTAGTTGGCTTAGTAGACAAGAGAGAAGGAATTTACAATTTCTGATTTATAGTGTGAATTCAGAATTTCTCCTTTTAATAAAAAAAATACCCGCTGGAATGTTAAGGTAGCTAAACACACTCTTAATTTTTAAGGATGGCCG	T	A	GAGTTTTTAAATGTTAAGGTAGCTAGATGATGACAAAGCTTGAACAATCTGAATTGAGGGTAAATGGTCAACGGCCCTTCCTTCTGGATGCAATATCCATCACATGGAAACATCAACGTAACTTGAGCTAGCCTTCTATGGAAACCGCTT	none	0.0970000	10.5445	9	0.697368	0.959131	0.402667	0.292565	0.624500	0.991394	T/T	T/T	T/T	T/T	T/T	A/A	T/T	T/A	T/T	T/T	T/T	T/T	T/T	T/T	T/T	T/A	A/A	T/T	T/T	T/A	A/A	T/T	T/T	T/T	T/T	T/T	A/A	A/A	T/T	T/T	T/T	T/T	T/T
572	contig_150	1427452	TTCGAACATATGGATTTAACGCCAGAAAAACAAAATTACATTCCCCTGGGAAGAATCATAAAATAAAGGAATGGAATAGTAGTAAATAATGAAATAATGCTATAAATTTCGAAGCCAAAGCTTAAATATGACTCGATCCAATTAACAAAT	G	A	TACGTATAACAATTAGAAAGAGTTTGATTTGTACCTCCGAACCATCTGATCTCTGGACAAATTTATTCTCCAAATTCTCTGTTGATGTGTGTGGCTTAGCATCCATGAGGCTGTTTAAATGAGTTCCAAAGCTCCCATTGGTAAATAAAT	none	0.0760000	7.31771	3	0.678571	0.109024	0.851496	0.819749	0.021777	0.461653	A/A	G/G	G/G	G/G	G/G	G/G	G/G	G/G	G/G	G/G	G/G	G/G	G/G	G/G	A/A	G/G	G/G	G/A	G/G	G/G	G/G	G/G	G/G	A/A	G/G	G/G	G/G	G/G	G/G	G/G	A/A	G/G	G/G
573	contig_150	1942194	TAAAGAAATAAAGAATATAATTTTTTTATATATTAAATTATTACTGTTATTATTATTATAAATGAGTTGTTCACAAATTCTTAATGTCAAGCTTGTAAGGCTTGCATTTAGTTCATTAAAACATTTGAACCCAACTTAAAATTTAAGTTT	A	G	TTTGTTTAGTTAAATGAACAAATTTTAGCGAGCATTTGACGAGTCCAATAGGATAAGATTTTTGTTGATTTTGGCAATACGTGGTAGGTTTATCACTTGAATTATTATTGGAATGATGTGATGAGATTTGGCACATCTCATTTGAGATTG	none	0.815000	10.5556	8	0.764045	0.166008	0.159938	0.321782	0.264667	0.556494	G/G	G/G	G/G	G/G	G/G	G/G	G/G	G/G	A/G	G/G	G/G	G/G	G/G	G/G	G/G	G/G	G/G	G/G	G/G	G/G	G/G	G/G	G/G	G/G	G/G	G/G	G/G	G/G	G/G	A/G	G/G	G/G	G/G
574	contig_150	1962330	TTCTGTAGAAGATTTGTTGCTTACTTAGTGGCTTTACATTTTGACAGGTAAACCTCCAACCTATACCGGTCACCCACAAAAATTGAACAGCTACGTTTATTTCTCTTTGCTGAGGATCACATTCAATAAAAGGGAAGGTCCTTAAGGTGT	A	G	TTTGGTAACACTAGCTTATAACTTATTGAGGAGCTTATAACTTATAGCTTATAGTTTATTGCCAAGTGAAGGTGTTTGGTAACTATAAGCTTTTAGCTTATAGCTTTTACAAGCTAGCTTTCATTAGCTAGCTTATAAAAAGCTACTTGA	TRINITY_GG_1150_c101_g1_i1	0.490000	12.5104	53	0.626703	0.088900	0.360055	0.953593	0.370906	0.050064	G/G	A/G	A/G	G/G	A/G	A/A	A/G	G/G	A/G	G/G	G/G	G/G	A/G	A/G	G/G	A/A	A/A	A/G	A/G	A/A	A/A	A/G	G/G	A/G	G/G	G/G	A/A	A/A	G/G	A/G	A/G	G/G	G/G
575	contig_150	2045022	AAATGGATTTGACTTAGTAAAAACGTATTAAGTCTTTAAGGTAAGAGAATGTATATGAAGATTTTCCATGAAGAGATTCTCGACTCGAATCCTTGCTAAAAGTATTTCTTTGTAAAAGAGATTTACCTTATGTTGCTCTAACTTCCGAAA	C	T	TAGTAAATCCTCTCTCTACAGTTTTCTAAAAAAATGGAATATGCCACAAAACCCTCGAAGCTTCTCTTTGCAAACAAATTATAACTATAATAATTGAGAAATTCCATCCCCTTTTGGATGGGCCAACGGTTCGGTTCTATAGGAAAAGGT	none	0.349000	10.9792	17	0.814607	0.246151	0.935540	0.361554	0.005967	0.286682	T/T	C/C	C/C	T/T	C/C	C/C	T/T	C/T	T/T	T/T	T/T	C/C	T/T	C/C	T/T	C/C	C/C	T/T	C/C	C/C	C/C	T/T	T/T	C/C	C/C	T/T	C/C	C/C	T/T	T/T	C/T	T/T	C/C
576	contig_150	2113221	TCCCTGTATTTTGTACTCTAGCAACTTCAACGTTTTGTTCATGAACTGCTTCTTTGTATTTTAAATACATTAATTGAATTTTGATTTTTGATATTGTAAGATTGGATGCCAACTTTAATTGTTTTGCAGAACAATCATCTCAAACGGGGA	A	G	ATTTTGAAGTGCAAAGCTTTCAATCGACACATTGATGATTCTAAGTTGTCTAACAGGAATAACGACTCAGCGACTAACATTGAGGTCATAATTAACATTTAGGTTCGAGATAGAATTTTAGTGTCCTTGGTCTACGTATGCCTATTTTAG	none	0.568000	7.68063	0	NA	0.669805	0.509454	0.631594	0.087951	0.837862	A/A	NA	NA	A/A	NA	NA	A/A	NA	A/A	A/A	A/A	NA	A/A	NA	A/A	NA	NA	A/A	NA	NA	NA	A/A	NA	NA	NA	A/A	NA	NA	A/A	A/A	A/A	A/A	NA
577	contig_150	2113222	CCCTGTATTTTGTACTCTAGCAACTTCAACGTTTTGTTCATGAACTGCTTCTTTGTATTTTAAATACATTAATTGAATTTTGATTTTTGATATTGTAAGATTGGATGCCAACTTTAATTGTTTTGCAGAACAATCATCTCAAACGGGGAA	A	G	TTTTGAAGTGCAAAGCTTTCAATCGACACATTGATGATTCTAAGTTGTCTAACAGGAATAACGACTCAGCGACTAACATTGAGGTCATAATTAACATTTAGGTTCGAGATAGAATTTTAGTGTCCTTGGTCTACGTATGCCTATTTTAGG	none	0.568000	7.68063	0	NA	0.669805	0.509454	0.631594	0.087951	0.837862	A/A	NA	NA	A/A	NA	NA	A/A	NA	A/A	A/A	A/A	NA	A/A	NA	A/A	NA	NA	A/A	NA	NA	NA	A/A	NA	NA	NA	A/A	NA	NA	A/A	A/A	A/A	A/A	NA
578	contig_150	2546726	TTTGGCGAAGACAATTTCTTGGCGTTTAAAAAAAATGTAAGGAACACTAAGAAAAGAACACTTAAAAAAGACAAATTACAGATTCAAGCATTAATTTCACTTTTCACATGATTCAAGCTTCCCTTTTTGAGTGTGAGTGGCTACAGGTTG	C	A	TAGTTGATACCAGTTAGGACATTATTAAATCCAACCTTTAAAATCCACAATTTCCATGGAGAAAATAATCTGGCAGAATTTTATTATCTGAATAAACAAACATGTTACTTAAGAGGAAAAACATAAGAAAAATAAGAGATCTTATTAATA	none	0.0680000	7.49215	3	0.5625	0.794241	0.552415	0.137126	0.205393	0.560845	C/C	C/C	A/A	C/C	C/C	C/C	C/C	C/C	C/C	C/C	C/C	C/C	C/C	C/C	A/A	C/C	C/C	C/C	A/A	C/C	C/C	C/C	C/C	C/C	C/A	C/C	C/C	C/C	C/C	C/C	C/A	C/C	C/C
579	contig_150	2547163	CTTTGAAGGGCCAGCAGCATGAAGAAGCTTACAAGCTTCCCGACCATCTCCTTCAGATTGAATCCTGAACTAAGTATGACATTTGATTATTAAGAAGGTAAAACAGACATATTGTGGAGATGCACAAATAGAATAAATAGGCAAAAATCC	A	G	ACACAACCAGTAGTGATAACTGAGAGAAAAATAAACAGTTATAGAACTTACCTGTAGAAAATATGCTTTCAATTATTTGTTACCTTCTAAATAAGAGAATAATCTGTGGGTGTGTGAAGTTGGCTCTAAACACAGTTAATTCCATGAATG	TRINITY_GG_1143_c24_g1_i2	0.0600000	10.1414	10	0.536082	0.589080	0.409434	0.061987	0.612959	0.585396	A/A	A/A	G/G	A/A	A/A	A/A	A/A	A/A	A/A	A/A	A/A	A/A	A/A	A/A	G/G	A/A	A/A	A/A	A/G	A/A	A/A	A/A	A/A	A/A	A/G	A/A	A/A	A/A	A/A	A/A	A/G	A/A	A/A
580	contig_1501	56198	AAATATTCTCCTTAAACAAGTGGTCTTAAGTTGAGTCTTTGTGGATAGAAAAGATTCATTAGGAGAACTAGCGTCACCATAATGTGAATATTCCGTACTCGAGATTGTCTATGCTACTAGATAAAATAAAAAAAACTAATCAAAATACAT	C	T	TCCTTATAGTTTCAGATTTTTTATTACTAGCTAATAAGTAGCTAATAATACTATACTTTTTTTTTCGTGAGTAAAAGCTTCTTTTTTTTTTGGTTTAAGATTAATACTAACTTTCTTTCTAATCCTTTCATGGGCCAAAATTTATTGTGA	none	0.176000	6.79459	13	0.686275	0.697304	0.676317	0.147877	0.320907	0.618694	C/C	C/C	C/C	C/C	C/C	C/C	T/T	C/C	T/T	C/C	C/C	C/C	C/T	C/C	C/C	C/C	C/C	C/C	C/C	C/C	C/C	T/T	C/C	C/C	C/C	C/C	C/C	C/C	C/T	C/C	C/C	T/T	C/C
581	contig_1510	12194	CTCATTTGGTTGTAGATTCCTTTGATTCTGGCTATATATGTTTTTCGTGTTGGCTTTTACCAATTTCTTATTGACCAAGTATTCAAACTGTGTGCATTTTCTTCTTCTTCATTATCTACAATTTATGAAAATTGGGGCTTAAAAACCCTA	C	T	GTGTTGAAAACTTAGCTTGCAGTCATTTATTCTCGCAAACATTTTCAAGCTTTAGGAAACAAGTAGGCAGGGACTACCCCTTTTCTTGGATCTTTACTTCTTGCTTTGAGTTGGAGCTTCTTAAATCCTTTGGGAATGTTCCCGATGTCG	none	0.0730000	13.0938	7	0.653846	0.948021	0.703272	0.983244	0.862042	0.703745	C/C	C/C	C/C	C/C	C/C	C/C	C/C	C/C	C/C	C/C	C/C	C/C	C/C	C/C	C/C	C/C	C/C	C/C	C/C	C/C	C/C	C/C	C/C	C/C	C/C	C/C	C/C	C/C	C/C	C/C	C/C	C/C	C/C
582	contig_1510	46603	TTTTTGCTGCTGCAAAATTCTATAACATATGGTTAAGTTGATTAAATGCAAAACATATTGCGAATGAGATTAATAATTATGAGAAACCGAATGTTCCTGTGAAGACTGGGCAAGTTAAAAAAGCTTATTATATATATATAGGTGGGGATC	C	T	ACTTACTCCAAGAATAATTCTTGGCACTTACTCCACTTAATATCTTTTTACCCACTTAAAATTTCATTAATCTAACCGTTGAATTACATAATGCTATCATCATAATTGTGTATATCAAATTTTAAAAAAAATCAACATCTCTAGATATGT	none	0.103000	9.19577	2	0.571429	0.829368	0.361628	0.750757	0.463382	0.831310	C/C	C/C	C/C	C/C	T/T	C/C	C/C	C/C	C/C	C/C	C/C	C/C	C/C	C/C	C/C	C/C	C/C	C/C	C/C	C/C	C/C	C/C	C/C	C/C	C/C	C/C	C/C	C/C	C/C	C/C	C/C	C/C	C/C
583	contig_1510	99714	GGACTATGTTTCAAAGAAAGAAGTCCAAGATTATGAAGTGCATTAAGGCCCAATCCTTTGTCCAACATGGCGCCACCTTTTTGGAATTTTTAGTAGTATTTTTTAAGTTAAAATAAAGCTCAATCCTTTGTCCAAAATTGAGTCTTGATT	G	A	ATCAACTAATGGACTTAATTTCTAGTTTTTGTTTAATTTGTAATAAAACCCAAATAGGATGACAAAAAGATGATGTCATCCTGATGATATCATCATTCATAGGCCCCACTTTTGAAGCTTTTGGAGTGCCTCAGTCGTCTTCATAATTGG	none	0.104000	10.7708	2	0.444444	0.630360	0.389022	0.549722	0.843636	0.677667	G/G	G/G	G/G	G/G	A/A	G/G	G/G	G/G	G/G	G/G	G/G	G/G	G/G	G/G	G/G	G/G	G/G	G/G	G/G	G/G	G/G	G/G	G/G	G/G	G/G	G/G	G/G	G/G	G/G	G/G	G/G	G/G	G/G
584	contig_1510	106213	CTAAAATATTTATGGTTGTCGCTTTTTTGAATATATTAATTTTTTGTTTTTTCGAATATCATCCTACACTATTACTAGTTAGAAGACTAGTCCCTCACATATAAATAAGCTTGCCCTTCCAACTAGTATTATCGTCGGGGTTCGAATGGT	G	A	GTTCTCCTCTTAAGTCTTAATATACTTTTATCTCTACACCAGCATCGCAGTTTGTAATACTAAAATATTAGTATATAAACTAGTATCAAACCATGCCTATGCACGGGGTTTATTTGTTTTGCATCAAGTACAAAAAGTTGTACTTCAAAT	none	0.0570000	9.63542	3	0.772727	0.974693	0.955081	0.762289	0.822189	0.937067	G/G	G/G	G/G	G/G	G/G	G/G	G/G	G/G	G/G	G/G	G/G	G/G	G/G	G/G	G/G	G/G	G/G	G/G	G/G	G/G	G/G	G/G	G/G	G/G	G/G	G/G	G/G	G/G	G/G	G/G	G/G	G/G	G/G
585	contig_1510	123117	TAAAAAGACACTGACAAAAGGCAAAAACGGTGAACCCTAATGGCCGTTACAACGGAGACGGAAGTCAAACTTAGTCAACGTTAGGGTTTACAGTTGCTTACCATGATTGAACGAGAAGCTTTAGGCACCACGATCGATCTGTTTCTGACA	G	A	CAACGTAAGCACATAGATCCTTGGGTTTCTTCGAAGGACCAAAAATGGCGTTTTTCTCTGGTGCTTGGGGGAGAAGAATGAAGACTCAAACAAAGGGAGAGGGATGGTTTTGAAACGGGCTGGATGAGAATCACTAGGGCAAACACATGT	none	0.0520000	14.6406	7	0.6875	0.524336	0.503060	0.953243	0.703771	0.606090	G/G	G/G	G/G	G/G	G/G	G/G	G/G	G/G	G/G	G/G	G/G	G/G	G/G	G/G	G/G	G/G	G/G	G/G	G/G	G/G	G/G	G/G	G/G	G/G	G/G	G/G	G/G	G/G	G/G	G/G	G/G	G/G	G/G
586	contig_1510	128644	ACAATGTAAGGGTTAAACCAGACACAAATAGTCAGTTGTATAACCAAATATTTTCCCCTAATCTACCCTTAAACTCACCTCGTGAAGTAGGATAAGCAAAAACCAAAGCTTGTTGATGGAGTTGTCGGAGATATTAACCAACTGAAGGGC	A	G	AAATTTCACGGTCGATTGGTTACAGGAAGCATGCGGTCTTCCATCAGGGAAGGGGTTGCATTTTGAAAATTTGGAAGATATTGAAGATATCAGTGAGGAAAGGCTAGTGAAAAGGTTTCTGAACACATTTTCAAGAGCTTTTTTTTTATC	none	0.0920000	8.62105	14	0.457516	0.440573	0.304155	0.167469	0.589339	0.409930	A/A	A/A	A/A	A/A	G/G	A/A	A/A	A/A	A/A	A/A	A/A	A/A	A/A	A/A	A/A	A/A	A/A	A/A	A/A	NA	A/A	A/A	A/A	A/A	A/A	A/A	A/A	A/A	A/A	A/G	A/G	A/A	A/A
587	contig_152	127215	TTGGTCTTCGGGCTACACTGCTCCAAGCTTCGGTGGCCACAAGGATAGGGAGTGGTACTTGCAAAGTCATTATAATGCCAAATTGAGATGAACTTGAGAAGAAGGCTTATAAGGTGAAAAAATATATGTTGCTTTGGATTGTCCTTTGGT	C	T	TTGTATAGTAATATTAGGTAGTTAAGGTGATGAGAGTGTCTCTCCTGATTTGGGCTCAAGCCTCAATTCTTAAAAAACGATCTCCGTACAATCTAGAAAAAAGGTGGGGACCAGCGTGTCGGGCATGCACTCCTTTTGCACTTTTTGCCC	none	0.0990000	29.8229	14	0.721448	0.297899	0.599666	0.719697	0.149093	0.552220	C/C	C/C	C/C	C/C	C/C	C/C	C/C	C/C	C/C	C/C	C/C	C/C	C/C	C/C	C/C	C/C	C/C	C/C	C/C	C/C	C/C	C/C	T/T	C/C	C/C	C/C	C/T	C/C	C/C	C/C	C/C	C/C	C/C
588	contig_152	156164	ATGTTATCTGTTTTGATAAATAATTACAAAATGCCACATTGATTTTCACTTTTTCATCATTGAAAAAATTCTAAGGCATAAATATGTCATTCATACCCCCTATGTGTTTTTAAGTACACAGAAGCTGGTCAAAACACACCGATAAGTACA	C	G	TAATCAATGCAAGCTTTACCTTGTCATATACTGGAATAAAATAGTATCCATTTGGAGCACATTGTGTTCTATCTTTTACTAGTCCATCCACTGTTTGTAGCTCAACCTAAAAAAATGGATCAATAAAATGCTGTTAAGTACAATTTGAAC	none	0.323000	12.8646	62	0.581569	0.839550	0.970030	0.902115	0.759027	0.536924	C/C	C/C	C/G	C/C	C/C	C/C	C/G	C/C	C/G	G/G	G/G	C/G	C/G	C/C	G/G	C/C	C/G	G/G	C/C	C/C	C/C	C/G	C/G	C/G	C/G	C/C	C/C	C/C	C/C	C/C	C/G	G/G	C/C
589	contig_152	308445	TGCAAGTGTCCTACTCCATGCAGGTGTGGCCTTCTTGCCACCATTCCCAAATATCATGATTCAGACTACATAATTCGTCTTCTGCGTGGCCTGAATGATCAGTTTTCTGTGGTTAAATCCTATATTATGAAGCTTGATCCCTTACCTGAT	G	T	TGGATCGTATTTTCTCTCTTTTGGTTCAACAGGAAAGACAGATGCAGTTGATGATACGCAAATACTAAACAATTTGAATATGGTTCAAACCACACAAAAGGGATATGGCAGAGGTAAACCTTCCAATTCCTCCAAATTTCAACCCGGTAG	none	0.0640000	17.6298	5	0.875	0.232555	0.033709	0.739457	0.599549	0.129543	G/G	G/G	G/G	G/T	G/G	G/G	G/G	NA	G/G	NA	NA	G/G	G/G	G/G	G/G	G/G	G/G	T/T	G/G	G/G	G/G	G/G	G/G	G/G	G/G	G/G	G/G	G/G	G/G	G/G	G/G	G/G	G/G
590	contig_152	364593	AACTCTAATTAAACAAAAACAAAAGGTAAAAATATTGGGACCCTAACTTTCAATATTCAAGTTGCTAAATTCATGTTATCAATTTAGTATTGAGACATTTAATATATTCGAAGCTTAATTGTAGTTTTGGTCCCTTAATTTTATTAATTG	G	T	ACGATTTTGGTCCTCCAACTTTCAATTGGACGATTTTAGTCCCTCAACTTTTTCAATGGTGTGATTTTGATCCTCCAACTTTTAATTGTGTGATTTTAGTCCTCCAAATTTATCTATTATATGATTTTAGACCTATCAACTTTATCAAAT	none	0.924000	5.9209	3	0.705882	0.045758	0.157726	0.497194	0.668227	0.095742	T/T	T/T	T/T	T/T	T/T	T/T	T/T	T/T	T/T	T/T	G/G	NA	T/T	T/T	T/T	T/T	T/T	T/T	T/T	T/T	T/T	T/T	T/T	T/T	T/T	T/T	NA	T/T	T/T	G/G	T/T	T/T	T/T
591	contig_152	397207	TGTGGGTCAGAATGGGATTGAGATTTCTCACTGACAATTCGCACACGATACCCTCATCATGGGTGAGTCTTCGTGGTCTAACATCTGGGCCGTGAAAGCAATTTTTAATCTCTTTGAGTTGATGTTCGGCTTGAACGTGAATTATCATAA	G	C	TGTGTACTTGTCTCATTTAATAATACGACACAGTGGACGAATGGTGCTGCATCTGCTTTGAATTGCAAATCGGGGTCTTATCCTTTCATCGATTTGGGACTCCCGATTGGAGGAGATCACAGGAAAAAGCTTTTTGGTCGCCTGTCATTG	none	0.219000	19.1615	9	0.70068	0.120760	0.600962	0.940665	0.309247	0.383461	G/G	G/G	G/G	G/G	G/G	G/G	C/C	C/C	C/C	C/C	G/G	G/G	C/C	C/C	G/G	G/G	C/C	G/G	G/G	G/G	G/G	C/C	G/G	C/C	C/C	G/G	G/G	G/G	G/G	G/G	G/G	C/C	G/G
592	contig_152	524251	CAGTTAAAATATTGCATGTAGCTCTGAGACAAAACATGACGAAGCAAAGAAGTGAAGATTGTACACTTAGTTCTCTTATTGCTGTTATTTTTGCGAAGCTTTCATTGTACCTATTTCACTATGACTAAACTCCTATCTTTTGATTTATTT	G	T	GACTTGTATTTTGAGCATTCGTCATATTATTGTATATAACTCTCTATAATAATACGATACTTATGTATGACTGTTAAGAAATAGGATGGCTTCATGAATTCACCGATATGACATTTACTTGTTTATGTGGCATAAGTTTTTCATATGATA	none	0.0550000	8.75393	0	NA	0.367777	0.035088	0.547367	0.589348	0.315671	G/G	G/G	T/T	G/G	G/G	G/G	G/G	G/G	G/G	G/G	G/G	G/G	G/G	G/G	G/G	G/G	G/G	T/T	G/G	G/G	G/G	G/G	G/G	G/G	G/G	G/G	G/G	G/G	G/G	G/G	G/G	G/G	G/G
593	contig_152	577273	GGTATCAAAGAAAATTGCATGATGATTTTTTATAGAAATAAGAATATTAATTGTTTTTATTAATCTGTGTGAGTTTACTTTAAATGATAGATAAAAAGGAACATAACAAGTAATACACCATCCGTTTCATATTATAAGACCCTTTTCGGA	T	C	CATACTAATATTTCATAATATAAGACCGTAGTGCCTTAAGCTTCTTTCTCGTTGTTCCTCCGGCGTGTTCCACCTGCATGCACTCCAACTCTCAGGCCATAGCTTCTCCAATGTGTGTAATGTGTAAAAATGAAGATAACGTACCTTATT	none	0.170000	5.84574	16	0.661017	0.557497	0.087389	0.040888	0.440364	0.876312	T/T	T/T	C/C	T/T	T/T	T/T	T/T	T/T	T/T	T/T	C/C	T/C	T/T	T/T	T/T	T/T	T/T	T/T	T/T	T/T	T/T	T/T	C/C	T/T	T/T	NA	T/T	T/T	C/C	T/T	T/T	T/T	T/T
594	contig_152	589111	GTTTCATATCAAGATTTTAAATTGTAGTTTACTTTAAGACAAAACATCATAAAATCGTGGTTTTGGTAGTTACCAAAACCACGTAAGATAGTAACTTCTGTCCGGAATGGGCACATAAGCATAATGCCTTGCAATCTGCATAGCATAACA	C	CT	TTTTTTTTTATAGGCCAAAGTACATTCATAGGGATTCAAATCGAGAATCTATTACTCAAAAGCTTCACTCCCTAGCCACTTAACCAACTATACACATAACATAACACTTGTTTCAAATAGATTTAATTCATCTAAAATGTCTGATTGTGT	none	0.168000	9.40838	5	0.644444	0.870221	0.071643	0.293395	0.638274	0.789836	C/C	C/C	NA	C/C	C/C	C/C	C/C	C/C	C/C	C/C	NA	C/C	C/C	C/C	C/C	C/C	C/C	C/C	C/C	C/C	C/C	C/C	NA	C/C	C/C	C/C	C/C	C/C	NA	C/C	C/C	C/C	C/C
595	contig_152	589133	TGTAGTTTACTTTAAGACAAAACATCATAAAATCGTGGTTTTGGTAGTTACCAAAACCACGTAAGATAGTAACTTCTGTCCGGAATGGGCACATAAGCATAATGCCTTGCAATCTGCATAGCATAACACTTTTTTTTTATAGGCCAAAGT	A	G	CATTCATAGGGATTCAAATCGAGAATCTATTACTCAAAAGCTTCACTCCCTAGCCACTTAACCAACTATACACATAACATAACACTTGTTTCAAATAGATTTAATTCATCTAAAATGTCTGATTGTGTAAATTGAGAGTATAAAGATTCA	none	0.177000	9.38021	0	NA	0.628643	0.027604	0.248577	0.696795	0.842107	A/A	A/A	NA	A/A	A/A	A/A	A/A	A/A	A/A	A/A	NA	A/A	A/A	A/A	A/A	A/A	A/A	A/A	A/A	A/A	A/A	A/A	NA	A/A	A/A	A/A	A/A	A/A	NA	A/A	A/A	A/A	A/A
596	contig_152	589192	CGTAAGATAGTAACTTCTGTCCGGAATGGGCACATAAGCATAATGCCTTGCAATCTGCATAGCATAACACTTTTTTTTTATAGGCCAAAGTACATTCATAGGGATTCAAATCGAGAATCTATTACTCAAAAGCTTCACTCCCTAGCCACT	T	A	AACCAACTATACACATAACATAACACTTGTTTCAAATAGATTTAATTCATCTAAAATGTCTGATTGTGTAAATTGAGAGTATAAAGATTCACCCTCCATTCCTCCTTATATAAAGTTGGTCAAAGCATAACATAACACCCTTATTTTTGT	none	0.156000	11.381	17	0.683673	0.091884	0.010134	0.190349	0.652747	0.141970	T/T	T/T	T/A	A/A	T/T	T/T	T/T	T/T	T/T	T/T	A/A	T/T	T/T	T/T	T/T	T/T	T/T	T/T	T/T	T/T	T/T	T/T	A/A	T/T	T/T	T/T	T/T	T/T	A/A	T/T	T/T	T/T	T/T
597	contig_152	935037	ATCTAATTAAAATATTCGAGCTCAACCTAAAGCTTGAACTCATTTGCTTAATGAGCATTAACGAGCATTAACGAACATTTAATAAGTCGAGTCCAAGTATTTCACGAATAGTTAGGCTCATTTTCACTCTTAATAAAAAAATAGTAGAAG	T	C	AATAGGGCGAGTGATGTGAATAATATTGACCTTACGTAAAACAACTTTCAAAGCCATCAAGCACTCTCTTATTCTTGAAAAAAAAAAAAAATCAACCCCTTATTTTTTTAAGGACACCACATGTTATGAAAGCTAATTTTTGAATTGATT	none	0.0610000	7.86842	13	0.658537	0.822829	0.521935	0.906881	0.932978	0.266706	T/T	T/T	T/T	T/C	T/T	T/T	T/T	T/T	T/T	T/T	T/T	T/T	T/T	T/T	T/T	T/T	T/T	T/T	T/C	T/T	T/T	T/T	T/T	T/T	T/C	T/T	T/T	T/T	T/T	T/C	T/T	T/T	T/T
598	contig_152	938459	TGTATAAATGTAATTAGTTATTAATGAATGTGCGTGGTGAATAAAATTGCAGTGAAGAATATTAGATCCATACACACACATGCAAACCTAAGTTAACTATATGACACTTTTTTTTAGTTAATTTGATTAGAAGCTTCTTTGTTTGTATAT	G	T	TACCTTCTTTTGTCATTATTTATTCAATTTAAACGCTGCCTCAACTTCTGTCAATTGCTGCAGTTATTGGACACCCAATATGAGCGTTAACCAAGTTACTCCCTCTGAGTTGCTCTCAGGCCAAACTTTGATTCTGGTGATTCATCCTTT	TRINITY_GG_2217_c24_g1_i1	0.0500000	12.2211	9	0.543103	0.506733	0.387637	0.832033	0.445397	0.401089	G/G	G/G	G/G	T/T	G/G	G/G	G/G	G/G	G/G	G/G	G/G	G/G	G/G	G/G	G/G	G/G	G/G	G/G	G/G	G/G	G/G	G/G	G/G	G/G	G/T	G/G	G/G	G/G	G/G	G/T	G/G	G/G	G/G
599	contig_152	1040358	ACGTACAGAAATTGCAGAATTGAAAAAGTTAGGACAAAAAGTATAATTAAGCTTTGTTTTCACTAAAATATTCCTTTGTCAAGATTAATCTCTTCCGAAATAAAAAATTCATTAAGTATATACAATCTCTCTCAACAAAATATTTTTTAC	T	C	AGTACAATTAAAATTCAAATTTGTTATGAATAATATACCTAAAAGACCTAATTGTCTGCCACCATACTAAATTTTGTTAATATTCGCTCACTCCTTAAATCCGCTAGAGAAAAAAGATTATTTTATTTGGGTAAGTTTAAACTTTCGAGG	none	0.0940000	5.59677	7	0.644444	0.078706	0.724067	0.608608	0.443987	0.074076	C/C	T/T	T/T	T/T	T/T	T/T	T/T	T/T	T/T	T/T	T/T	T/T	T/T	T/T	T/T	T/T	T/T	T/T	T/T	T/T	T/T	T/T	T/T	T/T	T/T	T/C	T/T	T/T	T/T	T/T	T/T	T/T	T/T
600	contig_152	1044519	GATTCAATATCAATGAAAATCTAAACATCTAAGAGTCAATCTAAGTATAACAGAAGAAGAAAGTCAAGCTTAGAACACTACTCAATAAAAAATCTAAACATCTAAGAGTCAATCTAAGTATAACAGAAGAAGAAAGTCAAGCTTTACAGA	C	T	TATCTCAAATTCAAAATTGGACCTCATATTATCATACTAAGATGGAACATTAGATCCAATCTGAACTTCATTGTCATGAATTATAGGATGGTGTCATCTTTGCTTAAACTTCAAGCAATGATTCAAATGAGGCTCCAAAAGCTATAACAA	none	0.326000	5.20958	8	0.641026	0.893572	0.117808	0.673807	0.102807	0.928042	C/C	C/C	C/C	C/C	C/C	C/C	T/T	C/C	C/T	T/T	C/C	C/C	C/T	C/C	C/C	C/C	T/T	C/C	C/T	C/C	C/C	NA	T/T	T/T	C/C	C/T	C/C	C/C	C/C	C/C	C/C	NA	C/C
601	contig_1524	62342	GGTTTGTTTTGTTCTACTTCTATCATCTTAACATGCATGCTTTTCCTCTACGAACCCTCACTTCCTCACCACCAAACCCATCAATTCAAGCTTCTACCACAAACCCAAATAAACCACCTACCTTCACCCTTCAACCCTCAAACCCAAACA	G	A	CCATTCCCCTCATATAGCCCTCTACGACGAGCCTCTTAATTCTGCTACCTATGCTTTGATTCTCGAATCCTGCGAATCCCCCAGTTTCGGAAAACAGGTCCATGCTCATTCGATCAAATCTGGCTTCTACGGACACGAATTCGTCGAAAC	TRINITY_GG_1800_c0_g1_i2	0.458000	12.2684	18	0.652542	0.331480	0.559124	0.719972	0.988150	0.941980	G/G	G/G	A/A	A/A	G/G	G/A	A/A	G/G	A/A	A/A	G/A	G/G	A/A	A/A	G/G	A/A	A/A	G/G	G/G	A/A	A/A	A/A	G/A	G/G	G/G	G/A	A/A	A/A	G/A	G/G	G/G	A/A	G/G
602	contig_1524	130207	AACCATAAGTGGCCTGAACTTTCGAGAGAATTGAAAATTCAGGATTTAAAAGCAGAGGATCGTCCTGATTTGGCATGTCGTGTATTCAAAATTAAGCTTGATAACTTAATTAAAGAAATGAAAAAGGGTGTTTTATTCGGTAAAGTGATT	C	G	CAGGTATAATTTATTATTGTTAATGTTACTTTTTTTTTGTGTTCTTAATTGTGTTATCTATTAATTATGTGTTGTAATATTTTTGTAGTTGTTCATACTATAGAATTTCAAAAGAGAGGTTTGCCTCATGCTCATATATTGGTCTTCCAT	none	0.505000	8.27513	21	0.732323	0.670222	0.696831	0.613044	0.668811	0.922928	C/C	G/G	G/G	G/G	C/C	G/G	G/G	C/C	G/G	G/G	C/G	G/G	G/G	G/G	C/C	C/G	G/G	C/C	C/C	C/G	G/G	G/G	C/G	C/C	G/G	C/G	G/G	G/G	C/G	C/C	C/C	G/G	G/G
603	contig_1524	148402	CAGAGCCATTACCTTGTTGCCCATCTCCCAGGTCTTGAACACTTGGATCATTATAATATCTATGTCGAGTAGAAAACACCATTGTTGACAACAAGGGAAGACAAGCTTTTTGTTGCATTCCCCACAGATGGTGCCAATGTTGTGATTGTA	C	A	CTGGTAGGGGTAGTGGGCAAGCAATGCTGATGATGCTTTGGATCAATGGTGGACTCAAGGCACGATGTCCAAGCTACAACGGCGGCGATGGTGCACCTGCAAGGACTCTGACGCTCAAGTCAGTATTGGAATTAGGGTTGATATGTGATG	none	0.195000	32.7917	27	0.636264	0.180012	0.229778	0.928858	0.601432	0.337476	C/C	C/C	C/C	A/A	C/C	C/A	C/A	C/C	C/A	A/A	C/C	C/C	C/A	C/C	C/C	C/C	A/A	C/C	C/C	C/C	C/C	A/A	C/C	C/C	C/C	C/A	C/A	C/C	C/A	C/C	C/C	A/A	C/C
604	contig_1524	183071	AGTCGCCCTCGACTTCGGCCCCAGCACAAGCTGTTTGAAGGCCTTCCAAAAGCAAAGCTCTAGAACGTCGTCGACAAAAGATTCATAATTGGTATGGCCCCCCCAAGGAAGCCGCTAAGATCGAGGTTCCCAAAAAGCTTAGGGGCATAC	G	A	GGATGTGAAGAGGATGTACTGGATTCATCACGACATTCTTCAGGTCCCGTCATCTCTCAACACGACTTTAAAATTCCATGTCGCTGACGTGGAATTCCGGGATGCAATGCATTTTCCGGGGGCAACCCCAAAAGAAGACGTTCCTTCTGG	none	0.212000	9.80105	33	0.636888	0.820600	0.997460	0.712453	0.891204	0.369850	G/G	G/G	A/A	G/G	G/G	G/G	G/G	G/G	G/G	G/G	G/A	G/G	G/G	A/A	G/G	A/A	G/G	G/G	G/A	G/A	G/A	G/G	G/A	G/G	G/G	G/G	A/A	G/A	G/G	G/G	G/G	G/G	G/G
605	contig_1526	13688	GAGAAATATGCCAAAGTATACATTGTAGAGATAGTCCGACTACATGGAGCACTGATGAGTATAATATCAGATAGAGACCCCAAGTTCACTTCACATTTTTGGGGAGCATTGCAGAAAGCTTTTGGGACTCGGTTGCATTTGAGTACCTCA	C	A	ACCATCCCCAAACCGATGGGCAGTCCAAAAGAAGGATTCAGACTCTTCAGGACATGCTGCGAGTTTGTTTTTAGTTTTTCAATTTTACAATATTTGAAAATAAATATAAATTTATATGCATATTTTTTTAAAAATAAAACTTGTGCCCAC	none	0.197000	7.52105	10	0.696203	0.839122	0.764814	0.564289	0.467026	0.453222	A/A	C/C	C/C	C/C	C/C	C/C	C/C	C/C	C/C	C/C	C/C	C/C	C/C	C/C	A/A	C/C	C/C	C/C	A/A	C/C	C/C	C/C	C/C	C/C	C/C	C/C	C/C	C/C	A/A	A/A	A/A	C/C	C/C
606	contig_1528	34346	AAACCAAGTAGCAAGTTTTGGTAGTTTCAAGGAAATTTTTAAGTATTAGGTTTTCAAAGCTAACATTTTTCAGTAATTACTCTTTTCAAAAAATTAGGGTGTTACATTATGGTATCAGAGCAGTTTGATCCTTCGGACTGCAATGATTGA	T	C	AGTCAGCTGAAGAAGTAATATTCTGAACATATCTATTAGGCATGTCATAAGCTTCGAAGGAATATGCGACTAATATTTGGTCTGATCAACTAAGTATTGGCGCATGAGAGTAGAAGTTATGACTGCTAATGGATAGGAATGATCTTTGAA	none	0.748000	5.20126	2	0.642857	0.071037	0.886026	0.193013	0.092063	0.367320	NA	T/T	NA	C/C	T/C	NA	C/C	C/C	NA	C/C	NA	C/C	T/T	C/C	C/C	C/C	C/C	NA	NA	C/C	NA	NA	C/C	NA	NA	C/C	C/C	C/C	NA	NA	C/C	NA	C/C
607	contig_153	29612	TTTACTTTAAAAATGCAAATGCATATTTTAAATATATTAAATTATTTGATTATTTAACATCAATGTATTGTTCACCATGAAGTTTCTAACTTAGTTTACACAATTTTTTTTTATTTTAAAATTACAACATTTGTTTGTAGAAATCGTGTA	G	C	TATACACTTGAAAAATAGGGTGTTTTTTACTTAAAAAATGAAAACGCATATTTTAAATTTATTAAATCATTTAGATTTTTTTGAATCATTGAATTGTCTACCAAGAAGTTTCAAGCTTAGTTTACACAATTTTTTATGTTTTCAAAATTG	none	0.882000	5.40828	7	0.686275	0.826785	0.579602	0.658574	0.936115	0.460892	C/C	C/C	G/G	C/C	G/C	C/C	C/C	C/C	C/C	C/C	C/C	NA	C/C	C/C	G/G	C/C	C/C	G/C	C/C	C/C	C/C	C/C	C/C	C/C	C/C	C/C	C/C	C/C	C/C	G/G	G/G	C/C	C/C
608	contig_154	39307	CACTTGATATTTGAACAGGTGGTGGCCGGGAATGAGCTCGATTATATCACCGTCAGAAATGGTGGTTTCGTCTTGAGAATTCAGCTTCCTTCTCTTGTTTCCGGAATTAACGACGACTGGATTAGTTCCGGCGACGAGCAATTTGGCAGA	A	G	CCATCGGAGGAAGCAGTTAAAGTGAGGTGTTTGCGGCTGAGCCTCTTGTCGGAGACGGGAAAGTTGTTTCGTCCGATAACATTCGTGCCGTCAGAAACAGCTAATTTGGGAATTGAAGCTTCTTCGTCAAGATTACGATTAAGCGGAAGC	TRINITY_GG_858_c11_g1_i6;TRINITY_GG_858_c11_g1_i8;TRINITY_GG_858_c11_g1_i3;TRINITY_GG_858_c11_g1_i12;TRINITY_GG_858_c11_g1_i4;TRINITY_GG_858_c11_g1_i11	0.214000	34.375	20	0.591331	0.283764	0.178100	0.235203	0.513242	0.240413	A/A	A/A	A/A	A/A	A/A	A/A	A/A	A/A	A/A	A/A	A/A	A/A	A/A	G/G	A/A	A/A	A/A	A/G	A/A	A/A	A/A	A/A	G/G	A/G	A/A	A/A	A/G	A/A	A/A	A/A	A/A	A/A	A/G
609	contig_154	80710	AACTATAAAAAAATTAATTCAAGTATTATACGAAGTAAAAGATTAAAACATCCTATAACTACAAATTTAAGAACTATTTTAAAAAATTATTTTTTAAAAAATTCAAACGAGGTTAAGCTTCCAAAAAAAAACGAGGTTAAGATGCATTCT	T	C	AATTAGAATAAAGTTTAAATAGGTCAATTTTTGTTGTATAAATTAAATATAGGAGGGAGTAAATAGTATTGGCTGGGTCAAACTAAGATGTCAAAGACATTGGACATAGATGGGAAATGCAATTAATGAAAATATGAATCTTCCACCAAC	none	0.166000	10.9421	10	0.682171	0.527554	0.220887	0.977572	0.302998	0.512051	T/T	T/T	T/T	T/T	T/T	T/T	T/T	T/T	T/T	T/T	T/T	T/T	T/T	T/C	T/T	T/T	T/T	T/C	T/T	T/T	T/T	T/T	C/C	C/C	T/T	T/T	T/T	T/T	T/T	T/T	T/T	T/T	T/C
610	contig_154	450008	CTAAAATATTTGGTTTGAATTTGTTAATAAGCATAAACAAATATCTTTTCAACAGTAGTCTTATATGGAAGCTAATATATGTTTACCGTTTTGATCATATCATTATGTATATTTTAAATATTGAGCTAAACCTTATTTCATTTGAAAATA	G	C	ACTCAATAAGCTTTATAATGACTGGTCTTTTGCTCTAAATGGATCACAAATAAAGAAGTTATGAACTTTTGAATTCAGCCTTTGTTTTTAGGTTTTGGAAAATGACCTTTGTTCACTATTTTGATCATATATTTAAAACTACTTTGAGTT	none	0.115000	5.47191	18	0.678261	0.427330	0.239795	0.435132	0.629731	0.272049	G/G	G/G	G/G	G/G	G/G	G/G	G/G	G/G	G/G	G/G	G/G	G/G	G/G	G/C	G/G	G/G	NA	G/G	G/G	G/G	G/G	G/G	G/C	G/C	G/G	G/G	NA	NA	G/C	G/G	G/G	G/G	G/G
611	contig_154	451553	ATTTCTTGAAAGTGTTTTAAAGTTTTAAATCACCCAATTCACCCCCCTCTTGGGTGATGGTTGCCATGACCAACAAGTGGTATCAAAGCTTCGTGCTCTGGTAGAAGCTTAATCGCTTAGAGTGAAAAATCCTTGTTTTGAGCCACCATC	G	A	GGATATATTTGAAAATGGAAGGTTTAGACATTGATAAACCACCATTCTTTGATGGTGTACATTTTCTTTATTGGAAAACCTTAATGGAGTGTTATAATCAATCCATTGATTTTGATTGAGGAGCAAAATAATCTCAAGGAAGAGAAAATC	none	0.136000	9.91623	25	0.633898	0.484218	0.883183	0.528323	0.911794	0.382664	G/G	G/G	G/A	G/G	G/G	G/G	G/G	G/G	G/G	G/G	G/G	G/G	G/G	A/A	G/G	G/G	G/G	G/G	G/G	G/A	G/G	G/G	G/A	G/A	G/G	G/A	G/G	G/G	G/A	G/G	G/G	G/G	G/G
612	contig_154	636460	CAAAAGAATGTTAATTACTACGTAACCAACCCATATTTACAACCTTATATCCACTAATATAAATTTTCAAAAGCGAAAGTAAATAATTTATTACAATACGATGTAAGCTTAAACTTAACAATTTTTATACAACTCAACACTTAGTAACTG	C	T	TTATTAAATTCAGGAACACCGTACATTAGAATATGACTGAGATTCTAACTATAGCTATACATAAGGAATCTTAAGGTTTTTTCATCAATGATGTTGACTCTTCGAATCTCTGAATACCTAAAATACTATAATCGTAAATTATATGCAAAA	none	0.0730000	11.9115	9	0.872093	0.350793	0.155210	0.997031	0.238848	0.439583	C/C	C/C	C/C	C/C	C/C	C/C	C/C	C/C	C/C	C/C	C/C	C/C	C/C	C/C	C/C	C/C	C/C	C/C	C/C	C/C	C/C	C/C	C/C	C/T	C/C	C/C	C/C	C/C	C/C	C/C	C/C	C/C	C/C
613	contig_1545	39150	TGCTAACAGCTTTCCTTGGGTGAGTGATAGCTTTCTAGCTTTCAAGTTCAAAAAGAGAAATTGACGTTTGTCAAATAAAATTAAATAGGATTTTACCATAATTATGTTTTACTTAAAGGTATACCCTCGAAGGAAAAAAACAATAATTGG	A	G	CGAGTTGATTATTATATAACTAAATGAACAAATTTTATATTACAAAGTAACGAATGTAGCAAAGGGTAATAAAGAAAGAAAATTTAAATTATCTAAATTATTTAAAGCTTTTTGAAGAAAATTTATTATTAACTTTAAAGTTTCTAGCTC	none	0.0600000	7.49738	5	0.555556	0.492024	0.720125	0.379179	0.673352	0.353117	A/A	A/A	A/A	A/A	A/A	A/G	A/A	A/A	A/A	A/A	A/A	A/A	A/A	A/A	A/A	G/G	A/A	A/A	A/A	G/G	G/G	A/A	A/A	A/A	A/A	A/A	A/G	G/G	A/A	A/A	A/A	A/A	A/A
614	contig_155	607	GGTGAAGGTCGTATGCCACTGCAAAGCTTTGCCTTCAAGATGTACAAGTGCCAAATGTACCTTAACATCTTCAGGAGTATTGTCAATCAAAAAGTAATTTTCGCATTGGTAAATCCATTGGTTGACATTCTCCCAATTGAACCGAGGGAA	G	A	TCAATGCGTGCCAGTCTTGTACCACAAGAGTAGTGGTTTGTCCCCGTGGGTTCACCGCGAAGTGAATCACCCAACGAAGCTACAGAATGTGTTGAATCACCATTGTTCTTGGACCAATCTTGAAAGCTCTTAGTCATGGATTCCTGCATG	none	0.617000	24.5208	35	0.542228	0.455424	0.782534	0.443622	0.323475	0.740605	G/A	G/G	A/A	G/G	A/A	G/A	A/A	G/A	A/A	A/A	A/A	A/A	A/A	A/A	G/A	G/A	A/A	G/A	A/A	G/A	A/A	G/A	A/A	G/G	A/A	G/A	A/A	G/A	A/A	G/G	G/G	A/A	G/G
615	contig_155	154808	TTTGAATACAGTTAACAGGAAGTAAACCATTGTCAGTTTACCTTGTGTATAAAGAACAGGATGGAAAAAATAAAAAAATCCTGGATGTAAAAAAAAAGCTTACACGAGTTATGAGGATTAGTTAATACTATTTCGAAGATTATGGATTTT	T	A	TTACTAATAAAAGGGTCTACTTGCGGCAGGTTCATTGATGACAAGAAAGGTTTTGTGTTGGGAAATGATGGAGTCTTGCTTCGCTACCTTGGATAGAGTCGTAATTCAGTGCGGTAAATAGTTACAAGTCTAATAATTTCGAATATCACT	TRINITY_GG_383_c14_g1_i1	0.203000	15	12	0.740741	0.092671	0.612319	0.372766	0.603707	0.159903	T/T	T/T	T/T	T/T	A/A	T/A	A/A	T/T	A/A	T/T	T/T	T/T	A/A	T/T	T/T	T/T	T/T	T/T	T/T	T/T	T/T	A/A	T/T	T/T	T/T	T/T	T/T	T/T	T/T	T/T	T/T	A/A	T/T
616	contig_155	298287	GAGGAGATGCATGGCTTACCTAGGCACTTAAATGGCTTCCCTAAGCTCCTAAATGCCTTCTCCAAGCTTCAATGGTGAAGAATCAAGGAAGAAGAAGCTTGATTTCTCTTGGGCTTGTCCTAGGAGAGCTTGAAAAGAGAAAAGAGATGG	G	A	TTTGAGTGTGTGAGAGAGTGAGAGGCGAGAATGAGAGGGGAGAAGGGGAAGTGAGGGTTTTTGTTAAATTTGTCATTTTTCAAGTTGTTTCATTTAGGTCTCTCCTTCAAACTTTTTAAAATTTGCCCCTTGGTCCCTCTCCTTTTTATT	none	0.177000	9.73958	34	0.669399	0.370578	0.567355	0.615392	0.211156	0.359500	G/G	G/G	G/G	G/G	G/G	G/G	G/G	G/A	G/G	G/G	G/A	G/G	G/G	G/A	G/G	G/G	G/G	G/A	G/G	G/G	G/G	G/G	G/G	G/G	G/A	A/A	G/G	G/G	G/G	G/G	G/A	G/A	G/G
617	contig_155	368555	TTAACCATCATACACAAAGTTGGATCGCCACCCTCCACCACCCTATGCCACCAGTCAAATTTTATTTTATTTTTGAAAAAATAAAATTGCCAAAAGTTTATCACTTTCTTTTAAGTCTCTTATTTATAACTTTAACTTAAAAATAAGCTT	T	C	AAGAAGAAAATAAGTTACATAACTGGATACAAACAAACTGATATATGTATACTTGTTCTCGGTACAGGCAATACAGCTAGACCAACACTCCAACAGGAAACACCAATTTAAGAAATGAATCCTGTAATACGCAAACAGAACTCTCCCACC	none	0.111000	5.91429	1	0.666667	0.683906	0.580447	0.747033	0.385182	0.182156	T/T	T/T	T/T	T/T	T/T	T/T	T/T	C/C	T/T	T/T	C/C	T/T	T/T	T/T	T/T	T/T	T/T	NA	T/T	T/T	T/T	T/T	T/T	T/T	NA	C/C	T/T	T/T	T/T	NA	T/T	T/T	T/T
618	contig_155	499661	GCCTTTGGCTAGTTTACTTCAAACATATATTTGAAGAAATGGCAACATCATGTAGATGAAAGGAACAAATTTTGAGTTCAATACAAACAAAAGTTCACAAGACAGTTGTACCTTATTATATTGTATCTTAGCCATATCTAGTGCTGTTTG	C	A	GGGAGCCCTGGAAATCGGTGTTTCAAGCTTTGTAAAAGTGTCTCAGCCCGTTGGGCAAGAAATTGGTTTTTTTCACTACCGTCAGCAACAAGGCCCTTCACCTTTCCGCCCCAAGATCGCCTGGCTTTCACTGAACCCAGATGTTTCTTA	TRINITY_GG_383_c61_g1_i1	0.243000	8.53927	24	0.644737	0.723756	0.733305	0.423180	0.576623	0.587958	C/C	C/C	C/A	C/C	C/C	C/C	C/C	C/C	C/C	C/C	A/A	C/C	C/C	C/A	A/A	C/C	C/C	C/A	C/A	C/C	C/C	C/C	C/C	C/C	C/A	C/C	C/C	C/C	C/C	C/C	C/A	C/C	A/A
619	contig_155	524593	AAACAAAACAACACAAATGACATGGCTTAGTTACGTCAACAGTTAATGGTCAAAGTTAACAGCAGGGATTGAAAGACAAACATTTAAAAAAGTTTGGATTTTACCATAAATTTTTATTTTACAGGGACGAAAAGCTAAAATTAAATATTT	T	C	GAGAATAAAAAGCTTATTCAAGGATGAACGATAGGCCGAAGGTAAAAGCCCAGAGTCAGAATATCACAGCCCAAATGCAACAAACTGGGCTTAACAATTGGCACCCACTCTCTGCTTCCTTTCACTCCAAAATAAAAAGTTTATTGTCCG	none	0.462000	4.52632	0	NA	0.952194	0.856973	0.067648	0.928990	0.225544	T/T	T/T	NA	NA	T/T	NA	NA	NA	NA	NA	NA	NA	NA	NA	NA	T/T	T/T	NA	T/T	T/T	T/T	NA	T/T	T/T	NA	NA	T/T	T/T	T/T	NA	NA	NA	NA
620	contig_155	524597	AAAACAACACAAATGACATGGCTTAGTTACGTCAACAGTTAATGGTCAAAGTTAACAGCAGGGATTGAAAGACAAACATTTAAAAAAGTTTGGATTTTACCATAAATTTTTATTTTACAGGGACGAAAAGCTAAAATTAAATATTTTGAG	A	G	ATAAAAAGCTTATTCAAGGATGAACGATAGGCCGAAGGTAAAAGCCCAGAGTCAGAATATCACAGCCCAAATGCAACAAACTGGGCTTAACAATTGGCACCCACTCTCTGCTTCCTTTCACTCCAAAATAAAAAGTTTATTGTCCGTCCA	none	0.503000	4.90446	0	NA	0.952194	0.856973	0.067648	0.928990	0.225544	A/A	A/A	NA	NA	A/A	NA	NA	NA	NA	NA	NA	NA	NA	NA	NA	A/A	A/A	NA	NA	A/A	A/A	NA	A/A	NA	NA	NA	A/A	A/A	A/A	NA	NA	NA	NA
621	contig_155	946139	AGATAACCTTCGGAATCAGCTATATGAATCATGGAAATCAAAGATATTTTGTAACATCCCCAATTAATTGATGGTGTATGTTCAAGTTATGTATCAAGTATTAGGAAATTGGGTTGAATAAGGAACCCAAAGGGAAGGAAGGACCTACTT	G	C	CAAATTTTAAAAATTTGCTAAGAGGTCCCTCCCTTAGTTTAAGAAAATGAGCCACTCTAGGTATCCATTTCAGCTCCTTCTCCCTAGAAAACCCCTATCACCATCTTCATCCCCAAGCTTTGCATGTCGCATTTCGGTGTTCCATTAGCC	none	0.456000	10.6042	41	0.556723	0.838889	0.631312	0.933628	0.928644	0.684248	C/C	C/C	G/G	G/G	G/G	G/G	G/G	G/G	G/G	G/G	C/C	C/C	G/G	C/C	G/G	C/C	C/C	G/C	G/G	C/C	C/C	G/C	G/G	G/G	C/C	G/C	G/C	C/C	G/C	G/G	G/C	G/G	G/C
622	contig_155	947705	TCACTATTACAATATTTGGTGACCACCCTCTTCAATCCTTCGCCATTCAAATCCCCCTCTCTCCCTCTTAACCTCACTTAAAGCTTTTGATACCTCTAAGGACACAAGAGAACAAGAGACAAGACAAGAAGAAGGGCAAGGAGGGGGTGG	G	A	CTTGGAGGCTCAAGATTTTAGAGATTTTTTAAGGTTAAATGCAAGGGGAGTTTAACTTAGGCAACCCTAATCCCTCAAACCTAACTCAAATGGAAATTGATATTTTATAGAGTAGGAACTTGTGCTCTTAAACTCAGTGCATGTGTAAAT	none	0.474000	14.2188	34	0.547461	0.856352	0.964335	0.813485	0.869041	0.735173	A/A	A/A	G/G	G/G	G/G	G/G	G/G	G/G	G/G	G/G	A/A	A/A	G/G	A/A	G/G	A/A	A/A	G/A	G/A	G/A	A/A	G/G	G/G	G/G	A/A	G/A	A/A	A/A	G/A	G/G	G/G	G/G	A/A
623	contig_155	1059245	AAAACTCTCATGTGGATGGTACTTTGATAAAATCTGATTTATTAGACAATAAAAATTGGAATGTTTGTCTAAGTAATTTTAGATCTTTCTTCAAAACAAAATGGTGCTCTTGTCCTTTGACACTGCTACAAAATGGTGCCACATAAAAAG	A	C	AAAACTGTCACCTTCTAGGTGTGGTAAGAACTACATTACCCGAACCTTATTTTTTGAGTTGCTTTCTTTTTCTTTTCTTTCTTTTTTTGTGTGAAGCTTTTTCTAGTGTCATCCTTTTGATTAATCATCTTCCATCGTTTACTTAAAATG	none	0.0550000	8.01042	8	0.708861	0.750234	0.173327	0.456482	0.435301	0.904407	A/A	A/A	A/A	A/A	A/A	A/A	A/A	A/A	A/A	A/A	A/A	A/A	A/A	A/A	A/A	A/A	A/A	A/A	A/C	A/A	A/A	A/A	A/A	A/A	A/A	A/A	A/A	A/A	A/A	A/A	A/A	A/A	A/A
624	contig_155	1071920	CAATTTGGCTACACACATTCACGAGAAGTATCATATGACTTTGTGGTTTTCTTAGAGACATCATCTTGCTTGCATGGCTTTCCAGAGATATCATCCTAGCTTGTGGCTTTCCCTTGGCCCTACAAATTTACCAAAAGTATCAACTAGACC	T	C	ACGATAGCTCGCAAGTTTCCTAGAGTAGCAATCTGTAACTGCGACTTTACCATAAGTATCAATTGATCCGCAAATATTTGTCTCTCTGTTTCTTAGTTTCGAAATTTCTTTTATTTAAATGATTTATTTGTAATAAGCTTAAAGCTTAGT	none	0.438000	4.4375	30	0.640884	0.576136	0.565536	0.931175	0.369577	0.578156	C/C	C/C	T/T	T/T	T/T	T/T	T/T	T/T	T/T	T/T	C/C	C/C	T/T	C/C	T/T	C/C	C/C	C/C	T/T	NA	C/C	T/T	T/C	NA	C/C	T/C	C/C	T/T	C/C	NA	T/T	T/T	NA
625	contig_155	1193225	TCCTATTCTATCTAAACTCGACTAGTGCACTTGCTAATTAGGCAAAATGCTTATCACAAGGTAGACTCAGAAATGATGCACGGGCTTCTCCAGAAAGAAGAGATTGGAGGTTAAGTCAGTCTCCCTGAAATCAAGCTTTGAGATCGCCCC	C	G	TAGGAACCGAGATCAGCGAGTTGAAAGCCGGCAATGATCCCGGAGCCCGAGACGGAATGCAGAATCTCCCCGAGGGGAGTGATGCAAGTTATAGCCGGAGGGTCCAGTTTGAAAGGCCTCAACGATAGACAGAGGACCCGAGATGCAAGA	none	0.471000	20.7448	23	0.590717	0.941779	0.818331	0.494099	0.904711	0.928391	G/G	G/G	C/C	C/C	C/C	C/C	C/C	C/C	C/C	C/C	G/G	C/G	C/C	G/G	C/C	C/G	G/G	G/G	C/C	C/G	G/G	C/C	C/C	C/C	G/G	C/G	G/G	C/G	C/G	C/C	C/C	C/C	G/G
626	contig_155	1193267	CAAAATGCTTATCACAAGGTAGACTCAGAAATGATGCACGGGCTTCTCCAGAAAGAAGAGATTGGAGGTTAAGTCAGTCTCCCTGAAATCAAGCTTTGAGATCGCCCCCTAGGAACCGAGATCAGCGAGTTGAAAGCCGGCAATGATCCC	G	A	GAGCCCGAGACGGAATGCAGAATCTCCCCGAGGGGAGTGATGCAAGTTATAGCCGGAGGGTCCAGTTTGAAAGGCCTCAACGATAGACAGAGGACCCGAGATGCAAGAGATTCATGTTCACAGGTAACATCTACAGCTAACCCGGTATTA	none	0.0470000	20.8177	2	0.474576	0.792000	0.297641	0.097343	0.364375	0.409497	G/G	G/G	G/G	G/G	G/G	G/G	G/G	G/G	G/G	G/G	G/G	G/G	G/G	G/G	G/G	G/G	G/G	G/G	G/G	G/G	G/G	G/G	G/G	G/G	G/G	G/G	G/G	G/G	G/G	G/G	G/G	G/G	G/G
627	contig_1555	85419	TTTGATCGTCGTTTTCTTGAGACATAGCAGAGTGAAGACTAGAGAGCTCCATTAAGGCATAAAACCGCCTCTTCTTGAAGCTTGTCGGAGGAAAGGGTAAGAAGGAAAATGTCTGGTCTCAAGGGGACCTAGGTCCCCTATTGATTAAGC	G	A	GGCATCCCCTTCTACTACCCACACCCAGCACCAGCACAGAGTGCCAACCTCATTTATCAGTTGCAGTTGTGTATTACCGCCCTTAGCACAATATTCCAGTCCTATATGAGCATGAATAATCAGAGACACGAGCAGTTTATGACTTTTATT	none	0.880000	34.0104	24	0.647186	0.149679	0.659664	0.211774	0.336002	0.169128	A/A	G/A	A/A	A/A	A/A	A/A	A/A	A/A	A/A	A/A	A/A	G/A	A/A	A/A	G/A	A/A	A/A	A/A	A/A	A/A	A/A	A/A	A/A	A/A	A/A	G/A	A/A	A/A	A/A	A/A	G/A	A/A	G/A
628	contig_157	556663	CCAATCAGCACTACTTATACACAATAAGGATTCACAATAGGAAAAACAAAATTGAGGGTCTTACAAAAGAAGGTAATATTCATGAAGATTGAGAGTTGCTAGGAAAATATTCTCGAACCTCCAGATCCACCTAATAGTAGCTAAGAAAAT	G	A	AGAAAGTTGCCCCCATTTTTTCATCGTGTTAGCTTATATCAAAGCTTAACTAGGACCAAGAGTAGTATGATTCCAAGCAAAATCCGTCATAGTTCAAATATTCTTATCCTTGGGGAAATCTCAGAGACAATGAGCAATGGATTATTGCTC	none	0.0500000	7.44737	12	0.55914	0.611618	0.912300	0.580646	0.313339	0.924595	G/G	G/G	G/G	G/G	G/G	G/G	G/G	G/G	G/G	G/G	G/G	G/G	G/G	G/G	G/G	G/G	G/G	G/G	G/G	G/G	G/G	G/G	G/G	G/G	G/G	A/A	G/G	G/A	G/G	G/G	G/G	G/G	G/G
629	contig_157	744431	GTAACTATCTTCTCTCCCTCTTGTACAAATCATTCACACACATGCTTATAACATTTAGGGTTGATTATATATTTTTTTGTCTCTCAACTATAGCTAATGTGTTATTTCAAGCTTTTGGTCCCTTTAGTCCTCTTAAGTTTTTTCCGTACG	CTTTT	C	TTTTTTTTAGTTCCTTTCACAGTTGTGTAAGGTTCCATTCTTCAAAGTTTTTCCCAAATTCTAACGGATTATGCTGATGCATAATGTTTTTTCTCGTACTTTTTTGTTGTCGTAAACTCATGCATCAGTATAATTGAATTCAAGAAAAAT	none	0.233000	6.58824	29	0.615672	0.080378	0.999337	0.377291	0.444923	0.118453	CTTTT/CTTTT	C/C	CTTTT/CTTTT	CTTTT/CTTTT	CTTTT/C	CTTTT/CTTTT	CTTTT/CTTTT	CTTTT/CTTTT	CTTTT/CTTTT	CTTTT/CTTTT	C/C	CTTTT/CTTTT	CTTTT/CTTTT	CTTTT/CTTTT	CTTTT/CTTTT	CTTTT/CTTTT	CTTTT/CTTTT	CTTTT/CTTTT	CTTTT/CTTTT	NA	CTTTT/CTTTT	CTTTT/CTTTT	CTTTT/CTTTT	CTTTT/CTTTT	CTTTT/CTTTT	C/C	CTTTT/CTTTT	CTTTT/CTTTT	CTTTT/CTTTT	CTTTT/CTTTT	CTTTT/CTTTT	CTTTT/CTTTT	CTTTT/CTTTT
630	contig_157	744486	TAGGGTTGATTATATATTTTTTTGTCTCTCAACTATAGCTAATGTGTTATTTCAAGCTTTTGGTCCCTTTAGTCCTCTTAAGTTTTTTCCGTACGCTTTTTTTTAGTTCCTTTCACAGTTGTGTAAGGTTCCATTCTTCAAAGTTTTTCC	CAA	C	AAATTCTAACGGATTATGCTGATGCATAATGTTTTTTCTCGTACTTTTTTGTTGTCGTAAACTCATGCATCAGTATAATTGAATTCAAGAAAAATATCGAAGGAGTGACCAAAATTTAATGTTGCACAAATATATGAGATTAAAAGCGCT	none	0.230000	6.60963	30	0.616236	0.080542	0.942184	0.352863	0.474077	0.107659	CAA/CAA	C/C	CAA/CAA	CAA/CAA	CAA/C	CAA/CAA	CAA/CAA	CAA/CAA	CAA/CAA	CAA/CAA	C/C	CAA/CAA	CAA/CAA	CAA/CAA	CAA/CAA	CAA/CAA	CAA/CAA	CAA/CAA	CAA/CAA	NA	CAA/CAA	CAA/CAA	CAA/CAA	CAA/CAA	CAA/CAA	C/C	CAA/CAA	CAA/CAA	CAA/CAA	CAA/CAA	CAA/CAA	CAA/CAA	CAA/CAA
631	contig_157	761144	GTCCCGAAAATATTGTTGCTTTGCATTTTCAAAGCTTAATTAATTTTTTTTTTCAATATGTTCTCACTTAATGATTGAGTGTATGTCCATTTGTATGTGTTTCTAAGAAATTATTATAATTGATCAAAATGAAGATGTATTGTTTTGAAG	A	G	AATAATAAATAGGGGTACTGTAGTCAATAAGATAAAAAAAAATCTTTATGCATAAATCTTAAACAACTTAATTTATGGACCGGAGGGAATAATTATTTTTAATAATTTTCTTAAGAATCACGTATAACCTTAAACGACAAATAAAATGAA	none	0.0690000	5.83598	2	0.416667	0.932939	0.516458	0.582090	0.273369	0.618502	A/A	A/A	A/A	A/A	A/A	A/A	A/A	A/A	A/A	A/A	A/A	A/A	A/A	A/A	A/A	A/A	A/A	A/A	A/A	A/A	A/A	A/A	A/A	A/A	A/A	G/G	A/A	A/A	A/A	A/A	A/A	A/A	A/A
632	contig_157	803862	TTACTGTTAGGAGTCAATTTATTTTCCTTTTTTATTGACCTGCGAAGACTTGTTTTCAAAACAAAGATTGTTCTCTATTGTGTTAATGTGTTCGTATTTGGCAAGTCTGAATTTGCTTAACGCCTTCATCAATTAACAAATAAGGAAAAA	A	T	GCAACCATTATTTTAAGCTTTTGCTTACGTATGATTATGAAGGATTGTACTCCTTTCCCCTACACATCACATGGGCTCAATTAGAGATGAACACAGAAAAATGTTGATTTAAATTAAAAATTAAGAATGATCATAACAAGGGTAGTAAGT	none	0.545000	15.7539	9	0.664336	0.984517	0.923723	0.725626	0.854059	0.362401	T/T	A/A	T/T	A/A	T/T	T/T	T/T	A/A	T/T	T/T	A/A	A/A	T/T	A/A	T/T	T/T	T/T	T/T	T/T	T/T	T/T	T/T	T/T	T/T	A/A	A/T	T/T	T/T	T/T	A/A	T/T	T/T	A/T
633	contig_157	816471	TTTGGTCCAAGACGCATGGTATCTATATTCTATACATCTTTACTGAACTACTCAATATAGTTTTCACATGAAAAAACATAAATGATTCCTTGGCACTTCCTGGATCCTCATGATTTACTAAAAGTTTACTTAACACAATTATTTCAAAGT	T	C	GCATATAGGAAGTACCTCGTTAGTGGTAGTATTGCTAAGGCAAAGCTTTGCATGGTAACCAAAGAAACCGGCTAACAGCATCCCAACAATGGCAAGGAACACAATAAGAAGTATCTGAGTATTGTACGATGCCAACAACCACTATATGAC	TRINITY_GG_2507_c84_g1_i1	0.118000	6.84817	5	0.6	0.029171	0.274022	0.114289	0.172405	0.081439	T/T	T/T	C/C	T/T	T/T	T/T	T/T	T/T	T/T	T/T	T/T	T/T	T/T	T/T	T/T	T/T	T/T	T/T	C/C	T/T	NA	T/T	T/T	T/T	T/T	T/T	T/T	T/T	C/C	T/T	T/T	T/T	T/T
634	contig_157	818228	TAGCTTAAAAGAAGCATACACTGAGAGAGAAGATAGGCCTCTAGATAATATTTTCCGTAGGAAGAAAAATAGAAATGAGCCTAGGGGTAATTTTGGACTTGTAGCTGAGGAGTGCAACACTCAGCAAGTTAGTTAGAGGAGAGAGAAATC	A	G	GCTGTGCTACAGTGTGTCTGTGCGAGCAGAACTGGAAAAGCTTTATGGGTGTGTGAGCTTGTCCTTTTTAAGGTGACTAGATGAGAGGTGGAGGCAGGGAATTCATTTGGGAATAGAGCACTGCTAAGGCTTTTGCAGTCTCTGGGTGTC	none	0.516000	16.724	40	0.641538	0.872377	0.929693	0.512327	0.766426	0.300933	A/G	A/A	G/G	A/A	A/G	G/G	G/G	A/G	G/G	G/G	A/A	A/A	G/G	A/A	G/G	G/G	G/G	G/G	G/G	G/G	G/G	G/G	G/G	G/G	A/A	G/G	G/G	G/G	G/G	G/G	G/G	G/G	A/G
635	contig_157	876512	TATCATATTTATTGCAAGGTAGAAATAATAACATTAAATGAATAGTAGATTATGAATAATAACATTAAATATGAGAAAAGTAGTTAAAATCTATTTATATTTTAAATCAAAAAATAAGAGAGATTTTTTGTTTATATTTAAGTTCAGAGG	T	A	AGTACTAGATAGCAGTGTTCCACACCTCAAGCTTCCATTTTATGTGACCACAATAAAATAACAGATTGGGGTTTCAATGCATTCTTATAAAGTAACGGGGCCTATTGCAATCTTTTTATTTTTTGCTACTTTAAAAACGGTATAGGTAAC	none	0.421000	4.82317	0	NA	0.683329	0.452279	0.957541	0.073204	0.664086	T/T	T/T	T/T	T/T	T/T	NA	NA	NA	NA	NA	NA	T/T	NA	NA	NA	NA	NA	T/T	T/T	NA	NA	NA	T/T	T/T	T/T	NA	NA	NA	T/T	T/T	NA	NA	T/T
636	contig_157	876514	TCATATTTATTGCAAGGTAGAAATAATAACATTAAATGAATAGTAGATTATGAATAATAACATTAAATATGAGAAAAGTAGTTAAAATCTATTTATATTTTAAATCAAAAAATAAGAGAGATTTTTTGTTTATATTTAAGTTCAGAGGTA	G	T	TACTAGATAGCAGTGTTCCACACCTCAAGCTTCCATTTTATGTGACCACAATAAAATAACAGATTGGGGTTTCAATGCATTCTTATAAAGTAACGGGGCCTATTGCAATCTTTTTATTTTTTGCTACTTTAAAAACGGTATAGGTAACAA	none	0.423000	4.85276	0	NA	0.683329	0.452279	0.957541	0.073204	0.664086	G/G	G/G	G/G	G/G	G/G	NA	NA	NA	NA	NA	NA	G/G	NA	NA	NA	NA	NA	G/G	G/G	NA	NA	NA	G/G	G/G	G/G	NA	NA	NA	G/G	G/G	NA	NA	G/G
637	contig_157	957291	TACAGCCCTTTTTAACTTAAACGAATTCTTATCCAGCTGAACAAATAAATACTTGAACATAAAACTTAGGTTTGCCATGTATGGTTATACCTAAAAAAACCTTGAGACTTTTCTCGTCCGTAGCTATAGCTCCTTAATCTTCTGATACCT	G	A	CAATATTGAGACCGTCAGTTATATGAAAAATATATAACCGAGTAACCCTCGGTCTAACTAAAAACATTATAGATCAGTATTGCAGCCAGTATAACTGGAAAATCTCCCCAATACAAGCTTAACATACCATAACACATTCAAACAAAAGAG	none	0.662000	10.7644	13	0.691729	0.398584	0.694375	0.311650	0.951951	0.646031	G/G	A/A	G/A	A/A	G/G	A/A	A/A	A/A	A/A	A/A	A/A	G/G	A/A	A/A	G/G	A/A	A/A	G/G	A/A	A/A	A/A	A/A	G/G	A/A	A/A	A/A	A/A	A/A	A/A	G/G	G/G	A/A	G/G
638	contig_157	971950	ACAAAAAAAATTATTTAGTTGTAAATATTCCCAAAAATTATAACATTTAATCATGATTTTGATTATGGTGCGTGACCTTAAACTATAGAAAAATTGTAAAGTAGTCACCACTTAAGCTACAAAAGATGTTTTTTAATTTGTGAATAGTTT	C	T	TTTTAACTTAATAGATACTTTGAAGCTAAAACGGTAAATAAAAGCTTTTAAAAAAAAAGAAAAAAACTAAAATATAGTATTTGATAATTTTATTATTTTATAACATAATATCTGCTTACGTACTTTTAGTCTTGTAAAATAAATAGTACG	none	0.395000	5.53591	25	0.733333	0.366798	0.931486	0.902782	0.735761	0.738523	C/C	T/T	C/C	C/C	C/C	C/T	C/T	C/T	NA	T/T	T/T	C/C	C/T	NA	C/C	C/C	T/T	C/C	C/C	C/C	C/C	T/T	C/C	C/T	C/T	C/C	C/C	C/C	C/C	C/C	C/C	T/T	C/C
639	contig_157	1263447	CCGCTGGGTAGTTGCCGGCAGAATTACAGGGATGGGCAGCTGAAGGTTATGGGTTAGAAGCTTAGGGTAAATGGGTATGTAACTCACTAGATGAAATTATGTTCTTCAGATGACTCAACCCCAAATTAGTTTTAGCAAACAAAATTAAAT	C	A	ATAATAATAATTAAAGGGGTCACAAGTTGTGGTTGATAAAATAGTGTTAAAACTCTAAATTGTAAAAAACCGGTTTTACAGGTTATAGGGGGTCAAAATTAGGTTTTCCCATGGTGGGGAATTTGATCCGGTCTCCACCTTAAAAGCCGC	none	0.305000	8.16842	10	0.659341	0.053430	0.266281	0.000306	0.905792	0.095806	C/C	C/C	C/A	A/A	C/C	A/A	NA	C/C	A/A	C/C	C/C	C/C	C/C	A/A	C/C	A/A	C/C	C/C	A/A	A/A	A/A	C/C	C/C	C/C	A/A	C/A	A/A	C/A	A/A	C/C	C/C	A/A	C/C
640	contig_157	1438920	ATGTTAACCATACTTAGTGTATCAAGGATGAGATTAGTCAATTATAGATAAAATAAGTCAACGTTAATCTAAATTAAATTAACAATTTAAGATTTTATTGAATATCTTGAGGGGATAAGTCCAAATATAGTTAATAGCTACTTTTTTTTT	T	A	AAATATTTACTTATTCTAACTATATGTATGTGAGAGGTGCTCTTTTAAAATCACAATAAAAACAATGTTTCAAGCTTTCAGTTCACCATTTTACATAAGTTTGAATAAACAACACTTATATTAGAAAGAAAATTTAAACTAACATAATAA	none	0.306000	6.56989	7	0.811594	0.322086	0.481406	0.107729	0.691569	0.297035	T/T	T/T	A/A	T/A	T/T	A/A	T/T	T/T	A/A	T/T	T/T	T/T	T/T	A/A	T/T	A/A	T/T	T/T	A/A	T/A	A/A	T/T	T/T	T/T	A/A	A/A	A/A	A/A	A/A	T/T	T/T	A/A	T/T
641	contig_157	1474523	TGCAGATGAACAGCATTCTGTTATTTCCAATTTCAAATCTGGTCATGTATCTGCTGCTGGGCAGAAAATAAAAGGCAAAGGTCCAACCAGGAAATTAAGCTTTGGTTCTGAATCTGATGAAGATGTTGGTGCTGGCTTATACTCTGATGA	A	G	GACGATGACTTAAATGAGGCATATTCGTCCAAAAAAAATAAAGGGAGCAAACGTGATTCATCCAGACACGATTTCGGGAGAAGGGCCTTTACTAAAGACAGGAAGTCCGAATCTGCAGGCGGTCGCAAAGCAAATATGTTCGGTGATGAT	TRINITY_GG_2507_c12_g1_i2;TRINITY_GG_2507_c12_g1_i7	0.315000	7.85714	17	0.617647	0.090501	0.463757	0.802157	0.577245	0.173840	A/A	A/A	G/G	G/G	A/A	G/G	A/A	A/A	NA	A/A	A/A	A/A	A/A	G/G	A/A	G/G	A/A	A/A	G/G	G/G	A/G	A/A	A/A	A/A	G/G	G/G	A/G	G/G	G/G	A/A	A/A	G/G	A/A
642	contig_157	1680701	ATCTTACTTGAAATTGACGCAATAATTGAATTAAGATGGAAACGATAGAGAAATTCTTCAGATGGGAACGATACATAGAAATCTTTCAAATGTAAGACCGCGGTATTCAAAGCAATGATATCTTTATCGAACAAAGCTTAAATTAGTAAC	T	A	CGATTAATAACAATAAAAAGAACAAATGAAAATTAAATATTGTCGGCACAATATAAAGATCTGAGTATTACTTAAGAAGAGAAGTGGATCTTACCTCAATTGGAGTTACAGGTATAGCATTTGCTAATTGGAAGATATAAAGCACCTTGT	none	0.187000	8.37368	12	0.695238	0.012729	0.557103	0.438249	0.702308	0.098480	T/T	T/T	T/T	T/T	T/T	A/A	A/A	T/T	A/A	A/A	T/T	T/T	A/A	T/T	T/T	A/A	A/A	T/T	A/A	T/T	A/A	T/T	T/T	T/T	T/T	T/T	A/A	A/A	T/T	T/T	T/T	T/A	T/T
643	contig_157	1696770	CATGTCTCGCAGTTTGTGATTGATAGTTTGAAAACGTGAAAAAAAAGAATTTTGATTGTGAGTCATGAACAAAGTTCATGACAATATAACTTTTAACGATTTTGATGGAATTAAAAATGAAGTTCATAGTATGCAAAAAAATTGTGACCT	A	T	TTTGTAGGGCTGTGAAATTTACTATAATTTTGTCAAAATCACCAAAAATTGAGTGGGATTGTAGTAAAGCCTAGTACCCACAGTCAATAGTGAAGCTTCTTTTAGACAATCCAAAAAAATAAAAATATTTAATCAGCTTCCTATATTTTT	TRINITY_GG_2507_c68_g1_i1	0.369000	8.34031	32	0.741611	0.587255	0.947147	0.543150	0.648397	0.290028	A/A	A/A	A/T	A/T	A/A	A/T	T/T	A/A	T/T	T/T	A/A	A/T	T/T	A/T	A/A	A/T	T/T	A/A	T/T	T/T	T/T	A/T	A/A	A/A	T/T	T/T	T/T	A/T	A/T	A/A	A/A	A/T	A/T
644	contig_157	1755942	AACACTAGCAGGAAACTGAAAGCTTCAAGGAAGAAGAAACAAGGCGAATCGCAGAGAGAATTCGCGAGAAAACCCGACCCGCACGAGCTTCCAGCAAACTCGAAACGGTCGGCGATTGCACGATCCTCCTGCGCGGCGATCCCGCATATT	T	C	GCGATTCAGCACTGAATCGAACACGGCGAGGCTTCGAAAGATCGTAAAATCGTACGATTCATAGAATAAGGTTGCAAACTGACAATGTTAAATTCTACTCCATTTGAATTGGTTCTTCAATGTGTACTAAATTAACATAAACTTGTGTGC	TRINITY_GG_2507_c29_g1_i1;TRINITY_GG_2507_c29_g1_i2	0.0890000	17.7448	12	0.640449	0.485095	0.692826	0.897670	0.423129	0.443703	T/T	T/T	T/T	T/T	T/T	T/T	T/T	T/T	T/T	T/T	T/T	T/T	T/T	T/T	T/T	T/C	T/T	T/T	C/C	C/C	T/C	T/T	T/T	T/T	T/T	T/T	T/C	C/C	T/T	T/T	T/T	T/T	T/T
645	contig_157	1777476	GAGGATCCAGAGATTCACAACCTCCTTTAGAAGGAGAAGTGTTGTCACTGTCACACCATTAAACTCAGTGAAAATACCTAACAAGTTGGTTTATTGGTTGGGAGAAAAGCTTGGAATAACAACTTTCAAGTTCAAACTCCCATTAGTAGA	T	C	TTGGCTTAAAAAAGGTCAATGAGGACAATGAACGATTTGAAGAAAGGAGGATATCATTTACTTTGTTATTGTTAATCGCGTTGCATAATCCTTTCAACAATAGTTTTAAGTTGCAAAAATTAATTCGGTAGATGTAACGAGTACCAAAAC	none	0.292000	13.1354	40	0.66609	0.003583	0.266538	0.445454	0.832206	0.018937	T/T	T/T	T/T	T/T	T/T	C/C	T/C	C/C	T/C	C/C	T/T	T/T	T/C	T/T	C/C	T/T	C/C	T/T	T/T	T/T	T/C	T/T	T/T	T/C	T/T	T/T	T/C	T/T	T/C	T/T	T/C	C/C	T/T
646	contig_157	1779035	GATATACACAAATCACAATACACGCCTTCGCTTCCGTTTCCTAAACATTCTCCTCTGAGTCTCAATCCTTAACTGAGACCCGATCGCGAATCTCTTCTGAACGCCATTTCTAGGGTTTCAAATTGAAAATGGGAATTGAGAACGATGATG	G	A	TGACGGAGACGCTCGGAACTCGTACCCTTGCTCAATTTGCCTCGACCTTGTTTCCGATGGCGGTGATAGATCCTGGGCGAAGCTTCAATGCGGCCATCGCTTTCATCTCGGTATCTATTCCCCCGCATTGTTAATTCTTATCTAACCCGC	TRINITY_GG_2507_c1_g1_i1	0.383000	21.3073	50	0.644399	0.028704	0.585663	0.696673	0.546989	0.099904	G/G	G/G	G/G	G/G	G/G	A/A	A/A	A/A	A/A	G/A	G/G	G/G	G/A	G/G	G/A	A/A	A/A	G/G	G/A	G/A	G/A	G/G	G/G	A/A	G/A	G/G	G/A	A/A	G/G	G/G	G/A	G/A	G/G
647	contig_157	1836996	TTTGTTTCCTAGTTATATAGTGGACCAAATACTATGTGTTCCGTTAAGTTACTCTTCAGGAGAGGATTCTCTTTATTGGCCATTCAATAGGAGTGGTGAGTACTCGGTTAAATCGGGTAATTACGTGGCAGCCAATGAAGGAAAAGGCTT	T	G	GAATATAAATAAAAAGCTTCATCATCATTCTGTTTAGCCGAGTCTTTCTGGAATAGATTGTGGGGAATTATCGTGCCAGAAAAATAAATTTTTTTATGGAAATGTGTTTGGAATATTTTACCTATAAGAGCAAATATTTTCAAACGTTAT	none	0.286000	7.20635	52	0.596372	0.250673	0.812137	0.573397	0.369715	0.154140	T/T	T/T	T/T	T/T	T/T	T/G	G/G	G/G	T/G	G/G	NA	T/T	T/G	T/T	T/G	T/T	G/G	T/T	T/T	T/T	T/T	T/T	T/G	T/G	T/T	T/G	T/T	T/T	T/G	T/T	T/G	G/G	T/T
648	contig_157	1852473	ATAGAGGGCATAAGGTTGATTGTTGGAAGTGACATTCTGCCTTCTTACCATTAGTTTTCAACCCCCCTTTCAAGACTAACCAAAGGAAAGATCTCACCCTTTGAGGCACATTAAGCTTCCAAACACCTTTCCAAGTAGCTTGGGTAGATA	C	T	TGGAAGATCAGCAGCAGTAACCAAGACGTCATAAGCTATTTTTGTCGAAAAGATGCCATCGGCTGATAAGTCCCAAGTTGGTCTGTCTGTGTCCTCCAAGTTTATCATTATGGCAGCAATCTCGTAAATGAAAGCATTGGGAACCCATTG	none	0.301000	20.6597	83	0.560022	0.042078	0.658018	0.580249	0.129678	0.451239	C/C	C/C	C/C	C/C	C/C	C/T	T/T	C/T	C/T	NA	C/T	C/C	C/T	C/C	C/T	C/C	C/T	C/C	C/C	C/T	C/C	C/T	C/C	C/T	C/C	C/C	C/C	C/T	C/C	C/C	C/T	C/T	C/T
649	contig_157	1858170	TGTGTATGTTAGGCTTGTATTGGGAAGATTTTTCAGACTGACTGCAATACTAATTTAAAGTGTTTTTAGTCAGAACGGGAGTTACTAATTATATGTTTTAGATATTTTCGATCTCAGTATTGCAGATATCATAAGATTGTGGAGCTAAAG	T	C	AACGTATAAGACAAGCTTTACGATTTCCTTAGAAGTAACCATACATGGTGAAACTGAGATTATTATTCAGAAATTATATTGTCCACCTATATAAGAAATTGTAATATAAATAAAGAAACATTTTCGCATGTATTTTAAATATGAAACCAA	none	0.484000	13.625	22	0.663121	0.047401	0.276375	0.320234	0.181582	0.216129	T/T	T/T	T/T	T/T	T/T	C/C	C/C	C/C	C/C	C/C	C/C	T/T	C/C	T/T	C/C	C/C	C/C	T/T	C/C	T/C	C/C	C/C	T/T	C/C	T/T	T/T	C/C	C/C	T/T	T/T	C/C	C/C	T/T
650	contig_157	1883476	CTCGACCTGAAAGAGATGATTCGAAAGCAGGCCGAAGAAATTGAGAGGATGAACAGGGAACGAGAAGCTTGGAAGAAGCAACAAGAGGAATTTCAGGCAATTTTGGTCAACCTCGGGATGGGCCAGCAACTCCCTCAACGACATGAGAAT	T	C	AGCAAGAGGGGCAAAATCCCAAAATGGAGAGACAGATCTCCATGGTTGGTCCCCAGATCCCGCGCACCAACCCCGCGATAGCCCAGCCCCAGCTGCCCGACTTGGATCAGGTGGCGGAAAACGACATGGGTATTGAAGGGTGTCATAACC	none	0.422000	8.04813	12	0.709091	0.040028	0.113091	0.761711	0.757500	0.143531	T/T	T/T	T/T	C/C	T/T	C/C	C/C	C/C	C/C	C/C	C/C	T/T	C/C	T/T	C/C	C/C	C/C	T/T	T/T	C/C	C/C	T/T	T/T	C/C	T/T	T/T	C/C	C/C	T/T	T/T	C/C	C/C	T/T
651	contig_157	2013087	AGTACTCCTTTTTTATTCTTGAAAAAAAAGTTGTTTTTACCTTATTTCAGCCAAGAACTCAATCATAGCTCTTGTTAAAATTTACATGCTACAGTACACACCCTATACTTTTTCACTTGTTTAACTTTTTTTTTGAGTAAGCTTTTTACT	T	C	GTTTAACTTAATTTGGATAGTTTGTAACTATCTGCTACTTGAAATTGCATTTACCTGGCTAAGGGAGCAGAACACATTCTTAAATTTTGCTTTGAACTATGCATATTTAGCAATTCCACAGTGCAATATGGTGTCATGTTTCATGAATTA	none	0.323000	8.36022	12	0.756757	0.538902	0.558363	0.238315	0.493354	0.532247	T/T	C/C	C/C	T/T	T/T	C/C	T/C	T/T	T/C	C/C	T/T	C/C	C/C	T/T	T/T	T/T	C/C	C/C	T/T	T/T	T/T	T/T	T/T	T/T	T/T	T/T	T/T	T/T	T/T	T/T	T/T	C/C	C/C
652	contig_157	2093359	TAGCTTGTAACTTATAATTATGGGTAAGTAGAGGTGTTTGGTGACAAAAGCTTATAGCTTTTATAAGCTATAAGCTAGCTTATGAAAAGCTACTTCAAGTAGCTTATAGCTTATGAAAAGCTATTTCAAGTAGCTTATAACTTATGAAAA	G	A	TAGCTTTCAATAATTCTTTTCTATTTTACCCTCTATTCATTTATTACATGTGTACTTATCAAATAATTTATTACATGTAATTATTACTTGTCCTTTTAAGTTATTTAACAAATATAAGCTACCTAATAAACTAATTTTACCAAACACTTC	none	0.328000	4.01775	0	NA	0.513883	0.724356	0.946258	0.741956	0.638246	G/G	G/G	G/G	NA	NA	G/G	NA	G/G	NA	NA	G/G	G/G	NA	G/G	G/G	G/G	NA	NA	NA	G/G	G/G	G/G	NA	G/G	G/G	NA	G/G	G/G	NA	G/G	G/G	NA	NA
653	contig_157	2125922	CAGGTTTCTCACGGCTTCGAACATAGCGCAATAAGATAGGAATCAGATCTTCCATCCTGCAGAAATTTCATACAGCATGAAAACTGTCAAAGCTTTCCCTTGCAAAATTAAATGATATTGTAAATGCCGATAAAAAAAATGATATTGTAA	A	C	TAGATTTAATCACCAATGCCAATTAACATATCAGTTCAAAGAGAAAATGGGGAAATGATGATAATAAGTATTATACAGAACATATAAAACAGTATACGTGTATTATCTTCCACCCTATCATCAGATCAACAAGGTTGCTTATTTACCTAC	TRINITY_GG_2502_c68_g1_i1	0.427000	12.0838	20	0.686747	0.867793	0.640833	0.303275	0.715202	0.674072	A/A	A/C	A/A	C/C	C/C	A/A	C/C	A/A	C/C	C/C	A/A	A/A	C/C	A/A	A/A	A/A	C/C	C/C	C/C	A/A	A/A	A/A	C/C	A/A	A/A	C/C	A/A	A/A	C/C	A/A	A/A	A/C	A/C
654	contig_157	2146080	GGTATATCAAATTTGCAAATATTACAAGCTTTCTAGAAATTGTTTAGTTGATAACAATTTTGATATTGACAAAGAAATTATTCTTTTTCTAATATTAAATTATTCTTAATTGAAGTTTTAACTATATTGCAGTTCATCACATGGGATTGC	G	A	ATAAATTCTTGTGAGCATCTTAAGAAACAATCTTAACATATAGAAAAGGTTATTTGGGAAACAAGCATCAAAAGAAGTAGAAATGATGAGAGTTGTGCCTCAAAAAATAGGGAAAATTTTATTGAGCTAGCAAAGCTTTTGGCTTCATAT	none	0.366000	6.24194	24	0.728395	0.906333	0.778861	0.314511	0.784669	0.543183	G/G	G/G	G/G	A/A	G/A	G/G	G/A	G/G	A/A	A/A	G/G	G/G	A/A	G/G	G/G	G/G	A/A	A/A	A/A	G/G	G/G	G/G	A/A	G/G	G/G	A/A	G/G	G/G	G/A	G/G	G/G	G/A	G/G
655	contig_157	2169809	TCTAACCGGAATCTCAAATCCAGTTACTACACAAATTCTGTTTAACCATTGTTGTTCCAAAACCCATGAATTTAACAAGCATTGAAATGCCTAAATAACATCGAAATAACATAAAAAACTTACATATTATATATTCAATGGCAGAAAGAT	A	AGT	AAAACACCAATTTGATGTGGTTAAAGCTTCGGAGTGATTATTGTGTGAATTTGAATGTATTGTAAAATGAAATATGGTTACCTTTTAGGGCTTTTTATTAATTAGGCTCCAACCCGAAATTACAATATTGTTCAATAATCTAACGAGTGG	none	0.406000	9.0625	26	0.671429	0.910797	0.564995	0.811450	0.396565	0.612856	A/A	A/A	A/A	AGT/AGT	AGT/AGT	A/A	A/AGT	A/A	AGT/AGT	A/AGT	A/A	A/A	AGT/AGT	A/A	A/A	A/A	AGT/AGT	A/AGT	A/A	A/A	A/A	A/A	AGT/AGT	A/A	A/A	AGT/AGT	A/A	A/A	AGT/AGT	A/A	A/A	AGT/AGT	A/AGT
656	contig_157	2333845	AAGAAGCCAATTCCATAACTCTTATCAACTATTACACACACATTCAAACAACCTAAAATTAGTCTACCATTCATATACTCATGCAAATTATGACACTCCTAGTTCAATCTTTAGTCACCTACATTCTCAAATTCCTAATCTTTACTAAGT	TG	T	GGGGTTCCTTGAGTTACCTTCAAGCTTTGAGCTCCTAAGCACTCTTGTTCTAAGACTCCTTACCCAAATCCTTCAATCCTCTCCAAATGGTTTGGTGACTCCTATCATTTGTAGATAAGGGTTATTTACACCCATAGGAACTCATTTAAA	none	0.0650000	5.38919	12	0.632653	0.186556	0.978048	0.454544	0.800493	0.279194	TG/TG	TG/TG	TG/TG	TG/TG	TG/TG	TG/TG	T/T	TG/TG	T/T	TG/T	TG/TG	TG/TG	T/T	TG/TG	TG/TG	TG/TG	TG/TG	TG/TG	TG/TG	TG/TG	TG/TG	TG/TG	TG/TG	TG/TG	TG/TG	TG/TG	TG/TG	TG/TG	TG/TG	TG/TG	TG/TG	TG/T	TG/TG
657	contig_157	2453938	CACAATAGCTCAACAATCAAGCCACATGCATCAAAACCCAATTATCAAATTTCACAAGTCCAAACCTATTTCTATCATACCTTTCACAGTAGCTCAAAATCAAACCTCATACCATTTTCTATTCTCTAATTAGTCTAGTTAGGGGTTTAG	T	C	AGGGTTACCTTGTAAGCTTAGCTCCAAAACCTTGCCTTCTCCAAATGTACCCAAGAACCCTAACTTCACCTAAGTGACTTGATGATCCCTAATATTCACAAACGCAAGCTATTAGTACCCATAGGAACTCATTTACAAGCTTGCATGTTA	none	0.177000	5.17127	27	0.701987	0.840924	0.795819	0.324714	0.063614	0.678277	T/T	C/C	C/C	T/T	T/C	T/T	T/C	T/T	C/C	NA	T/T	T/C	C/C	T/T	T/T	NA	C/C	T/T	T/T	T/T	T/T	T/T	T/T	T/T	T/C	T/C	T/T	T/T	T/T	T/T	T/T	T/C	T/C
658	contig_157	2462123	ATAATATTTGATGTGAAATGAAAATGAAATTTAAAGACAAGTTTAAGCTTTTCCTCATCAACGGATGTTGAGTAACCGGGTTGATTCCCACCGGTTACACACCGAGTAAGCGGACAAGCATGAAAAGATTGATAATGTAGGGTCTCCCAA	T	C	GAACGGGGTAAGATGGCCTGAACTAGTAGGGTTGCCCGGTGACCGGGAAGATGACCCGTAAGAAAGGACTATCCCGTTGAATGGGGTAAGATAGTCTTGGGCTATCCCCAATGAACGGGGACAAGATAGCCCGGCAGTTTGATCACGGTA	none	0.214000	8.97354	13	0.666667	0.994797	0.294524	0.865990	0.017898	0.916278	T/T	C/C	C/C	T/T	C/C	T/T	T/C	T/T	C/C	C/C	T/T	C/C	C/C	T/T	T/T	T/T	C/C	T/T	T/T	T/T	T/T	T/T	T/T	T/T	T/T	C/C	T/T	T/T	T/T	T/T	T/T	C/C	T/C
659	contig_157	2567360	TTATATTAATTAGAAATACTAAACTAAACTTCGGTTAAATAAAATTAAAGAAATATAACCAACAAGCTTATACATTCTAGTTTCATTGACATCAGACCAAATCATAAGATCGAGATATGATGATAATATCAAAAGTACGTATTTTTGGGT	T	TA	AATTATTTTTTTCTTCCTTATACAAATGCTTAAAAGTTACATGTCACAAACATCAGCGTTGTGCTCTATAACCATTATTCATTTTATCTTGACTATATTTTTCGTTCTTGCAAAAGAAGGATAATTTACTTTTCGTTTCATTAAAAAATT	none	0.0920000	5.03261	13	0.674419	0.786173	0.342618	0.524829	0.891222	0.486330	T/T	T/T	T/T	T/TA	TA/TA	T/T	T/T	T/T	T/T	T/T	T/T	T/T	T/T	T/T	T/T	T/T	T/T	T/T	T/T	NA	T/T	T/T	T/T	T/T	T/T	T/T	T/T	T/T	T/T	T/T	T/T	T/T	T/T
660	contig_157	2610137	TAAGCGAAGGGAGCAATGGAAAGAGTGGCAAATATTTGACGATAAGCAACAAGAATAAGAGGGTTCATTCCAGATTGCATAGCAAGCTTTGAAGTAATGTTCATCCCTGCATACCCCAATTGCACAATTATCATTGCAAACAGAGGAATC	AATG	A	ATGATGATGATGATGATGATGATCCAGATGCCATTATTATTATTATTAATTATTTATTTATGTAATTTCTCTCTCTAAATTTGTTTCTTAATTCACTCCTCTGGTTTTAGAGAGAGAAAGTGTAATGTGTATTAGTATAATCACAGAGGA	none	0.255000	13.7812	25	0.663636	0.288433	0.520580	0.362006	0.049986	0.250887	A/A	AATG/AATG	AATG/AATG	AATG/AATG	A/A	AATG/AATG	AATG/AATG	A/A	AATG/AATG	AATG/AATG	AATG/AATG	AATG/AATG	AATG/AATG	A/A	AATG/AATG	AATG/AATG	AATG/AATG	AATG/AATG	A/A	AATG/AATG	AATG/AATG	AATG/AATG	A/A	AATG/A	AATG/AATG	AATG/AATG	AATG/AATG	AATG/AATG	A/A	AATG/AATG	AATG/AATG	AATG/AATG	AATG/AATG
661	contig_157	2626428	CATGAAAAAAAGGGTACTACCAATGGATTCTGAGTGACGGTAGAAGTGGGATGCAAAGATCCAAGTTTCATATTGTATGTCCAAACGGTCTTCAATCTGAATTCTTTTTTCTTCTTGCAATATTTACAGGCCAAAGCTTGAATGTAAATT	A	T	TTTGACCCCATACTTAGACGCCTTATCTGGATCAACATTCTCAAATGGAGCAAACTTTGCAGTGGTGGGATCCTCTACCCTCCCAAAATATGTTCCTTTCTCTTTAAATATACAGCTCATGCAATTCGGGCACTTCAAAGCTCGTACTCT	TRINITY_GG_2505_c19_g1_i2;TRINITY_GG_2505_c19_g1_i1	0.492000	7.36413	58	0.616495	0.767249	0.867585	0.926253	0.156566	0.676479	A/A	T/T	A/T	T/T	A/A	A/T	A/A	A/A	A/T	NA	A/T	A/T	NA	A/A	T/T	T/T	A/A	T/T	T/T	A/T	T/T	T/T	A/A	A/A	T/T	A/T	T/T	T/T	A/T	A/A	T/T	A/A	T/T
662	contig_157	2657580	ATTTCTGACAGGCGTTACACTTGTTGAAGCTTCTGAAGATGTTAGCTCCGTAGAAGGTGCATTGTCAATAATATATGAATGAGAGGCACCCAACCGTAAAGGATATCGCAAAGGAACTTGCAAGTACGACGCAATAAGTGAAACAGCCTA	C	CA	AAAAAAAAATCAGTCTAGTAAAGTAAATATCAACAAATATTATGTCAACAGTCATCCACTGAGCTAACATAAGAGATGCAGCAGTTGGAAACACAAAAGTTTGATGTATGATAAGAGAAACAAATGACAATAAATTAAGTTTGCATATAA	TRINITY_GG_2505_c11_g1_i2;TRINITY_GG_2505_c11_g1_i4	0.542000	29.0469	28	0.673582	0.613153	0.612174	0.882366	0.416838	0.651249	C/C	CA/CA	CA/CA	CA/CA	C/C	CA/CA	C/C	C/C	C/CA	C/CA	CA/CA	C/CA	C/C	C/C	CA/CA	C/CA	C/C	C/CA	CA/CA	CA/CA	CA/CA	CA/CA	C/C	C/C	CA/CA	C/C	C/CA	CA/CA	C/C	C/C	C/CA	C/C	CA/CA
663	contig_157	2682802	TAAAAACGTTCTCGTTGTAAGAACCAGGAGAAACTTGAAGGGCATTGGACCCTCCGTCGCTAAATGCCCAGGCTCTTGCTACGTTCAAACCATGTTGTGAAGCTTCTTGAAAGGTTGTGGTGATCTTAGACCTCGTATATGGGTCCGATG	C	T	TACGTTCATTAACCAATACGCATTAAACCCATTAACATAATGTGGCTTTCCGTTCAAAACGAAATGAGTCTCACTTCGTTGAACGAAACCGCCACGAACTTCGTGAACTCTTTTGCCTTTGTGTTTGTGTGAGTGGTGATGATGATTCTT	none	0.255000	26.7708	12	0.483776	0.836558	0.555902	0.813587	0.723636	0.795398	C/C	C/C	C/C	C/C	C/C	T/T	C/C	C/C	C/C	C/C	C/C	C/C	C/C	C/C	C/C	T/T	C/C	C/C	C/C	T/T	T/T	C/C	C/C	C/C	T/T	C/C	T/T	T/T	C/C	C/C	C/C	C/C	C/C
664	contig_157	2711348	TTTTGATGCACACTAAGACTAGATTTGTCAAAACTTCAAAAAAAAACGTGATTTTACATGAGTTTTTATTTTTTAAAATATTTTTAGTCTCATTTTTATACTTTTTTATGTGCATGATATAATTTGAAGATATTTATGGTAAAAATGGTC	C	T	TGGCGTGGCTCGAACCCGCAACCTTCGGCTCATAAGAGCAACGCTCTAACCAACTAAGCTACAGGACCTCAATATCTAAGCTTTCACTAATTTCTTATTTAATTAATTTATTTTATTAAATATTCTCAATCCCTAATTCTGTATTTCTCT	none	0.500000	8.32447	11	0.735632	0.599039	0.927447	0.592649	0.411226	0.373462	T/T	C/C	C/C	C/C	T/T	C/C	T/T	T/T	T/T	T/T	C/C	C/C	T/T	T/T	C/C	C/C	T/T	C/C	C/C	C/C	C/C	C/C	T/T	T/T	C/C	T/T	C/C	C/C	C/T	T/T	C/C	T/T	C/C
665	contig_157	2711367	TAGATTTGTCAAAACTTCAAAAAAAAACGTGATTTTACATGAGTTTTTATTTTTTAAAATATTTTTAGTCTCATTTTTATACTTTTTTATGTGCATGATATAATTTGAAGATATTTATGGTAAAAATGGTCCTGGCGTGGCTCGAACCCG	C	T	AACCTTCGGCTCATAAGAGCAACGCTCTAACCAACTAAGCTACAGGACCTCAATATCTAAGCTTTCACTAATTTCTTATTTAATTAATTTATTTTATTAAATATTCTCAATCCCTAATTCTGTATTTCTCTCGCGAACATAACGCTTGTT	none	0.545000	8.31383	12	0.6875	0.675166	0.766103	0.787397	0.243182	0.632263	T/T	C/C	C/C	T/T	T/T	C/C	T/T	T/T	T/T	T/T	T/T	C/C	T/T	T/T	C/C	C/C	T/T	C/C	C/C	C/C	C/C	C/C	T/T	T/T	C/T	T/T	C/C	C/C	C/T	T/T	C/C	T/T	C/C
666	contig_157	2907746	GGCATGAATAATAACTACCAATAGGTGTTTAATTAAAATTTAATGATGATAAATATGATATTAGGTGGTCACAGATAGCAGCACAGTTACCTGGAAGAACAGACAACGAGATAAAGAATCTATGGAATTCATGTCTCAAGAAGAAGCTTA	G	C	ACAAAGAGGAATTGACCCAAATACCCATCAACCTCTCTCCCAAATTGAAAACAACCACAACAACAAAACCAATCAGAAACATAAACACTCTGAAACAGAGCAATCAAACCCAAATTCTGTTCCAATTGATCAGCAATATCCCCTTCAAGT	none	0.260000	11.2292	18	0.702247	0.381221	0.016144	0.853735	0.137391	0.864587	G/G	G/G	C/C	G/G	G/G	C/C	G/G	C/C	G/G	G/G	C/C	C/C	G/G	C/C	C/C	C/C	G/G	G/G	G/G	G/G	C/C	G/G	G/G	G/G	C/C	G/G	C/C	C/C	G/G	G/G	G/C	G/G	G/G
667	contig_157	3119302	ATACATTTGTAATGTTTTGCTTATATATAAAATATAATAATACATTTGTTGTATGGCTAACATATTTTTTTTTTACAGAAAACGGGGCCTAAACCCAAAAAAATAGATTAAACAACAATGATTCTAGCTTGAACAAGACTTCTACTTGCT	A	G	AAACTCCCACCCTTTGATTCTTCAAAGCTTGAAAAAATAGCAGTAGAATTTGTTTGAAGTTCTACACGCAAAAAGCCATGTTGGAGACATATTTTCAAGCCTTCCAAAACTCCCCAAAGCTTAGCAATGTAGGACGAAGCAATTCCAAGG	none	0.229000	7.94681	13	0.653846	0.204949	0.189878	0.248810	0.366739	0.277062	A/A	A/A	A/A	A/A	A/A	G/G	A/A	A/A	A/A	A/A	G/G	A/A	A/A	A/A	A/A	G/G	A/A	G/G	A/A	A/A	G/G	A/A	A/A	A/A	G/G	A/A	G/G	G/G	A/A	G/G	A/A	A/A	A/G
668	contig_157	3123005	AATTCTCTCTTTTTCTCCTAGATATAAATTCTATCTTCTGCTTTTGATGAGTTGGTTCCTTAAGATTCTTGCTAGGGTTTCTCTTATGTCATTTCTCTTGCAGGTTTCATGGTAGAGAGTTATGGCTAGCGTGTTCAACAAGGATATGCT	CT	C	TAAGGACAAGTTGTCCAAGCTTAATATGAAGTCGTGCTTGCATTGAAAGTATCCCTTTTCTTATTTAAAAACTTTATCAATGTGCCTACTTGATGAATGTTGTTTTCTGAAAAATAACTGCTTTGCTTGAACTAATTGGGATGTATAATT	none	0.354000	4.72619	9	0.722222	0.403791	0.423222	0.321130	0.884615	0.250353	CT/CT	CT/CT	C/C	C/C	CT/CT	C/C	CT/CT	NA	NA	CT/CT	C/C	CT/CT	CT/CT	CT/CT	CT/CT	C/C	CT/CT	C/C	CT/CT	CT/CT	C/C	CT/CT	CT/CT	CT/CT	C/C	CT/CT	C/C	C/C	CT/CT	C/C	CT/CT	CT/CT	C/C
669	contig_160	1981	ATGGCTAATAATAACAAAAACAAATTATGGGTCTAAAATTCCTCAAATAAAATAATTAGTGGGCATGAAATTGCTCAAATTTCTAAGAATAGTTATAAACAATAGTGCCAAAAAAATATTATAATTCTAAGTCACTGCTATCTTTCTCTT	A	G	TTCAACCCAAATCTTCAAAAATACATTATTCTTGAAGCTTCGCTATTGCATTCATGATTTTCATTGTGCATTTGCTACTATAAACCACAAGCCCAAATGACTCAAATAATGGACAACCAGCAAATAACATTCATCATTTTCATTTTTCTT	none	0.0650000	5.53804	2	0.75	0.292209	0.153964	0.907882	0.980366	0.777958	A/A	G/G	A/A	A/A	A/A	NA	A/A	A/A	A/A	A/A	A/A	G/G	A/A	A/A	A/A	NA	A/A	A/A	A/A	A/A	A/A	A/A	A/A	A/A	NA	A/A	A/A	A/A	A/A	A/A	A/A	A/A	G/G
670	contig_160	64345	GATTTTTGGCATGCTAGATTAGGACACGTAAATATGTCATATGTTAAGAAATTACAACAACCAGGCATAATTGTTGCTAATAATAGTACATGTCCTAATAAATGTGAGATATGCGTAGAATCTAAACTTACGAAAAAAGCTTGTCACTCT	G	A	TTCAACGTGAATCCGAACTCCTTAGTTTAATTCATATTGACTTAGGAGATTTAAAACAAACCATTACTAGAGGAGGAAAAAGGTATTCTATAACTTTTATCGATGATTGTTCTAGGTATACTAGGGTATATCTCATTAGAAATAAAGATG	none	0.297000	15.1615	21	0.734219	0.136419	0.274165	0.661436	0.487883	0.190989	A/A	G/G	G/G	G/G	A/A	G/G	G/G	G/G	G/G	G/G	G/A	G/G	G/G	G/G	G/G	G/G	G/G	G/G	G/A	G/G	G/G	G/G	G/G	A/A	G/G	G/A	G/G	G/G	G/A	A/A	G/G	G/G	G/G
671	contig_160	84640	GTCTTGGACGGATTGAAGCAAGGATAAGCCCATGGACATCCAACCCATGAGGGATTGAACCTGGCCCTGCACTAAAAGAAGAAGTAACAAATTAGTACACGAACAAAGAAGCTTCGACGAGATAAAAACATAAGGCAGAATATTACCTTT	C	T	GAGTTTCAGCACTCCCTTGCTGAAAGAAGTCACCATGCCTAAATTGGATGTGAGGAGGCTGAAAACCTTCCCAAACTTGAGGTTGGTGGGAAACCAACGGGATTAGAGCCATGGGAGATTCGCCTCCAACCGGCACTGATTCAGCCACAC	none	0.174000	9.39583	11	0.745455	0.044402	0.256152	0.440530	0.909494	0.082078	C/C	C/C	C/C	T/T	C/C	T/T	T/T	C/C	T/T	C/T	C/C	C/C	T/T	C/C	T/T	C/C	T/T	C/C	C/C	C/C	C/C	T/T	C/C	C/C	C/C	C/C	C/C	C/C	C/T	C/C	T/T	T/T	C/C
672	contig_160	140680	GTTGATTTGTGACAGAGGTTTAGTGAGGGATCTTTGAGAGAAGATGATGAGAGAGTGTAGAGTGAAGGAGAGAAAATGGTGAAGTTTTGAAGGTGGGTCCCTATATTTATAGTTTAGGGGTCCATATTCGAATATGAATCATCCATATTC	G	A	AATATGAATCATCCATATTCGAATATGAAGCTTCTCTAAGCTAATCCCACACCTCCATTTTCGAATATCAGCCTTTCATATTCGAATATCAAACCTTCATATTCGAATATGAAAAGTCCAAATTCGAATATCCCTCATCCATATTCTAAT	none	0.157000	14.7906	19	0.70155	0.079463	0.149823	0.695413	0.599002	0.126350	G/G	G/G	G/G	A/A	G/G	G/A	A/A	G/G	A/A	G/A	G/G	G/G	A/A	G/G	A/A	G/G	G/A	G/G	G/G	G/G	G/G	G/A	G/G	G/G	G/G	G/G	G/G	G/G	G/A	G/G	G/A	A/A	G/G
673	contig_160	271716	ACTTACAAAAATGGTCAAATACCTCTGGCCATCATCACACATAGACAGATTATGGAGATCAAAAGTAGGATGATGCGTATAATATATCTCTAAGCTTCGGTCTGGAATATGCACAGTCTTGGTGGCACAATCAATCTTCGCTTTGTGAGC	T	A	TTGAGCCAATCCATGCCTAGATCACATCTAGCCCCTTCATCGGCAAGCAGTACAGATCTAAGCATAAAGTTTTGCCTTGAAAGTCTAGGAACACTGGGGAACACGTAGTGGTTGTACATATTTTCTCTTCAAAGGGAGTGGATACTAACA	none	0.160000	10.199	14	0.598765	0.899948	0.427298	0.059781	0.519238	0.665394	T/T	T/T	A/A	T/T	T/T	T/T	T/T	T/T	T/T	T/T	T/A	T/T	T/T	A/A	T/T	T/T	T/T	T/T	T/T	T/T	T/T	T/T	T/A	T/T	T/T	T/A	T/T	T/T	T/T	T/T	T/T	T/T	T/T
674	contig_160	322001	CTATCTGAGGGTTATAAAATTAGCATTCATCGCAAACAAATGTCTATGGCTCCCTAAAAGAAAGGAGATAACTAGGAGCCCATCTTCATAGCGGAGATACATATCTTCAAAGAGAATATTGCTAGAGAAGAAAGAAACCGGGATAGGCTT	C	G	AAAAAAGCCCACAAAGCTTACTCATTATTAGTAGAGTAAAAAATATGTTCATCACATCCAGACAGAAATTCCGAAATGATGCTGATCTTTGGAAATTTCCGAGATGAATTGATATTCAAGATGACATTGAAGGAAATATGATCACACAGC	none	0.401000	12.6094	15	0.536082	0.239441	0.255404	0.478780	0.371171	0.761293	C/C	C/C	G/G	NA	C/C	NA	NA	C/C	NA	NA	C/G	C/G	NA	G/G	NA	C/C	NA	C/C	C/C	C/C	C/C	NA	C/G	C/C	C/C	C/G	C/C	C/G	NA	C/C	NA	NA	C/C
675	contig_160	322003	ATCTGAGGGTTATAAAATTAGCATTCATCGCAAACAAATGTCTATGGCTCCCTAAAAGAAAGGAGATAACTAGGAGCCCATCTTCATAGCGGAGATACATATCTTCAAAGAGAATATTGCTAGAGAAGAAAGAAACCGGGATAGGCTTCA	A	G	AAAAGCCCACAAAGCTTACTCATTATTAGTAGAGTAAAAAATATGTTCATCACATCCAGACAGAAATTCCGAAATGATGCTGATCTTTGGAAATTTCCGAGATGAATTGATATTCAAGATGACATTGAAGGAAATATGATCACACAGCAT	none	0.177000	12.6458	0	NA	0.102000	0.391943	0.394710	0.386133	0.184302	A/A	A/A	A/A	NA	A/A	NA	NA	A/A	NA	NA	A/A	A/A	NA	A/A	NA	A/A	NA	A/A	A/A	A/A	A/A	NA	A/A	A/A	A/A	A/A	A/A	A/A	NA	A/A	NA	NA	A/A
676	contig_160	326927	GGCTTTCCAAGGCATCCGCGAGCAACTGGCATGTCGGGCGTTCTCGTTAACACTCACCAAGGCAGCAGGCAGGTGGTTCAATGAATTGGCATCTAATTCCATTGGAAGCTGGCAAATGTTTAAAGATAAGTTCCTCCGACATTTCACTAG	C	A	AGTAAAAGGCAATTCAAGTTTGAATACCATCTGAAGAGCATAACGCAGGGCGACAAAGAGCCCCTGCGAGATTTTATTATTCGTTTCAATAAAGAAGCTTTAGAAGTTAAAGATGTAGCGCCTAACATGATTTTGTTCTTTCTGATGGAG	none	0.490000	11.0681	22	0.568093	0.240122	0.619716	0.766620	0.690345	0.371409	A/A	C/C	C/C	C/C	A/A	C/C	C/C	A/A	C/C	C/C	C/A	C/C	C/C	C/C	C/C	A/A	C/C	A/A	A/A	A/A	A/A	C/C	C/A	A/A	C/A	C/A	A/A	A/A	C/A	C/A	C/C	C/C	C/C
677	contig_160	330019	ACCGGGATGATCATCGAAAACGATGACGGGATAGCAGTCGAGTATTCGTTGAGATTTGCATTCCGGACGTCTAACAACCAGGCAAAGTACGAAGGCTGTTTAGCGGGGATTAGGATGGCAAAAGAACTGGGGGCCAGCGTCATCACAATC	C	T	GCTCGGACTCCCAGTTAATGGTGTCATAAATAAAAGGGGACTATATGGCTAAAGAACCTATTCTGCAAAAGTATCTGGCTAAGGTAAAAGAAAGCTTGCAGGTTTATCCGGCTTCAAAATACAACACATTCCCCGCGAACAGAATCATCG	none	0.188000	16.099	7	0.589286	0.036599	0.349934	0.430365	0.706599	0.075092	C/C	C/C	C/C	T/T	C/C	T/T	T/T	C/C	T/T	T/T	C/C	C/C	T/T	C/C	T/T	C/C	T/T	C/C	C/C	C/C	C/C	T/T	C/C	C/C	C/C	C/C	C/C	C/C	C/T	C/C	T/T	T/T	C/C
678	contig_160	349835	TAATATTTTTTATCTTCGATATTGATTTTTTTGCTATTAATTATTAATTTTAATTTTAAATTGGAAAGCTTAGTGACTTATATCCTGATGATATCTGTATGGTGATTTGTGAAGTTGATTTTGGCCCTAAATTAAAAACAAGTGAAACAT	C	T	AGGGTTGTGGTGTCATGGCAGGTATAGTCGTACAAATAGGTTTTTTTGTTTTTTAAGAAAAATGTCTGGCAGTCAGGATTTTTTTTCGAAAGGCTAAAGTGCGTCCACAAGGGTTCGAACTGAGAACCTGCTACTCAAGGCAGGTCACAT	none	0.221000	9.70833	16	0.547368	0.917242	0.580443	0.134800	0.931781	0.409196	C/C	C/C	T/T	C/C	C/C	C/C	C/C	C/C	C/C	C/C	C/T	C/C	C/C	T/T	C/C	C/C	C/C	C/C	C/C	C/C	C/C	C/C	C/T	C/C	C/C	C/T	C/C	C/C	C/C	C/C	C/C	C/C	C/C
679	contig_160	353758	AGTTGTCTCATTCAGAAAAATGGTGCGCCCAGCAGAAAAAATAAGGGGTGTCGCAGCAAAAGATGTAATAAGCTTAGTAAAAAGATCTACTCAGAAAAAAAATGGGGCGGTGTGCATAGTGAAAACATCATCCCGTTCAAAAAAAGGGGA	G	C	AAATGGTGTAGTTAGCAAATGTCCAGCAAAAATCCAGTAAAGAAATGGTTCACCTAGTGAAAAAGGACTATCCCGGTTGATCTATTATGCAGTATCACTGATTCTGTTTGACATTACAAAGTAAAATTATTTTAATACGATATGCTAGCA	none	0.181000	8.96335	12	0.655738	0.081379	0.479590	0.634157	0.890584	0.197456	G/G	G/G	G/G	C/C	G/G	C/C	C/C	G/G	C/C	C/C	G/G	G/G	G/C	G/G	C/C	G/G	NA	G/G	G/G	G/G	G/G	C/C	G/G	G/G	G/G	G/G	G/G	G/G	G/C	G/G	C/C	G/C	G/G
680	contig_160	386311	GTCATCATCGCCTTCGCGTCCGGCTTTTGCCTGAACGAGACTTTCAAATCGACATATCCCTTCGGCATGATAGTGTCTCCTGTGAAACCGATCAAGCTTCCTTTGTGGGGGGTTAGGTCCTTGGAACCCAAGCCTAACTTGTCGAACAAG	C	T	TCCAGAACATAATGTCCGCCGAACTTCCTTGGTCTATGAAAATACGATGGACTTCGAATCCCGCCATACTAGCGGCAATCACCAAAGGCTCATTATCTCTGACCTGCTCCTGTGGCAAATCAACATCAGAAAAGGATAATACCGGGTTTT	none	0.186000	10.4974	9	0.564815	0.112820	0.507525	0.669829	0.515645	0.201653	C/C	C/C	C/C	T/T	C/C	T/T	T/T	C/C	T/T	T/T	C/C	C/C	T/T	C/C	T/T	C/C	T/T	C/C	C/C	C/C	C/C	T/T	C/C	C/C	C/C	C/C	C/C	C/C	C/T	C/C	T/T	T/T	C/C
681	contig_163	462952	CAATTATAATGATTTGTCATATGCTTTAATTCTTTAAATTTTACAATGAAACAAGTGACTGTTTAGGTACCTTTTGCCTTCATGTTTATGTAATAGAAAGTCTTGTGATATTGATTTTATGGGTTCATATTTGTGTTTAATCTGGTGATC	G	C	AACTTTGTGTTGTTTCAATTTAAAGCTGAAAATAAGCTTCTCAGTTCTTTATTCCTCTGCTGTCTAGTAGAAAGAATTAATTATGGTGATGCAACCAAATTATGATCAGATGATACACAAAATCTAATATTAAAAATAAATAAAAGAATA	none	0.195000	6.08947	13	0.632184	0.849570	0.164747	0.346038	0.773810	0.731096	G/G	G/G	G/G	NA	G/G	G/G	G/G	G/G	G/G	G/G	G/G	G/G	G/G	G/G	G/G	G/G	G/G	G/G	G/G	G/G	G/G	G/G	C/C	G/G	G/G	G/G	G/G	G/G	G/C	G/G	G/G	G/G	G/G
682	contig_167	93609	AGTCCGAGATTCCCTTGTGGGACTGTCAAAATTTGAAATCAAACATATTCCAAGGGAAGAAAACTCAAGAGCAAATCTCTTGTCAAATCTTGCTAGCACGAAGAAAGCTTCGAATTATCATTCAGTGGTAGAGGAAGTGTTTCCTTTCCC	T	A	AGTATAACTTTACAAGTTGAGGAGGCTGATTGGAGAACTCCTCTAATCGATTACATCTCCAGAGGCACTCTCCCTAAGAATGAAAAAGAAGTGAAGCAGTTATTGAGGAAAGCCACGAGATTTGCCATAGTAGAGGGTCATCTCTTTAGA	none	0.404000	19.5833	35	0.654434	0.590692	0.459168	0.903448	0.587687	0.364415	A/A	A/A	T/T	T/T	T/T	T/T	T/T	T/T	T/T	T/T	A/A	A/A	T/T	A/A	T/T	A/A	A/A	T/A	T/T	T/A	A/A	T/T	T/T	T/T	A/A	T/A	T/A	T/A	T/A	T/T	T/T	T/T	A/A
683	contig_167	168397	TCAATAGTTGGAGATGATTTAAGAACCAAGCAAGGAAAGAGTCATAAAGCTTGAAGAGAAGTGAACTAAGCAACGAACCACCGAATCCAAAGGTGCTCACGCTCATTCATGAAGAAATTACACCTACTTTTAGGGTGCTCACGCTCAAGA	G	A	GAAGTTGCCAATGCTTGGATGGAAATAATTCTCGGGAACTAGAGCGTGAGTACGCCCATTTCAGCGTGAGCTCACGCCCCGAGAGAAAGGAAGCAGTTGAGGAGTGCATGAGCATGCCAATTGCAGCGTGCGCACGCGCTACTTGAAGGA	none	0.0910000	15.0729	15	0.646552	0.659234	0.194376	0.002557	0.996807	0.706717	G/G	G/G	G/G	A/A	G/G	G/G	G/G	G/G	G/G	G/A	G/G	G/G	G/G	G/G	G/G	G/G	G/G	G/G	G/G	G/G	G/G	G/G	G/A	A/A	G/G	G/A	G/G	G/G	G/G	G/G	G/G	G/G	G/G
684	contig_167	190068	TTTTGCATCGGTATCAACAGTCACAAGTAATATTCTAAAGCTCAATCCTTACAGTTTGAATTGCCCAATAAGTATACGTTTTCCTCAAGCTTAGAAGGATGCAAAAAGCCAGAAGTAACACTTTAATACCAAGGAACTTGAGCATATAAA	C	T	TCAACAGTGGTAAAACATATTTTACAAAACAATAAAGAATAATCAATAATAACTAAGTTGTGATATAATGCCTCTGATTCCATTTTTAGAGAAACAAGTCTAGCCATTACCACCGTAGTTATTTCTTGGTCAAATCATTGAATCAACTCC	none	0.479000	8.76596	79	0.600715	0.834573	0.311260	0.755404	0.457062	0.656206	NA	T/T	C/C	T/T	C/C	C/C	C/C	C/C	C/T	T/T	C/T	C/T	C/C	C/T	C/T	T/T	T/T	T/T	C/C	C/T	T/T	C/T	C/T	T/T	T/T	C/T	C/T	T/T	C/T	C/T	C/C	C/C	C/T
685	contig_167	202346	AAGGATCTTATTACTTATAGTCAAACCCACATTAAGAGGCAATTGCTTCATGAGGACATAGATGCATAACAATCTCTTCTTAATCACGGTGTTGTTTTGCTTAATTGGAATTAGCACCAATTGGACAAATGAGCACCAAAGCTTTGCTTC	T	A	GGTGTAAAGGACCTTTTCTCCATATTCTTTTCCAACTCATTCCTTACATTTATGATCCACTCTCCTTGGCCATTACATAAGACCTTGTTAATTTCATCCCCATCAAAGATCCAATTCATGAGCTTTTGCAATTCGCATGTGGTGTTTGGT	none	0.104000	14.5521	8	0.612403	0.713242	0.236483	0.040722	0.805697	0.701618	T/T	T/T	T/T	A/A	T/T	T/T	T/T	T/T	T/T	A/A	T/T	T/T	T/T	T/T	T/T	T/T	T/T	T/T	T/T	T/T	T/T	T/T	A/A	A/A	T/T	T/A	T/T	T/T	T/T	T/T	T/T	T/T	T/T
686	contig_167	215481	AAATCACTATAACCTTACGTTCCATTGGCTTATCAACCATGGGAGATTGATCACTTGTTTGAGACTCCTTCCCCTATTCAGAGTCAAATGTTACCACGGCTAATAGCTTTGCATTGTTTGACCACAGTGTCACTTGGACAGATCCTTGGC	A	G	TCCCTTGATAATTACCTTGAGATTTGATCTGTTTGGGTTTCCAAGTTTCTTATGCAAGCTTGATGGTTGTTCAATCTGGATTGGAACTCATGTAAGCTTCCGTTTTTTTCATAAAGGATTGAAAGTTTGAAGAAATAAGGTTGAGTGGAA	none	0.521000	12.2135	26	0.664557	0.617106	0.517119	0.768511	0.338674	0.808726	G/G	G/G	A/A	G/G	A/A	A/A	A/A	A/A	A/G	G/G	A/G	G/G	A/G	G/G	A/A	G/G	G/G	G/G	A/A	G/G	A/G	A/A	G/G	G/G	G/G	G/G	G/G	G/G	A/G	A/A	A/G	A/A	G/G
687	contig_167	238425	TGCCTTCTTGACCATAACGATATTGGATAGCCAATCTGAGTATTGTATCTCGCGGATGAATCCAGTGTCTATCAAATTGTTGACCTGTGCCTCGATGGTCGTTGCTCTTTCTTGGCCCATTCTCCTTTTCTTCTGGGCAATTGGTCTTGA	T	C	CCCTCCCGTATTGCAAGTCGGTGGTAGCAAAATTCGGGGTCTGTTCAAGCTTGTTTCCGACTTGTATTTCGACTGAGTCGCCTTCTGGCTCTAGTCACTGATGTTGTAACTCTCCTCTAGGATCAAGGTCCGCCAACATTACCGCAGCGT	none	0.0710000	5.65761	10	0.6	0.632352	0.900389	0.036998	0.529126	0.893507	T/T	T/T	T/T	T/C	T/T	T/T	T/T	T/T	T/T	NA	T/T	T/T	T/T	T/T	T/T	T/T	T/T	T/T	T/T	T/T	T/T	T/T	C/C	NA	T/T	T/T	T/T	T/T	T/T	T/T	T/T	T/T	T/T
688	contig_167	238484	ATCCAGTGTCTATCAAATTGTTGACCTGTGCCTCGATGGTCGTTGCTCTTTCTTGGCCCATTCTCCTTTTCTTCTGGGCAATTGGTCTTGATCCCTCCCGTATTGCAAGTCGGTGGTAGCAAAATTCGGGGTCTGTTCAAGCTTGTTTCC	G	A	ACTTGTATTTCGACTGAGTCGCCTTCTGGCTCTAGTCACTGATGTTGTAACTCTCCTCTAGGATCAAGGTCCGCCAACATTACCGCAGCGTCTCGTCTGACGAACTTTTGTTTCCCTTTCGCCTCTTTTTTAGTATCTTCTTTTTGTTCT	none	0.401000	23.9583	46	0.626794	0.824414	0.951478	0.511739	0.838290	0.764311	G/A	A/A	G/G	G/G	G/G	G/G	G/G	G/G	G/A	G/G	A/A	G/A	G/A	A/A	G/G	G/A	A/A	A/A	G/G	A/A	A/A	G/G	G/G	G/G	A/A	G/A	G/A	A/A	G/A	G/G	G/G	G/G	A/A
689	contig_167	238523	TCGTTGCTCTTTCTTGGCCCATTCTCCTTTTCTTCTGGGCAATTGGTCTTGATCCCTCCCGTATTGCAAGTCGGTGGTAGCAAAATTCGGGGTCTGTTCAAGCTTGTTTCCGACTTGTATTTCGACTGAGTCGCCTTCTGGCTCTAGTCA	C	T	TGATGTTGTAACTCTCCTCTAGGATCAAGGTCCGCCAACATTACCGCAGCGTCTCGTCTGACGAACTTTTGTTTCCCTTTCGCCTCTTTTTTAGTATCTTCTTTTTGTTCTTCTTTTTCTTGTGTTGGGGTAGCTTTTGTTATCTTGAGG	none	0.0890000	23.9948	10	0.780392	0.157880	0.995188	0.565970	0.526279	0.631635	C/C	C/C	C/C	C/C	C/C	T/T	T/T	C/C	C/T	C/C	C/C	C/C	C/T	C/C	C/C	C/C	C/C	C/C	C/C	C/C	C/C	T/T	C/C	C/C	C/C	C/C	C/C	C/C	C/C	C/C	C/C	C/T	C/C
690	contig_167	241197	TGTTAATCGGTAGATACGATTAGATCAAATGAAAAGATTAGGATTCTTGACTCTGACAGTCTTCTCCCTGCGAACACCAGAAAACCAGAAAAAGAGGATATAAGATGAATAAATCGGAGAAGAACAATATTCTTCCCCACAAACGGCACC	A	G	CTGATGCGTCAAGCTTTGAGCATGACGGCCATGACCTCCAATCTGGCCTCTAGTGCGGTGGTTTGAGTCCTCCGGCCACTCACCTGGCGGTGAGGGGTACTTGCAAGCACTCCGACGATCAAGTCATTAAGTTCTCACAGTGTAGGAAAC	none	0.107000	19.974	20	0.501124	0.699347	0.237039	0.143393	0.493583	0.522836	A/A	A/A	A/A	G/G	A/A	A/A	A/A	A/A	A/A	A/G	A/A	A/A	A/A	A/A	A/A	A/A	A/A	A/A	A/A	A/A	A/A	A/A	G/G	A/G	A/A	A/G	A/A	A/A	A/A	A/A	A/A	A/A	A/A
691	contig_167	262362	TCTAGCCTACATCACTAATCTGGATACGGGATTGTGATCCCCAAGTTGTTTTTGCCAGTTTGTGATCTAAGCTTATGATGACTCTTATTGCTGAAGCTATCTCGAATACCAACGGCATCTCATGCTCTTTGATCATATCTCGTTCAATGT	C	T	GTCTTGTATATCAGTTTATCTCAGAATTTGCCAAAGATAATTATCATCCGGGAAGAACCGAAATTTCTTCCCGAATGATATATATAGTTTTTGACCCTCTATTATTAATGAGTAAGGTTTGTTGGCTTTTTTCAAGCCTATTTCGGTTTC	none	0.0970000	6.22105	7	0.75	0.811258	0.122405	0.079544	0.699643	0.677146	C/C	C/C	C/C	T/T	C/C	C/C	C/C	C/C	C/C	T/T	C/C	C/C	C/C	C/C	C/C	C/C	C/C	C/C	C/C	C/C	C/C	C/C	T/T	T/T	C/C	C/T	C/C	C/C	C/C	C/C	C/C	C/C	C/C
692	contig_167	436676	TTAAAAAAACACATGCCATATATGAAGATATTTGTAACACCCTAATTTTTGAAAAGAGTAGTTACTGAAAATGTTAACTTTGAAAATCTGATACTTAAAAATCTTTCTTGAAAATACAAATCTGGCTACTTGGTTTCATTTAAAATACAG	C	T	GGAAACACTTCTTCACTTAAATTACAATTTTCTATATAGTTGAACCATATAATCTCTGAACAGAAGGCTTAGGTTCACCAAGTGTGGTTATACATAAGCAAAGTCTAAAGCTTCATCCATTGCCTTAGCTCCACAGTCTTCCAATATCTG	none	0.0660000	8.16842	9	0.674157	0.384688	0.342318	0.046328	0.701959	0.606732	C/C	C/C	C/C	C/C	C/C	C/C	C/C	C/C	C/C	C/C	C/C	C/C	C/C	C/C	C/C	C/C	C/C	C/C	C/C	C/C	C/C	C/C	T/T	C/T	C/C	C/T	C/C	C/C	C/C	C/C	C/C	C/C	C/C
693	contig_167	494325	CATCATTGTCATGAATAAGGATATGCAACCCTTCTTGATTTTGTACTCTTTAGAGTGCAACATATAGTTATCCATGGCTAAATACTGGCTTTGGTAAATACAGACCCATGTGTGTTAGAGATTGTCCTTGAGACTTGTTGGTTGTCATTG	C	T	ATATGATACAATAATAGGGAATTGCCTCCGCATAAGCTTAAATGGCCAAGGAGGTTGAGAATGAGACATTGGCATCCTTGGAATATAAGTTATATTACCAATATTTTTACTTGGAATGATCTTAGCCTCAATAACATGGATAGAAATATT	none	0.0790000	6.67539	11	0.71134	0.630810	0.664342	0.012422	0.889326	0.914824	C/C	C/C	C/C	C/C	C/C	C/C	C/C	C/C	C/C	C/C	C/C	C/C	C/C	C/C	C/C	C/C	C/C	C/C	C/C	C/C	C/C	C/C	C/T	T/T	C/C	NA	C/C	C/C	C/C	C/C	C/T	C/C	C/C
694	contig_167	548232	TGAGAAACTTGTTTACAAAATGGTTTTGAATGAAATTCCCATAACATTTCTAGTCTAGAGATAGACGGAAATTGCTATGAATGTGTTAAATACTCTGCCTAAGGCAAGATTTAGTTCTTAAAGCTTCAAGAAATTGAGCTCTAGAGGCTA	G	A	TATCTTAGAATCAAGTACGAAGATATTTGTACTTGTGAATTTGAGTATACATCTTTTATATTTAATATTTAACTACTACTGAAATGAACAAAATTAAGTAATTAAATTTAATCCTAGGTAATTACTTATTTTATTTAATTAATAGTAGAT	none	0.229000	8.86316	27	0.769531	0.297656	0.405304	0.165994	0.818583	0.501746	G/G	G/G	G/A	G/G	G/G	G/G	G/G	G/A	G/G	G/G	G/G	G/G	G/G	G/G	G/G	G/G	G/G	G/G	G/A	G/G	G/G	G/G	G/G	G/G	A/A	G/G	G/G	G/G	G/G	G/G	G/G	G/G	G/G
695	contig_167	634583	ACTATAGGTGACTACGGATCTACTCTCTGGGTAATTGGGTTGTCTTCCTTCGCCTCTTGGGTATCAAGTTTGCATCATTGTCAGCCCCTCCACAAGCAATAGACAAAGCTTGGGTCACCAACTAGTAGACAAGTGACCCCTCAACTAGCT	C	T	ACCAGACTGCAGGACCTCGTTCAGCATGTTTGCAATCCTCTGAAATCTAATCTCGGCCCGCTGCTCACGTGCATCTTCATGTGGCTGGGGCTGTCGCTGTATGAATAAAGCTACCTCATGTGGATCAACATATGGGTGAGAAACCCTATG	none	0.0610000	5.61053	2	0.454545	0.287262	0.481033	0.093590	0.119033	0.445153	C/C	C/T	C/C	C/C	C/C	C/C	C/C	C/C	C/C	C/C	C/C	T/T	C/C	C/C	C/C	C/C	C/C	T/T	C/C	C/C	C/C	C/C	C/C	C/C	C/C	C/C	C/C	C/C	C/C	C/C	C/C	C/C	T/T
696	contig_167	788324	ATTTTGTGGAATGAAATACTATACAACCATGGTGTTCCCTCAGTATTAGTATCAGACAATGGAACTCAATTTTCCAGCCAATGATTAACCGACTTCTGTAATGAGTTTGGGATAAAGAAAGTCTTCACATCGATGGAACACCCTCAAACC	A	T	ATAGGCAAGCTAAAGCTTCCAACAAAGTGATGCTGAATGGATTACGAAAAAGGTTGGTTGATGCTAAGAGTTAATGGGATGAAGCACTCCTGGCCGTACTATGGTCGTATCGCACTACAATGCAGATGACAGCTCTAGAAACAACATTCA	none	0.101000	7.93122	6	0.596491	0.518075	0.576735	0.035687	0.209830	0.948024	A/A	A/A	A/A	T/T	A/A	A/A	A/A	A/A	A/A	T/T	A/A	A/A	A/A	A/A	A/A	A/A	A/A	A/A	A/A	A/A	A/A	A/A	T/T	A/T	A/A	A/T	A/A	A/A	A/A	A/A	A/A	A/A	A/A
697	contig_167	875384	GATAAGGATTTGAAAAGTGAGTTTATGTTTAAAAGTGCTCAAATATTTGGTTTGAATTTGTTAATAAGCATAAACAAATATATTTTCAACAATAGTCATATATGGAAGCTCATATATGTTTTTTTGTTTTGATCATATCTTTAGATATGA	G	T	TTGCATAATAAGCTTAAACTTATTTCATATGAAAATAGACTCAAAGAGCTTTCCAATGACTGGTCTTTTGTTCTAAATGGATCAGAAATGAAGAAGTTATGAACTTTTGAATTCAGCCTTTGTTTTTAGGATTTGGAAAATGACCTTTGT	none	0.760000	5.2948	24	0.703226	0.998194	0.154728	0.030363	0.110562	0.726746	T/T	T/T	T/T	G/G	G/G	T/T	T/T	T/T	T/T	G/G	T/T	T/T	T/T	T/T	G/T	T/T	NA	G/T	T/T	T/T	T/T	G/T	G/G	G/G	T/T	G/T	T/T	T/T	T/T	G/G	T/T	T/T	T/T
698	contig_167	1088580	ATTCCATACGTGGGGGATGGACATCCTGGGACCCTTTCATAAAGCCCCGGGAGAATTGAAATATTTGGTGGTAGAGGTGGATTCTTTCACCAAATGGGTTGAAGCAAAACCTCTGGCCACCATTACTTCAGCGAAAGTTCAAGCTTTCAC	G	A	TTCAAAACAATCATATGTCGCTTTGGGATCCCGGCCGAGATTGTCACAAACAATGGGACTCAATTTATAGGAAGTCGGTTCAGAGAGCTCTTGGAGGGACTGCAGATTCATCATCATTTTTCAAGTGTCAAGCATCCCCAGAAAAATGGA	none	0.782000	10.2597	35	0.667614	0.257739	0.627176	0.078659	0.607415	0.119412	A/A	A/A	A/A	G/A	G/G	G/A	NA	A/A	NA	G/G	A/A	A/A	A/A	A/A	G/A	A/A	NA	A/A	A/A	A/A	A/A	NA	G/G	G/A	A/A	G/A	A/A	A/A	G/A	G/G	G/A	A/A	A/A
699	contig_167	1107059	CCTAAAGAAAGAGGAGAAGAGGAGAGAAAGAGTAATACAAAGTGGAAGAATCAAAAATTACCAAGATTGTTGCCACAAGCTTTGGATCTTCAAGAATCCCCAAGAGAAAAGAGAGAGAGAGAAGAAGAGAAGGAGAAGAGAGAAAAATCG	A	C	GCAAAAATCGAGTTTTGAGATGAATGATATGAAAAATAATTAATTTGGACTATTTATAGCAGCCCCTTGCACGTGAGTACGCTATCGGGGCGTTGCCAACGCCCAAAACATGAAGTACCAGGCCTTCCTGCGTGTGTCCACCCTCTTGTA	none	0.793000	4.34694	22	0.745902	0.303152	0.643614	0.336428	0.746443	0.146745	NA	C/C	C/C	A/A	NA	NA	C/C	NA	C/C	NA	C/C	C/C	C/C	C/C	C/C	C/C	NA	A/C	C/C	C/C	NA	C/C	A/A	A/A	C/C	C/C	C/C	NA	NA	A/A	C/C	C/C	C/C
700	contig_167	1177781	AGATATTAGAGTAGGCATTTTGGTGTATCAGGACATATACCAAAATTTCCATCTCTGCCTTCTGCTCAATTTGCCTTAGCCATCACCCACCAAGGTGTTCTTCTCTAATAAGTCAATGGTTTAAAAGCTTGAAAAAGGAGTCATCACCTT	T	A	GTGTCTGTTACCACTCAAGAACAAATTGTAGATTTCTTCACAAAGCCGCTTGAACCTGCCTCTTTCTACACCTTATTCTCCAAGCTGGGAATAAAAAATAATTAGTCCCTAGCTTAAGAGACGGTATTAAAGTTGGCCCAATTAGTTCTC	none	0.815000	10.8519	34	0.625954	0.470123	0.276802	0.436210	0.316969	0.682178	A/A	A/A	A/A	A/A	T/T	A/A	A/A	A/A	A/A	A/A	A/A	A/A	A/A	A/A	A/A	A/A	A/A	A/A	A/A	A/A	A/A	A/A	T/A	T/A	A/A	A/A	A/A	A/A	A/A	T/A	A/A	A/A	A/A
701	contig_167	1185100	TCTTACGAGATGAAATTAGAACAAGATGTGATGCACTTGAGTCAGAATTCTACTCCCGGTAGAACACCATCGTGGGGGCTATAAAGAAATCATTAGAGTGATCAGCCATGAAAATAATTGTCCTACTCACAAATGGAGGGCAATTCATCG	G	A	GTCTGAACACGTGAAGTTTGAAATTCGACATCCAACCCAACATACGAATCAAGAATATGAAGCTTCAAATATTGAAGTCAAGAAACTAAATTAAGCCAACAACACAAAGGAGGATGCTTGAAATGGTAGAAATGAACTCCTAATAAATAA	none	0.218000	8.05263	39	0.671429	0.172060	0.773483	0.120276	0.499514	0.578657	G/G	G/G	G/A	G/G	G/G	G/G	G/G	G/A	G/G	G/G	G/G	G/G	G/G	G/G	G/G	G/G	G/G	G/G	G/A	G/G	G/G	G/G	G/G	G/G	G/A	G/G	G/G	G/G	G/G	G/G	G/G	G/G	G/G
702	contig_167	1238049	CACTCAACATGTTGGTTTGGTGGCCAGGGAGCAAAGCTTTAAGCAATAGCTCCTTAGTTCGAACTTATGTAGGCACATTTGGCTTATAAAAAAAAACTTCATTTAAATGTAAAATGAATGACGAGAACTTGGAAAGTACCGAAAACAACA	T	C	AGTGAGACTGAACATATTATGAGAATTGAAGTTGATAATGTTGTGTGCAATTATGATTGAGGGTATTGATGTCTTATTCCATATTGGTGGATACGAGATGCACTGAATGATTTGTTTTGATATATGACCTAGGGTGGGGTGGACCTGGTG	TRINITY_GG_1532_c6_g1_i1	0.776000	12.0729	48	0.668468	0.531008	0.909442	0.015443	0.151303	0.519746	C/C	C/C	T/C	T/T	T/T	C/C	C/C	C/C	C/C	T/C	C/C	T/C	C/C	T/C	C/C	C/C	C/C	C/C	C/C	C/C	C/C	C/C	T/C	T/T	C/C	T/C	T/C	C/C	C/C	T/T	T/C	C/C	T/C
703	contig_167	1351237	AGCCTCCTAGCATCCAATTTAGGCATGGTGATTTCTTTCAGCAAGGGAGTGCTGAGACCCGGAAGGTAATATACTACCTTATGTCTTTATCTTGTTGAAGCTTCCTTGTTAGTGTGCTAACTTGTTACTTTTTCTTTTATTGCAGGGCCA	G	A	GTTCAATCCCTCATGGGTTGGATGTCCATGGGTTTATCCCTGCTCCAATCCGTCCAAGAGGAGGCGGACCACTCCGAGGAGGTATCTCGGCTTAAAGGTGAACTCCGAGATGCTCAAGACGAGATTGAGCTAAAGGAGACTCTTTTAAGG	none	0.799000	6.01676	13	0.772727	0.973747	0.970478	0.073516	0.828482	0.461237	A/A	A/A	A/A	G/G	G/G	A/A	A/A	A/A	A/A	G/G	A/A	A/A	A/A	A/A	A/A	NA	NA	A/A	A/A	A/A	A/A	A/A	G/G	G/G	A/A	G/A	G/A	A/A	A/A	G/G	A/A	A/A	A/A
704	contig_167	1356310	CTCCTGTGAAACCGATCAAGCTTCCTTTGTGGGGGGTTAGGTCCTTGGAACCCAAGCCTAACTTGTCGAACTAGCTCCAGAACATAAAGTCCGTCGAACTTCCTTGGTCTACGAAAATACGATGGACTTCGAATCCCGCCATACTCGCGG	C	A	AATCACCAAAGGCTCATTATCTCTGACCTGCTCCTGTGGCAAATCAACATCAGAAAAGGATAATACCGGGTTTTTTACCTGGGTTATCTGTGAGCATGAGTCCCTAGTATCACGGGTTCGTTTTTTATCCTCTAATCCCTTCCAGCTGGT	none	0.814000	9.74468	19	0.688235	0.832581	0.530516	0.161863	0.485063	0.430170	A/A	A/A	C/A	C/C	C/C	C/A	A/A	A/A	A/A	C/C	A/A	A/A	A/A	A/A	A/A	A/A	A/A	A/A	A/A	C/A	A/A	A/A	C/C	C/C	C/A	C/A	A/A	A/A	A/A	A/A	C/A	A/A	A/A
705	contig_167	1380149	GTATACATAAAACTCAAATATCAACACTATAAATACATCTTAAATATACTATACAAAAGTATGTGTTATTCATTAATTACATACAAAACCTTAACCTGTGACTGGCTTGATCGTCAGAGTCTGCACATCCCCACCATCGTGGTCGACCTC	A	G	GAATCGTGTTCATCAGGTATGCAATAGATCCTATCCCCACACAAGCCACAATAACATCTGGCTTCCCTCCCTGCCATTTTTCAAAGCTTGCTTCCCAATCTCTTTCACTATTACGGATTGGAACTGACGGACCATGGTCGGACATGCGTG	none	0.839000	34.5469	8	0.531365	0.957877	0.265512	0.110822	0.728909	0.417649	G/G	G/G	G/G	A/A	A/A	G/G	G/G	G/G	G/G	A/A	G/G	G/G	G/G	G/G	G/G	G/G	G/G	G/G	G/G	G/G	G/G	G/G	A/A	A/A	G/G	A/G	G/G	G/G	G/G	A/A	G/G	G/G	G/G
706	contig_167	1574655	GGTATTCCACTTCAAATGTATAGTAGTAGATGGTACTCTACTTGTTGCATTTCCAACAAATGAGCGAGTTTCCTTGGAAAGTACAAATCCAGTTACGGGAGTAACTGGGAAAGTTGCCAAGTCAGAGTCACTATAAGCTTTGATGTGCAG	T	C	GGAGAAGATGAAGAAAAAAAGATACCTTGGACAGGATATTTCTTTAAGTATTTGAGAACTCTAACAGCGGCTTGGAAGTGCTTCAGGCGTGGTTTTTTTGAAGTCTTTTAGTTGTTGGATGACATACTGAATATTAGGACGAGTATTCGT	none	0.788000	8.15054	18	0.772152	0.419498	0.626079	0.205683	0.206414	0.983724	C/C	C/C	C/C	T/T	T/T	C/C	C/C	C/C	C/C	T/T	C/C	T/C	C/C	C/C	C/C	C/C	T/C	C/C	C/C	C/C	NA	C/C	T/T	T/T	C/C	T/C	C/C	C/C	C/C	T/T	C/C	C/C	T/C
707	contig_167	1608788	TTTTTCTTGAAGCGTTCTAAGTGTGTGTTTGCTCAGATTTCTGTGTCATATTTGGGACATGTCATCACTGAGGGAGGGGTAGAACCAGAACGAGATAAGATTGCAGCTATGCTCGAATGGCCATCACCTAAGACAGTTAAGCAGCTTCAC	G	A	GGTTTTTGGGACTAACTGGGTTTTACAGGCTCTTCATTAAAGGATACGATAGCATTGCGGCTCCCCTCACTGACCTCCTCAAAAAGGATGAATTTAAATGGTCCTTAGCTGCTCAAATTGCCTTTGAAGCTTTGAAGAAGGCAATGACCA	none	0.823000	19.625	12	0.582329	0.838503	0.439447	0.129993	0.974378	0.602474	A/A	A/A	A/A	G/G	G/G	A/A	A/A	A/A	A/A	G/G	A/A	A/A	A/A	A/A	A/A	A/A	A/A	A/A	A/A	A/A	A/A	A/A	G/G	G/G	A/A	G/A	A/A	A/A	G/A	G/G	A/A	A/A	A/A
708	contig_167	1686364	ATTGGAGAGCACCAAGCTTTCCGACGAGAAGAAGGAAATGCAAGTCGTCTTTTCCAAGGCCAGGAGGAGGTATCCTCACTTCGTGGAGAGAACGATCTTCTCACCCGGCTTAAGGATCAGCTGACGACGGATAAAGCGTTGTTGGAGACT	A	G	AAAATAATCAACTGAAGGCTACAGTTGGTGAGCAAAGTCGCCTAATTGCCAATGCCGGCTATATGGTTTTCGCTAGTTGCCTCAAGCAGGTGCAATTTTTGAATCCTGGGGTCCAACTCACTTTCAAGGGTGTTCATCCTCTTCATGGGG	none	0.854000	18.0914	47	0.63648	0.410232	0.490256	0.596809	0.617237	0.253730	A/G	G/G	G/G	NA	NA	G/G	G/G	A/G	A/G	NA	A/G	G/G	A/G	G/G	G/G	G/G	G/G	G/G	A/G	G/G	G/G	G/G	A/G	NA	G/G	A/G	G/G	A/G	A/G	NA	G/G	G/G	G/G
709	contig_167	1705916	CACTGGAGTTCGCACGTGGTGGTGGCAAGGGCGCGATACTCTGACTCGGAAGAAGACCTGGACACAGTTGATTGCTTCTTAGCTTTCCAAGAGATGAGGGAATTCCCTAAGTAAATGTAGAAGCCTGTGACGGAGCACCTTGTTTGCGGA	T	C	AGGTACCTCAATCTGAATCGCTCAAGGCCTTGAGGTGAAGCTTGTTATTGGCAGGGAAGAATATTCCTTGGCCTAGACCACCCTTTAGATAGCGAAGGACACGAACAACTGCAACGTAATGGTGGATTTTTGGGCGAGACATGTGCTGGG	none	0.805000	30.5885	24	0.643185	0.936017	0.345739	0.395982	0.669357	0.583087	C/C	C/C	C/C	T/T	T/T	C/C	C/C	C/C	C/C	T/T	C/C	C/C	C/C	C/C	C/C	C/C	C/C	C/C	C/C	T/C	C/C	T/C	T/T	T/T	C/C	T/C	T/C	T/C	T/C	T/T	C/C	C/C	C/C
710	contig_168	130451	TTTCTCCTGTTTCAAACCAACATACTGGCGACTGGCATTTTCTCCCGTAGAGTGCTTCATAGGGCGCCATGCCTATACTTGAATGAACGTTGTTGTTGTAGGCAAACTCTACTAACGGCAAATACTTTCCCCAGTCTCCGCCCTCTTCTA	G	A	TACACAAGCCCGTTACATATCTTCCAAAGTCTGTATTGTTCTTTCGGACTGTCCGTCGGTTCGGGGATGATGAGAGGTACTCAGATATAATCGGGTCCCAAAAGCTTTCTGCAACGCTCCCCAGAAGCGAGAAGTAAACTTAGGGTCTCT	none	0.365000	13.9948	13	0.691011	0.597841	0.327312	0.555299	0.653017	0.969962	G/G	G/G	A/A	A/A	A/A	G/G	G/G	G/G	G/G	A/A	G/A	G/G	G/G	G/G	A/A	G/G	G/G	G/G	G/A	G/G	G/G	G/G	A/A	G/G	A/A	A/A	G/G	G/G	A/A	G/G	A/A	G/G	G/G
711	contig_169	732284	CCTATACTCGAATGAAAATTGTTGTTATAGGCAAACTCCACTAATCGAAAATACTTTTCCCAGTCACCGCCTTCTTCTAGTACACAAGCCCGCAACATATCTTCCAAGGTCTGTATGGTTCTCTCGGACTGTCCGTCGTGGTGAGAAGTA	C	A	TTAGATGTAACCGAGTCCCAAAAGCTTTCTGCAATGCTCCCCAAAAGCGAGAAGTAAACTTAGGATCTCTGTCAGAGATAATACTGGTCGGTGCTCCATGTAGTCGGACTATCTCTGCGATATACAACTTGGCATACTTCTCCATGGAAT	none	0.359000	14.6021	23	0.653846	0.992612	0.682282	0.875145	0.871357	0.924052	C/C	C/C	C/C	C/C	A/A	A/A	A/A	C/C	A/A	A/A	C/C	C/C	A/A	C/C	C/C	A/A	A/A	C/C	C/C	A/A	A/A	A/A	A/A	C/C	C/C	C/A	C/A	A/A	C/C	C/C	C/C	A/A	C/C
712	contig_172	134616	TTGATTCTCATGTCGTTGAGGGAGTTGCTGGCCCATCCCGAGGTTAAGCAGAATTGCTTGGATTTCCTCTTGTTGCTTCTTCCAAGCTTCTCATTCCCTGTTCATCCTCTTGATTTCTTCGGCTTGCTTTCGAATCATCTCTTTCAGGTC	G	A	AGCATGCCGTCCTCAATCGTTGTCATCCTCTGTTCGGACATCGCAGGGCCAGAAGGCCTAGCCTCTTCTTGTTGTTGTCGTGGAGAAGGCCCGTTAGCAGAGGGCTGTTCTCCAGGGGCTCCTCCAGCGTTGGTCGATGCTCCCCTAGCC	none	0.226000	7.73936	10	0.78481	0.529930	0.607299	0.013084	0.302577	0.595206	G/G	A/A	G/G	G/G	G/G	G/G	G/G	G/G	G/G	G/G	G/G	A/A	G/G	G/G	G/G	G/G	G/G	A/A	G/G	G/G	G/G	G/G	G/G	G/G	G/G	G/A	NA	G/G	G/A	G/G	G/G	G/G	A/A
713	contig_172	167087	CATAAAATCTACAATTATACATGAGCTAACAAGCTTCAAATTAAAATTCGAAGGAACACATCTACTAACCTAAACGAAGCAGAATCTAAGGAAGAAATGAATGTAGCAACCAACAGTCACAACGGCGGACACGGTGGCACCAACGACGGC	A	T	GCAATAGAGAGATGGAGAAAGAGCGATGAGAGAGAGATGAGTGAGAAAGAACGTGTTCTATTCTGGAATGTGTGGTGCTTAATATGGGTGCTTCGGATTTTGAAAATCCGAGACTTTAGCACCAATCGGATTTTGAAAATCCGTTTACCA	none	0.184000	12.3211	6	0.646154	0.954671	0.549852	0.191423	0.179989	0.835734	A/A	T/T	A/A	A/A	A/A	A/A	A/A	A/A	A/A	A/A	A/A	T/T	A/A	A/A	A/A	A/A	A/A	T/T	A/A	A/A	A/A	A/A	A/A	A/A	A/A	A/T	A/A	A/A	A/A	A/A	A/A	A/A	A/T
[truncated: 4,520 more rows]
[truncated: 133 more columns]

## Sheet: description
Column name	description
Contig	Contig ID in the custom reference genome assembly
Position	Position of target SNV in the contig
Upstream sequence	150 bp before target SNV
Reference	Reference allele
Alt	Alternative allele (target SNV)
Downstream sequence	150 bp after target SNV
Transcripts	Transcript match in trinity genome guided assembly
AF	Allele frequency
Average depth	Average depth of the SNP
[truncated: 8 more rows]
